# Supplementary material for: Transcriptome analysis of long non-coding RNA and mRNA Profiles in VSV-infected BHK-21 Cells
Source: BMC Genomics. 2024 Jan 15;25:62. doi: 10.1186/s12864-024-09991-9 (PMC10789022; doi:10.1186/s12864-024-09991-9)
Supplement: Supplementary file 1 — Additional file 1. [file 12864_2024_9991_MOESM1_ESM.xlsx]

## Sheet: mRNA
Table S1 Differentially expressed mRNAs between Mock and VSV-infected BHK-21 cells
id	Mock-1_count	Mock-2_count	Mock-3_count	Mock-4_count	BVV-1_count	BVV-2_count	BVV-3_count	BVV-4_count	Mock-1_fpkm	Mock-2_fpkm	Mock-3_fpkm	Mock-4_fpkm	BVV-1_fpkm	BVV-2_fpkm	BVV-3_fpkm	BVV-4_fpkm	Mock_mean	BVV_mean	log2(fc)	PValue	FDR	Symbol	Description	KEGG_A_class	KEGG_B_class	Pathway	K_ID	GO Component	GO Function	GO Process
ENSMAUG00000009118	459	351	358	390	1494	1259	1539	1555	48.726	42.874	43.215	43.235	404.697	339.392	406.159	409.358	44.5125	389.901	3.13083	0	0	Plk2	polo like kinase 2 [Source:NCBI gene;Acc:101823159]	Environmental Information Processing	Signal transduction	ko04068//FoxO signaling pathway	K08861	GO:0000785//chromatin;GO:0005737//cytoplasm;GO:0005813//centrosome;GO:0005814//centriole	GO:0004672//protein kinase activity;GO:0004674//protein serine/threonine kinase activity;GO:0005515//protein binding;GO:0005524//ATP binding;GO:0043008//ATP-dependent protein binding	GO:0000082//G1/S transition of mitotic cell cycle;GO:0000278//mitotic cell cycle;GO:0006468//protein phosphorylation;GO:0007052//mitotic spindle organization;GO:0007613//memory;GO:0010508//positive regulation of autophagy;GO:0016525//negative regulation of angiogenesis;GO:0018105//peptidyl-serine phosphorylation;GO:0043066//negative regulation of apoptotic process;GO:0045732//positive regulation …
ENSMAUG00000018854	146	114	117	149	603	482	543	651	16.068	14.539	14.571	17.248	183.623	142.013	162.613	193.589	15.6065	170.459	3.44921	1.00385e-223	7.08868e-220	Nr1d1	nuclear receptor subfamily 1 group D member 1 [Source:NCBI gene;Acc:101823827]	Organismal Systems	Environmental adaptation	ko04710//Circadian rhythm	K03728	GO:0000785//chromatin;GO:0005634//nucleus;GO:0005737//cytoplasm;GO:0016604//nuclear body;GO:0030425//dendrite;GO:0043197//dendritic spine	GO:0000976//transcription regulatory region sequence-specific DNA binding;GO:0000977//RNA polymerase II regulatory region sequence-specific DNA binding;GO:0000978//RNA polymerase II proximal promoter sequence-specific DNA binding;GO:0001222//transcription corepressor binding;GO:0001227//DNA-binding transcription repressor activity, RNA polymerase II-specific;GO:0003677//DNA binding;GO:0003700//DN…	GO:0000122//negative regulation of transcription by RNA polymerase II;GO:0001678//cellular glucose homeostasis;GO:0005978//glycogen biosynthetic process;GO:0006355//regulation of transcription, DNA-templated;GO:0007623//circadian rhythm;GO:0010498//proteasomal protein catabolic process;GO:0019216//regulation of lipid metabolic process;GO:0031648//protein destabilization;GO:0032922//circadian regu…
ENSMAUG00000008106	5073	4441	4667	5106	4075	3960	4285	4424	100.784	102.223	105.119	106.203	206.091	197.893	210.892	215.523	103.582	207.6	1.00303	3.60236e-198	1.69587e-194	Fat1	FAT atypical cadherin 1 [Source:NCBI gene;Acc:101842219]	-	-	-	-	GO:0005634//nucleus;GO:0005886//plasma membrane;GO:0005911//cell-cell junction;GO:0016020//membrane;GO:0016324//apical plasma membrane;GO:0030027//lamellipodium;GO:0030054//cell junction;GO:0030175//filopodium;GO:0048471//perinuclear region of cytoplasm	GO:0005509//calcium ion binding	GO:0002088//lens development in camera-type eye;GO:0003382//epithelial cell morphogenesis;GO:0003412//establishment of epithelial cell apical/basal polarity involved in camera-type eye morphogenesis;GO:0007015//actin filament organization;GO:0007155//cell adhesion;GO:0007156//homophilic cell adhesion via plasma membrane adhesion molecules;GO:0007163//establishment or maintenance of cell polarity;…
ENSMAUG00000019303	39	32	35	50	419	325	378	469	4.722	4.264	4.211	6.141	95.854	72.055	88.875	103.368	4.8345	90.038	4.2191	1.11676e-193	3.94299e-190	Mns1	meiosis specific nuclear structural 1 [Source:NCBI gene;Acc:101830784]	-	-	-	-	GO:0005635//nuclear envelope;GO:0005882//intermediate filament;GO:0005930//axoneme;GO:0036126//sperm flagellum	GO:0042802//identical protein binding	GO:0007283//spermatogenesis;GO:0007288//sperm axoneme assembly;GO:0044782//cilium organization;GO:0045724//positive regulation of cilium assembly;GO:0070986//left/right axis specification
ENSMAUG00000018627	17380	15090	14809	16087	3316	3562	3271	3280	1018.39	1020.6	980.482	988.343	494.912	522.466	471.21	467.835	1001.95	489.106	-1.0346	5.0329e-193	1.42159e-189	Col1a2	collagen type I alpha 2 chain [Source:NCBI gene;Acc:101826477]	Environmental Information Processing;Human Diseases;Human Diseases;Cellular Processes;Organismal Systems;Organismal Systems;Human Diseases;Human Diseases;Organismal Systems;Environmental Information Processing	Signal transduction;Infectious disease: viral;Cancer: overview;Cellular community - eukaryotes;Endocrine system;Immune system;Infectious disease: parasitic;Endocrine and metabolic disease;Digestive system;Signaling molecules and interaction	ko04151//PI3K-Akt signaling pathway;ko05165//Human papillomavirus infection;ko05205//Proteoglycans in cancer;ko04510//Focal adhesion;ko04926//Relaxin signaling pathway;ko04611//Platelet activation;ko05146//Amoebiasis;ko04933//AGE-RAGE signaling pathway in diabetic complications;ko04974//Protein digestion and absorption;ko04512//ECM-receptor interaction	K06236;K06236;K06236;K06236;K06236;K06236;K06236;K06236;K06236;K06236	GO:0005581//collagen trimer;GO:0005584//collagen type I trimer;GO:0005615//extracellular space;GO:0005783//endoplasmic reticulum	GO:0002020//protease binding;GO:0005201//extracellular matrix structural constituent;GO:0030674//protein binding, bridging;GO:0042802//identical protein binding;GO:0046332//SMAD binding;GO:0048407//platelet-derived growth factor binding	GO:0001501//skeletal system development;GO:0001568//blood vessel development;GO:0007179//transforming growth factor beta receptor signaling pathway;GO:0007266//Rho protein signal transduction;GO:0008217//regulation of blood pressure;GO:0030199//collagen fibril organization;GO:0030282//bone mineralization;GO:0032963//collagen metabolic process;GO:0043589//skin morphogenesis;GO:0070208//protein het…
ENSMAUG00000021634	447	417	383	421	708	608	638	667	31.176	34.14	30.948	30.294	103.001	88.463	90.08	94.179	31.6395	93.9308	1.56987	8.69038e-170	2.04557e-166	1700017B05Rik	chromosome unknown C15orf39 homolog [Source:NCBI gene;Acc:101822832]	-	-	-	-	GO:0005829//cytosol	-	-
ENSMAUG00000018142	267	245	277	284	551	554	468	548	123.708	131.46	145.132	138.372	650.492	645.824	535.469	622.303	134.668	613.522	2.18771	8.68824e-168	1.75291e-164	H1f1	H1.1 linker histone, cluster member [Source:NCBI gene;Acc:101828080]	-	-	-	-	GO:0000785//chromatin;GO:0000786//nucleosome;GO:0000791//euchromatin;GO:0005634//nucleus;GO:0005654//nucleoplasm;GO:0009986//cell surface;GO:0031982//vesicle	GO:0003677//DNA binding;GO:0008201//heparin binding;GO:0031490//chromatin DNA binding	GO:0006334//nucleosome assembly;GO:0007283//spermatogenesis;GO:0048260//positive regulation of receptor-mediated endocytosis
ENSMAUG00000018581	807	750	662	725	921	846	878	911	49.487	53.085	45.807	46.485	143.914	130.052	132.683	136.451	48.716	135.775	1.47875	1.87413e-161	3.30854e-158	Amotl2	angiomotin like 2 [Source:NCBI gene;Acc:101830510]	Cellular Processes	Cellular community - eukaryotes	ko04530//Tight junction	K06104	-	-	-
ENSMAUG00000020946	880	727	718	775	834	758	823	785	63.772	61.052	58.877	59.071	154.098	138.37	147.376	139.518	60.693	144.84	1.25486	2.80151e-124	3.59688e-121	Klf6	Kruppel like factor 6 [Source:NCBI gene;Acc:101844649]	-	-	-	-	GO:0001650//fibrillar center;GO:0005654//nucleoplasm;GO:0005730//nucleolus;GO:0005829//cytosol;GO:0043231//intracellular membrane-bounded organelle	GO:0000978//RNA polymerase II proximal promoter sequence-specific DNA binding;GO:0001228//DNA-binding transcription activator activity, RNA polymerase II-specific;GO:1990837//sequence-specific double-stranded DNA binding	GO:0045944//positive regulation of transcription by RNA polymerase II
ENSMAUG00000012817	258	215	213	248	378	361	349	390	27.043	26.115	25.263	27.341	101.829	96.988	91.211	102.456	26.4405	98.121	1.89181	1.06768e-121	1.25657e-118	Txnip	thioredoxin interacting protein [Source:NCBI gene;Acc:101842562]	Organismal Systems	Immune system	ko04621//NOD-like receptor signaling pathway	K20910	GO:0005737//cytoplasm	GO:0004857//enzyme inhibitor activity;GO:0031625//ubiquitin protein ligase binding	GO:0000122//negative regulation of transcription by RNA polymerase II;GO:0006606//protein import into nucleus;GO:0006979//response to oxidative stress;GO:0030216//keratinocyte differentiation;GO:0048008//platelet-derived growth factor receptor signaling pathway;GO:0051782//negative regulation of cell division;GO:0071228//cellular response to tumor cell
ENSMAUG00000013170	794	661	616	722	781	708	759	734	63.329	61.095	55.596	60.568	158.824	142.246	149.591	143.58	60.147	148.56	1.30448	1.08907e-117	1.09864e-114	Tiparp	TCDD inducible poly(ADP-ribose) polymerase [Source:NCBI gene;Acc:101842713]	-	-	-	-	GO:0005634//nucleus	GO:0000987//proximal promoter sequence-specific DNA binding;GO:0003950//NAD+ ADP-ribosyltransferase activity;GO:0046872//metal ion binding;GO:1990404//protein ADP-ribosylase activity	GO:0001570//vasculogenesis;GO:0001822//kidney development;GO:0006471//protein ADP-ribosylation;GO:0006807//nitrogen compound metabolic process;GO:0008209//androgen metabolic process;GO:0008210//estrogen metabolic process;GO:0008585//female gonad development;GO:0009791//post-embryonic development;GO:0010629//negative regulation of gene expression;GO:0030097//hemopoiesis;GO:0045732//positive regula…
ENSMAUG00000022160	345	318	305	336	412	413	460	488	34.973	36.91	37.363	36.662	106.073	110.496	114.1	126.585	36.477	114.314	1.64794	2.4151e-111	2.2739e-108	Nrg1	neuregulin 1 [Source:NCBI gene;Acc:101828962]	Environmental Information Processing;Human Diseases	Signal transduction;Drug resistance: antineoplastic	ko04012//ErbB signaling pathway;ko01521//EGFR tyrosine kinase inhibitor resistance	K05455;K05455	GO:0005654//nucleoplasm	GO:0003712//transcription coregulator activity;GO:0005102//signaling receptor binding;GO:0005178//integrin binding;GO:0043125//ErbB-3 class receptor binding	GO:0000187//activation of MAPK activity;GO:0003222//ventricular trabecula myocardium morphogenesis;GO:0007399//nervous system development;GO:0008284//positive regulation of cell proliferation;GO:0031334//positive regulation of protein complex assembly;GO:0032148//activation of protein kinase B activity;GO:0038127//ERBB signaling pathway;GO:0038129//ERBB3 signaling pathway;GO:0045892//negative reg…
ENSMAUG00000006639	1357	1166	1202	1229	138	143	147	119	208.147	207.256	208.627	198.273	53.97	55.252	55.717	44.766	205.576	52.4263	-1.97131	8.19207e-104	7.23104e-101	Hspb8	heat shock protein family B (small) member 8 [Source:NCBI gene;Acc:101835699]	-	-	-	-	GO:0005634//nucleus;GO:0005654//nucleoplasm;GO:0005737//cytoplasm;GO:0005829//cytosol;GO:0016604//nuclear body;GO:0101031//chaperone complex	GO:0042802//identical protein binding;GO:0042803//protein homodimerization activity	GO:0034620//cellular response to unfolded protein;GO:1905337//positive regulation of aggrephagy
ENSMAUG00000004928	18	19	8	6	151	164	178	192	3.218	4.862	1.444	1.823	24.549	29.243	26.966	31.805	2.83675	28.1408	3.31035	2.53877e-100	2.10912e-97	Tex9	testis expressed 9 [Source:NCBI gene;Acc:101841621]	-	-	-	-	-	-	-
ENSMAUG00000001698	4817	4297	4396	4489	937	861	980	922	243.442	251.653	251.393	238.61	120.737	109.609	122.384	114.278	246.274	116.752	-1.07682	3.7403e-96	2.78023e-93	Igfbp5	insulin like growth factor binding protein 5 [Source:NCBI gene;Acc:101824785]	-	-	-	-	GO:0005576//extracellular region;GO:0042567//insulin-like growth factor ternary complex	GO:0001968//fibronectin binding;GO:0005520//insulin-like growth factor binding;GO:0031994//insulin-like growth factor I binding	GO:0001558//regulation of cell growth;GO:0001649//osteoblast differentiation;GO:0007565//female pregnancy;GO:0014912//negative regulation of smooth muscle cell migration;GO:0017148//negative regulation of translation;GO:0030336//negative regulation of cell migration;GO:0031069//hair follicle morphogenesis;GO:0040008//regulation of growth;GO:0042593//glucose homeostasis;GO:0043568//positive regula…
ENSMAUG00000016560	120	151	128	175	307	287	326	346	9.696	14.864	10.917	14.358	58.748	49.538	64.492	63.252	12.4588	59.0075	2.24374	7.31743e-94	5.1672e-91	Polk	DNA polymerase kappa [Source:NCBI gene;Acc:101843915]	Human Diseases;Human Diseases;Human Diseases;Human Diseases;Human Diseases;Human Diseases;Human Diseases;Human Diseases;Human Diseases;Human Diseases;Human Diseases;Human Diseases;Human Diseases;Human Diseases;Human Diseases;Genetic Information Processing;Human Diseases	Cancer: overview;Infectious disease: viral;Cancer: overview;Cancer: specific types;Cancer: specific types;Cancer: specific types;Cancer: specific types;Cancer: specific types;Cancer: specific types;Cancer: specific types;Cancer: specific types;Cancer: specific types;Cancer: specific types;Cancer: specific types;Cancer: specific types;Replication and repair;Cancer: specific types	ko05200//Pathways in cancer;ko05169//Epstein-Barr virus infection;ko05202//Transcriptional misregulation in cancer;ko05225//Hepatocellular carcinoma;ko05226//Gastric cancer;ko05224//Breast cancer;ko05222//Small cell lung cancer;ko05210//Colorectal cancer;ko05220//Chronic myeloid leukemia;ko05214//Glioma;ko05212//Pancreatic cancer;ko05218//Melanoma;ko05223//Non-small cell lung cancer;ko05217//Basa…	K03511;K03511;K03511;K03511;K03511;K03511;K03511;K03511;K03511;K03511;K03511;K03511;K03511;K03511;K03511;K03511;K03511	GO:0005634//nucleus;GO:0005654//nucleoplasm;GO:0016604//nuclear body;GO:0090734//site of DNA damage	GO:0003677//DNA binding;GO:0003684//damaged DNA binding;GO:0003887//DNA-directed DNA polymerase activity	GO:0006281//DNA repair;GO:0006297//nucleotide-excision repair, DNA gap filling;GO:0006974//cellular response to DNA damage stimulus;GO:0034644//cellular response to UV;GO:0042276//error-prone translesion synthesis
ENSMAUG00000019419	56	39	54	38	206	159	183	225	7.931	6.401	8.654	5.66	74.384	56.722	64.042	78.15	7.1615	68.3245	3.25407	8.22336e-93	5.5304e-90	Fos	Fos proto-oncogene, AP-1 transcription factor subunit [Source:NCBI gene;Acc:101831721]	Human Diseases;Environmental Information Processing;Human Diseases;Human Diseases;Human Diseases;Human Diseases;Environmental Information Processing;Human Diseases;Organismal Systems;Human Diseases;Human Diseases;Cellular Processes;Human Diseases;Organismal Systems;Organismal Systems;Human Diseases;Organismal Systems;Human Diseases;Organismal Systems;Organismal Systems;Organismal Systems;Organism…	Cancer: overview;Signal transduction;Infectious disease: bacterial;Infectious disease: viral;Infectious disease: bacterial;Infectious disease: viral;Signal transduction;Infectious disease: viral;Endocrine system;Infectious disease: viral;Cardiovascular disease;Cell growth and death;Cancer: specific types;Nervous system;Endocrine system;Infectious disease: viral;Endocrine system;Infectious disease…	ko05200//Pathways in cancer;ko04010//MAPK signaling pathway;ko05132//Salmonella infection;ko05166//Human T-cell leukemia virus 1 infection;ko05130//Pathogenic Escherichia coli infection;ko05170//Human immunodeficiency virus 1 infection;ko04024//cAMP signaling pathway;ko05167//Kaposi sarcoma-associated herpesvirus infection;ko04921//Oxytocin signaling pathway;ko05161//Hepatitis B;ko05418//Fluid sh…	K04379;K04379;K04379;K04379;K04379;K04379;K04379;K04379;K04379;K04379;K04379;K04379;K04379;K04379;K04379;K04379;K04379;K04379;K04379;K04379;K04379;K04379;K04379;K04379;K04379;K04379;K04379;K04379;K04379;K04379;K04379;K04379;K04379;K04379;K04379;K04379;K04379;K04379;K04379;K04379	GO:0005634//nucleus;GO:0005654//nucleoplasm;GO:0005667//transcription factor complex;GO:0005737//cytoplasm;GO:0005783//endoplasmic reticulum;GO:0032993//protein-DNA complex;GO:0035976//transcription factor AP-1 complex	GO:0000976//transcription regulatory region sequence-specific DNA binding;GO:0000978//RNA polymerase II proximal promoter sequence-specific DNA binding;GO:0000979//RNA polymerase II core promoter sequence-specific DNA binding;GO:0001102//RNA polymerase II activating transcription factor binding;GO:0001228//DNA-binding transcription activator activity, RNA polymerase II-specific;GO:0003677//DNA bi…	GO:0006355//regulation of transcription, DNA-templated;GO:0006357//regulation of transcription by RNA polymerase II;GO:0007179//transforming growth factor beta receptor signaling pathway;GO:0007399//nervous system development;GO:0010468//regulation of gene expression;GO:0031668//cellular response to extracellular stimulus;GO:0034614//cellular response to reactive oxygen species;GO:0035914//skelet…
ENSMAUG00000004805	203	173	221	208	262	329	315	356	9.728	9.238	12.358	9.806	29.949	39.258	35.772	40.698	10.2825	36.4192	1.82451	2.18697e-76	1.23546e-73	Scn2a	sodium channel, voltage-gated, type II, alpha [Source:MGI Symbol;Acc:MGI:98248]	Organismal Systems	Sensory system	ko04742//Taste transduction	K04834	GO:0001518//voltage-gated sodium channel complex;GO:0005886//plasma membrane;GO:0014704//intercalated disc;GO:0016020//membrane;GO:0030315//T-tubule;GO:0030424//axon;GO:0033270//paranode region of axon;GO:0098978//glutamatergic synapse;GO:0099056//integral component of presynaptic membrane	GO:0005216//ion channel activity;GO:0005248//voltage-gated sodium channel activity;GO:0005261//cation channel activity;GO:0005515//protein binding	GO:0006811//ion transport;GO:0006814//sodium ion transport;GO:0007399//nervous system development;GO:0007613//memory;GO:0008627//intrinsic apoptotic signaling pathway in response to osmotic stress;GO:0035725//sodium ion transmembrane transport;GO:0051402//neuron apoptotic process;GO:0055085//transmembrane transport
ENSMAUG00000003383	796	670	655	772	42	29	22	59	40.187	39.199	37.419	40.973	5.467	3.729	2.775	7.305	39.4445	4.819	-3.03302	5.34358e-76	2.90259e-73	Myh3	myosin-3 [Source:NCBI gene;Acc:101825642]	Human Diseases;Human Diseases;Cellular Processes	Infectious disease: bacterial;Infectious disease: bacterial;Cellular community - eukaryotes	ko05132//Salmonella infection;ko05130//Pathogenic Escherichia coli infection;ko04530//Tight junction	K10352;K10352;K10352	GO:0016459//myosin complex;GO:0043292//contractile fiber	GO:0000146//microfilament motor activity;GO:0003774//motor activity;GO:0005515//protein binding;GO:0005524//ATP binding;GO:0051015//actin filament binding	GO:0003009//skeletal muscle contraction;GO:0046034//ATP metabolic process
ENSMAUG00000012521	1788	1693	1601	1714	259	312	247	260	30.405	33.589	31.922	31.062	11.332	13.84	10.778	14.07	31.7445	12.505	-1.344	1.3938e-75	7.29063e-73	Kmt2d	XP_012966600.1 histone-lysine N-methyltransferase 2D isoform X6 [Mesocricetus auratus]	Metabolism;Human Diseases;Metabolism	Global and overview maps;Endocrine and metabolic disease;Amino acid metabolism	ko01100//Metabolic pathways;ko04934//Cushing syndrome;ko00310//Lysine degradation	K09187;K09187;K09187	GO:0035097//histone methyltransferase complex	GO:0042800//histone methyltransferase activity (H3-K4 specific)	-
ENSMAUG00000020545	1354	1104	1126	1312	145	171	185	146	224.608	212.224	211.359	228.908	61.328	71.454	75.833	59.398	219.275	67.0032	-1.71044	3.07511e-74	1.55106e-71	BTG1	BTG anti-proliferation factor 1 [Source:NCBI gene;Acc:101835566]	Genetic Information Processing	Folding, sorting and degradation	ko03018//RNA degradation	K14443	-	-	GO:0008285//negative regulation of cell proliferation
MSTRG.41101	1566	1354	1336	1561	223	207	201	156	35.746	35.815	34.508	37.476	12.978	11.902	11.337	8.733	35.8862	11.2375	-1.67511	2.11302e-71	1.02904e-68	ZNF469	zinc finger protein 469 [Mesocricetus auratus]	-	-	-	-	-	-	-
ENSMAUG00000021801	1239	1091	1016	1081	140	174	149	135	181.739	180.782	174.298	167.298	52.373	64.113	56.591	53.085	176.029	56.5405	-1.63846	2.58758e-68	1.10741e-65	Chrng	acetylcholine receptor subunit gamma [Source:NCBI gene;Acc:101844222]	Environmental Information Processing	Signaling molecules and interaction	ko04080//Neuroactive ligand-receptor interaction	K04818	GO:0016021//integral component of membrane;GO:0045211//postsynaptic membrane	GO:0004888//transmembrane signaling receptor activity;GO:0005216//ion channel activity;GO:0005230//extracellular ligand-gated ion channel activity;GO:0022848//acetylcholine-gated cation-selective channel activity	GO:0006811//ion transport;GO:0034220//ion transmembrane transport
ENSMAUG00000012980	54	42	38	47	132	112	111	140	22.309	20.259	17.031	20.277	125.214	105.321	102.705	128.624	19.969	115.466	2.53163	4.24214e-61	1.66422e-58	C19orf47	EDM07945.1 similar to CG16812-PA (predicted), isoform CRA_a [Rattus norvegicus]	-	-	-	-	-	-	-
ENSMAUG00000011123	27	21	13	22	151	94	96	120	4.397	4.233	2.399	3.647	64.991	39.725	39.466	48.027	3.669	48.0523	3.71115	1.02713e-58	3.92058e-56	Atf3	activating transcription factor 3 [Source:NCBI gene;Acc:101841654]	-	-	-	-	GO:0005634//nucleus;GO:0005654//nucleoplasm;GO:0005730//nucleolus;GO:1990622//CHOP-ATF3 complex	GO:0000976//transcription regulatory region sequence-specific DNA binding;GO:0000977//RNA polymerase II regulatory region sequence-specific DNA binding;GO:0000978//RNA polymerase II proximal promoter sequence-specific DNA binding;GO:0001227//DNA-binding transcription repressor activity, RNA polymerase II-specific;GO:0001228//DNA-binding transcription activator activity, RNA polymerase II-specific…	GO:0000122//negative regulation of transcription by RNA polymerase II;GO:0006094//gluconeogenesis;GO:0006355//regulation of transcription, DNA-templated;GO:0006357//regulation of transcription by RNA polymerase II;GO:0010628//positive regulation of gene expression;GO:0030968//endoplasmic reticulum unfolded protein response;GO:0034198//cellular response to amino acid starvation;GO:0035914//skeleta…
ENSMAUG00000008239	505	420	450	467	39	25	28	32	171.109	166.484	164.998	164.351	31.058	20.381	23.625	21.678	166.736	24.1855	-2.78535	1.37189e-56	4.96801e-54	Tnnt3	troponin T3, fast skeletal type [Source:NCBI gene;Acc:101825276]	-	-	-	-	GO:0005861//troponin complex	GO:0003779//actin binding;GO:0005523//tropomyosin binding;GO:0030172//troponin C binding;GO:0031013//troponin I binding;GO:0048306//calcium-dependent protein binding	GO:0003009//skeletal muscle contraction;GO:0006937//regulation of muscle contraction;GO:0006942//regulation of striated muscle contraction;GO:0043462//regulation of ATPase activity;GO:1903612//positive regulation of calcium-dependent ATPase activity
ENSMAUG00000010580	253	236	263	274	271	270	292	329	23.651	26.838	28.394	26.977	64.575	63.561	67.718	77.675	26.465	68.3822	1.36954	8.01608e-56	2.76124e-53	Bcl6	BCL6 transcription repressor [Source:NCBI gene;Acc:101844909]	Human Diseases;Environmental Information Processing	Cancer: overview;Signal transduction	ko05202//Transcriptional misregulation in cancer;ko04068//FoxO signaling pathway	K15618;K15618	GO:0005634//nucleus;GO:0005654//nucleoplasm;GO:0005657//replication fork;GO:0005730//nucleolus;GO:0005794//Golgi apparatus	GO:0000977//RNA polymerase II regulatory region sequence-specific DNA binding;GO:0000978//RNA polymerase II proximal promoter sequence-specific DNA binding;GO:0001161//intronic transcription regulatory region sequence-specific DNA binding;GO:0001227//DNA-binding transcription repressor activity, RNA polymerase II-specific;GO:0003682//chromatin binding;GO:0003700//DNA-binding transcription factor …	GO:0000122//negative regulation of transcription by RNA polymerase II;GO:0000902//cell morphogenesis;GO:0001953//negative regulation of cell-matrix adhesion;GO:0002467//germinal center formation;GO:0002829//negative regulation of type 2 immune response;GO:0006357//regulation of transcription by RNA polymerase II;GO:0006974//cellular response to DNA damage stimulus;GO:0007266//Rho protein signal t…
ENSMAUG00000007537	10	20	16	22	125	97	80	102	0.775	1.796	1.403	1.793	24.691	18.93	15.315	19.381	1.44175	19.5792	3.76343	1.23693e-55	4.15931e-53	Arrdc4	arrestin domain containing 4 [Source:NCBI gene;Acc:101822884]	-	-	-	-	GO:0005768//endosome;GO:0005886//plasma membrane;GO:0043231//intracellular membrane-bounded organelle;GO:1903561//extracellular vesicle	GO:1990756//protein binding, bridging involved in substrate recognition for ubiquitination	GO:0015031//protein transport;GO:0016567//protein ubiquitination;GO:0051443//positive regulation of ubiquitin-protein transferase activity;GO:0140112//extracellular vesicle biogenesis
ENSMAUG00000010075	465	403	415	382	402	391	375	367	30.963	31.048	31.179	26.764	68.271	65.546	61.563	59.976	29.9885	63.839	1.09003	9.89306e-54	3.10488e-51	Ppp1r10	protein phosphatase 1 regulatory subunit 10 [Source:NCBI gene;Acc:101825636]	-	-	-	-	GO:0000781//chromosome, telomeric region;GO:0000785//chromatin;GO:0005634//nucleus;GO:0005654//nucleoplasm;GO:0016604//nuclear body;GO:0072357//PTW/PP1 phosphatase complex	GO:0046872//metal ion binding	GO:0010667//negative regulation of cardiac muscle cell apoptotic process;GO:0032206//positive regulation of telomere maintenance;GO:1904290//negative regulation of mitotic DNA damage checkpoint
ENSMAUG00000010319	506	481	452	500	451	391	451	423	39.688	45.27	38.143	38.605	98.951	85.223	92.492	73.98	40.4265	87.6615	1.11664	1.78696e-53	5.48636e-51	Rin2	Ras and Rab interactor 2 [Source:NCBI gene;Acc:101832106]	-	-	-	-	-	-	GO:0007165//signal transduction;GO:0010595//positive regulation of endothelial cell migration;GO:1904906//positive regulation of endothelial cell-matrix adhesion via fibronectin;GO:2001214//positive regulation of vasculogenesis
ENSMAUG00000009598	245	196	227	236	268	238	277	241	29.546	27.391	30.976	29.934	82.403	72.298	82.544	71.28	29.4617	77.1312	1.38847	7.45072e-53	2.23886e-50	Epha2	Eph receptor A2 [Source:MGI Symbol;Acc:MGI:95278]	Environmental Information Processing;Environmental Information Processing;Environmental Information Processing;Environmental Information Processing;Organismal Systems	Signal transduction;Signal transduction;Signal transduction;Signal transduction;Development and regeneration	ko04151//PI3K-Akt signaling pathway;ko04010//MAPK signaling pathway;ko04014//Ras signaling pathway;ko04015//Rap1 signaling pathway;ko04360//Axon guidance	K05103;K05103;K05103;K05103;K05103	GO:0005886//plasma membrane;GO:0005887//integral component of plasma membrane;GO:0005925//focal adhesion;GO:0009986//cell surface;GO:0016021//integral component of membrane;GO:0030027//lamellipodium;GO:0031256//leading edge membrane;GO:0070160//tight junction	GO:0004672//protein kinase activity;GO:0004713//protein tyrosine kinase activity;GO:0004714//transmembrane receptor protein tyrosine kinase activity;GO:0005003//ephrin receptor activity;GO:0005515//protein binding;GO:0005524//ATP binding;GO:0019838//growth factor binding	GO:0001501//skeletal system development;GO:0001568//blood vessel development;GO:0001570//vasculogenesis;GO:0001649//osteoblast differentiation;GO:0001818//negative regulation of cytokine production;GO:0002043//blood vessel endothelial cell proliferation involved in sprouting angiogenesis;GO:0006468//protein phosphorylation;GO:0006954//inflammatory response;GO:0007169//transmembrane receptor prote…
ENSMAUG00000019435	1270	1016	1021	1160	187	192	175	204	159.205	147.8	144.959	153.117	59.905	60.719	54.187	62.871	151.27	59.4205	-1.3481	2.61894e-52	7.70569e-50	Gas1	growth arrest specific 1 [Source:NCBI gene;Acc:101842178]	Environmental Information Processing	Signal transduction	ko04340//Hedgehog signaling pathway	K06232	GO:0005886//plasma membrane	-	GO:0007050//cell cycle arrest;GO:0010955//negative regulation of protein processing;GO:0035924//cellular response to vascular endothelial growth factor stimulus;GO:0045930//negative regulation of mitotic cell cycle;GO:0060628//regulation of ER to Golgi vesicle-mediated transport
ENSMAUG00000012862	501	431	468	453	443	372	396	422	88.491	88.218	93.537	84.155	199.501	165.511	172.836	182.804	88.6003	180.163	1.02392	2.6188e-49	6.84913e-47	Aqp3	aquaporin 3 (Gill blood group) [Source:NCBI gene;Acc:101823924]	Organismal Systems	Excretory system	ko04962//Vasopressin-regulated water reabsorption	K09876	GO:0005654//nucleoplasm;GO:0005737//cytoplasm;GO:0005886//plasma membrane;GO:0005911//cell-cell junction;GO:0016020//membrane;GO:0016323//basolateral plasma membrane	GO:0015250//water channel activity;GO:0015254//glycerol channel activity;GO:0015267//channel activity;GO:0042802//identical protein binding	GO:0002684//positive regulation of immune system process;GO:0006833//water transport;GO:0015793//glycerol transport;GO:0015840//urea transport;GO:0032526//response to retinoic acid;GO:0042476//odontogenesis;GO:0055085//transmembrane transport;GO:0070295//renal water absorption;GO:0071456//cellular response to hypoxia;GO:0090650//cellular response to oxygen-glucose deprivation
ENSMAUG00000020102	133	117	115	149	200	196	152	210	37.44	38.167	36.631	44.115	143.546	138.982	105.731	144.981	39.0883	133.31	1.76998	4.5994e-49	1.18104e-46	Gadd45g	growth arrest and DNA damage inducible gamma [Source:NCBI gene;Acc:101831283]	Human Diseases;Environmental Information Processing;Human Diseases;Human Diseases;Human Diseases;Cellular Processes;Cellular Processes;Human Diseases;Human Diseases;Cellular Processes;Environmental Information Processing;Environmental Information Processing;Human Diseases;Human Diseases;Human Diseases;Cellular Processes;Human Diseases;Human Diseases;Human Diseases;Human Diseases;Human Diseases;Hu…	Cancer: overview;Signal transduction;Infectious disease: viral;Cancer: overview;Cancer: specific types;Cell growth and death;Cell growth and death;Cancer: specific types;Cancer: specific types;Cell growth and death;Signal transduction;Signal transduction;Cancer: specific types;Cancer: specific types;Cancer: specific types;Cell growth and death;Cancer: specific types;Cancer: specific types;Cancer:…	ko05200//Pathways in cancer;ko04010//MAPK signaling pathway;ko05169//Epstein-Barr virus infection;ko05202//Transcriptional misregulation in cancer;ko05225//Hepatocellular carcinoma;ko04218//Cellular senescence;ko04210//Apoptosis;ko05226//Gastric cancer;ko05224//Breast cancer;ko04110//Cell cycle;ko04068//FoxO signaling pathway;ko04064//NF-kappa B signaling pathway;ko05222//Small cell lung cancer;k…	K04402;K04402;K04402;K04402;K04402;K04402;K04402;K04402;K04402;K04402;K04402;K04402;K04402;K04402;K04402;K04402;K04402;K04402;K04402;K04402;K04402;K04402;K04402	GO:0005634//nucleus;GO:0005737//cytoplasm	-	GO:0000185//activation of MAPKKK activity;GO:0043065//positive regulation of apoptotic process;GO:0046330//positive regulation of JNK cascade;GO:0051726//regulation of cell cycle;GO:1900745//positive regulation of p38MAPK cascade
ENSMAUG00000000489	216	164	201	218	213	230	220	227	25.984	27.449	32.025	28.967	67.75	71.819	66.992	69.37	28.6062	68.9827	1.26991	4.22288e-48	1.04631e-45	Aen	apoptosis enhancing nuclease [Source:NCBI gene;Acc:101823397]	-	-	-	-	GO:0005654//nucleoplasm;GO:0005730//nucleolus;GO:0031965//nuclear membrane	GO:0003676//nucleic acid binding;GO:0004527//exonuclease activity	GO:0010212//response to ionizing radiation;GO:0042771//intrinsic apoptotic signaling pathway in response to DNA damage by p53 class mediator
ENSMAUG00000007124	378	338	374	341	20	14	10	23	79.579	82.46	89.096	75.507	10.735	7.424	5.202	11.875	81.6605	8.809	-3.21259	1.62362e-47	3.95352e-45	Acta2	actin alpha 2, smooth muscle [Source:NCBI gene;Acc:101844160]	Organismal Systems;Environmental Information Processing;Organismal Systems	Circulatory system;Signal transduction;Endocrine system	ko04270//Vascular smooth muscle contraction;ko04371//Apelin signaling pathway;ko04926//Relaxin signaling pathway	K12313;K12313;K12313	GO:0005737//cytoplasm;GO:0005856//cytoskeleton;GO:0015629//actin cytoskeleton;GO:0030485//smooth muscle contractile fiber;GO:0032991//protein-containing complex	GO:0019901//protein kinase binding	GO:0008217//regulation of blood pressure;GO:0009615//response to virus;GO:0014829//vascular smooth muscle contraction;GO:0072144//glomerular mesangial cell development
ENSMAUG00000001801	349	340	332	354	16	14	17	21	24.416	35.387	28.214	27.612	5.291	3.069	2.548	4.498	28.9073	3.8515	-2.90794	1.9643e-47	4.702e-45	Srl	sarcalumenin [Source:MGI Symbol;Acc:MGI:2146620]	-	-	-	-	-	GO:0005525//GTP binding	GO:0002115//store-operated calcium entry;GO:0014873//response to muscle activity involved in regulation of muscle adaptation
ENSMAUG00000007862	64	54	62	68	119	100	113	113	8.391	8.694	7.979	7.527	36.873	29.609	27.966	30.243	8.14775	31.1728	1.93581	6.3977e-44	1.41179e-41	Inpp5d	inositol polyphosphate-5-phosphatase D [Source:MGI Symbol;Acc:MGI:107357]	Metabolism;Environmental Information Processing;Organismal Systems;Organismal Systems;Metabolism;Organismal Systems	Global and overview maps;Signal transduction;Immune system;Immune system;Carbohydrate metabolism;Immune system	ko01100//Metabolic pathways;ko04070//Phosphatidylinositol signaling system;ko04666//Fc gamma R-mediated phagocytosis;ko04662//B cell receptor signaling pathway;ko00562//Inositol phosphate metabolism;ko04664//Fc epsilon RI signaling pathway	K03084;K03084;K03084;K03084;K03084;K03084	GO:0005829//cytosol	-	GO:0008340//determination of adult lifespan;GO:0009968//negative regulation of signal transduction;GO:0016064//immunoglobulin mediated immune response;GO:0030853//negative regulation of granulocyte differentiation;GO:0030889//negative regulation of B cell proliferation;GO:0032715//negative regulation of interleukin-6 production;GO:0035556//intracellular signal transduction;GO:0043065//positive re…
ENSMAUG00000021407	263	218	235	268	276	221	308	312	13.44	12.91	13.589	14.405	35.961	28.449	38.893	39.103	13.586	35.6015	1.38982	2.22226e-43	4.68433e-41	Pcf11	PCF11 cleavage and polyadenylation factor subunit [Source:NCBI gene;Acc:101841082]	Genetic Information Processing	Translation	ko03015//mRNA surveillance pathway	K14400	GO:0005654//nucleoplasm;GO:0005739//mitochondrion	-	-
ENSMAUG00000020428	458	390	400	444	45	28	37	45	94.089	92.845	92.985	95.936	23.571	14.49	18.783	22.673	93.9638	19.8792	-2.24084	2.28888e-43	4.7538e-41	Acta1	actin alpha 1, skeletal muscle [Source:NCBI gene;Acc:101822895]	-	-	-	-	GO:0001725//stress fiber;GO:0005865//striated muscle thin filament;GO:0005884//actin filament;GO:0015629//actin cytoskeleton;GO:0030017//sarcomere	-	GO:0030240//skeletal muscle thin filament assembly;GO:0048741//skeletal muscle fiber development
ENSMAUG00000020580	356	309	267	332	7	9	4	4	52.441	52.747	44.674	51.805	2.629	4.607	1.638	1.57	50.4168	2.611	-4.27123	2.04109e-42	4.17773e-40	Mybph	myosin binding protein H [Source:NCBI gene;Acc:101823108]	-	-	-	-	-	GO:0005515//protein binding	-
MSTRG.32391	1573	1296	1298	1411	261	285	318	270	92.851	88.651	86.698	87.6	39.281	42.377	46.384	39.087	88.95	41.7822	-1.0901	2.97881e-42	6.00996e-40	Slc6a6	sodium- and chloride-dependent taurine transporter isoform X2 [Mesocricetus auratus]	-	-	-	-	GO:0016021//integral component of membrane	GO:0005326//neurotransmitter transporter activity;GO:0005343//organic acid:sodium symporter activity;GO:1901681//sulfur compound binding;GO:1901682//sulfur compound transmembrane transporter activity	GO:0006814//sodium ion transport;GO:0015804//neutral amino acid transport;GO:0019752//carboxylic acid metabolic process
ENSMAUG00000016185	22	24	13	8	91	60	105	98	3.144	3.975	2.102	1.203	33.159	21.6	37.081	34.349	2.606	31.5472	3.59761	4.49808e-42	8.94738e-40	Edn1	endothelin 1 [Source:NCBI gene;Acc:101823078]	Human Diseases;Environmental Information Processing;Environmental Information Processing;Human Diseases;Organismal Systems;Organismal Systems;Environmental Information Processing;Environmental Information Processing;Organismal Systems;Human Diseases;Human Diseases;Organismal Systems	Cancer: overview;Signaling molecules and interaction;Signal transduction;Cardiovascular disease;Circulatory system;Endocrine system;Signal transduction;Signal transduction;Endocrine system;Endocrine and metabolic disease;Cardiovascular disease;Endocrine system	ko05200//Pathways in cancer;ko04080//Neuroactive ligand-receptor interaction;ko04024//cAMP signaling pathway;ko05418//Fluid shear stress and atherosclerosis;ko04270//Vascular smooth muscle contraction;ko04926//Relaxin signaling pathway;ko04066//HIF-1 signaling pathway;ko04668//TNF signaling pathway;ko04916//Melanogenesis;ko04933//AGE-RAGE signaling pathway in diabetic complications;ko05410//Hyper…	K16366;K16366;K16366;K16366;K16366;K16366;K16366;K16366;K16366;K16366;K16366;K16366	GO:0005576//extracellular region;GO:0005615//extracellular space;GO:0005737//cytoplasm	GO:0005102//signaling receptor binding;GO:0005125//cytokine activity;GO:0005179//hormone activity;GO:0031707//endothelin A receptor binding;GO:0031708//endothelin B receptor binding	GO:0000122//negative regulation of transcription by RNA polymerase II;GO:0001501//skeletal system development;GO:0001516//prostaglandin biosynthetic process;GO:0001569//branching involved in blood vessel morphogenesis;GO:0001666//response to hypoxia;GO:0001701//in utero embryonic development;GO:0003100//regulation of systemic arterial blood pressure by endothelin;GO:0006885//regulation of pH;GO:0…
ENSMAUG00000000726	263	253	274	263	341	263	253	288	23.612	26.322	27.836	24.835	78.059	59.479	56.129	63.415	25.6513	64.2705	1.32513	2.53748e-41	4.71537e-39	Sesn2	sestrin 2 [Source:NCBI gene;Acc:101844942]	Environmental Information Processing;Organismal Systems;Cellular Processes	Signal transduction;Aging;Cell growth and death	ko04150//mTOR signaling pathway;ko04211//Longevity regulating pathway;ko04115//p53 signaling pathway	K20394;K20394;K20394	GO:0005634//nucleus;GO:0005737//cytoplasm;GO:0031588//nucleotide-activated protein kinase complex;GO:0031932//TORC2 complex;GO:0061700//GATOR2 complex;GO:1990316//Atg1/ULK1 kinase complex	GO:0005092//GDP-dissociation inhibitor activity;GO:0016684//oxidoreductase activity, acting on peroxide as acceptor;GO:0032542//sulfiredoxin activity;GO:0070728//leucine binding	GO:0001932//regulation of protein phosphorylation;GO:0006111//regulation of gluconeogenesis;GO:0006635//fatty acid beta-oxidation;GO:0007005//mitochondrion organization;GO:0009749//response to glucose;GO:0016239//positive regulation of macroautophagy;GO:0030308//negative regulation of cell growth;GO:0030330//DNA damage response, signal transduction by p53 class mediator;GO:0032042//mitochondrial …
ENSMAUG00000015949	46	45	56	43	86	97	99	96	2.807	3.456	3.455	2.992	17.977	17.866	19.069	16.124	3.1775	17.759	2.48259	5.66735e-40	1.0005e-37	Plekha6	pleckstrin homology domain containing A6 [Source:NCBI gene;Acc:101841459]	-	-	-	-	-	-	-
ENSMAUG00000008112	921	850	883	1033	159	159	156	131	39.185	39.086	39.354	42.894	17.058	14.234	18.125	11.193	40.1298	15.1525	-1.40512	1.49168e-39	2.56915e-37	Clcn5	chloride voltage-gated channel 5 [Source:NCBI gene;Acc:101828766]	-	-	-	-	GO:0005768//endosome;GO:0005794//Golgi apparatus;GO:0005829//cytosol;GO:0005886//plasma membrane;GO:0016020//membrane;GO:0045177//apical part of cell	GO:0005247//voltage-gated chloride channel activity;GO:0042802//identical protein binding	GO:0006821//chloride transport;GO:0006897//endocytosis;GO:0055085//transmembrane transport
ENSMAUG00000017969	647	505	527	592	80	94	75	85	56.369	50.985	51.954	54.247	17.771	20.629	16.146	18.162	53.3888	18.177	-1.55442	8.15209e-36	1.19929e-33	2310022B05Rik	chromosome unknown C1orf198 homolog [Source:NCBI gene;Acc:101824650]	-	-	-	-	GO:0005829//cytosol	-	-
ENSMAUG00000003240	366	312	308	338	310	269	349	271	51.306	46.049	44.388	47.106	106.552	86.301	121.962	84.65	47.2122	99.8662	1.08084	2.09166e-35	2.95405e-33	Plau	plasminogen activator, urokinase [Source:NCBI gene;Acc:101830372]	Human Diseases;Human Diseases;Human Diseases;Environmental Information Processing;Human Diseases;Organismal Systems	Cancer: overview;Cancer: overview;Cancer: overview;Signal transduction;Cancer: specific types;Immune system	ko05205//Proteoglycans in cancer;ko05202//Transcriptional misregulation in cancer;ko05206//MicroRNAs in cancer;ko04064//NF-kappa B signaling pathway;ko05215//Prostate cancer;ko04610//Complement and coagulation cascades	K01348;K01348;K01348;K01348;K01348;K01348	GO:0005615//extracellular space;GO:0009986//cell surface	GO:0004252//serine-type endopeptidase activity;GO:0008236//serine-type peptidase activity	GO:0001666//response to hypoxia;GO:0006508//proteolysis;GO:0010469//regulation of signaling receptor activity;GO:0014909//smooth muscle cell migration;GO:0014910//regulation of smooth muscle cell migration;GO:0030335//positive regulation of cell migration;GO:0031639//plasminogen activation;GO:0033628//regulation of cell adhesion mediated by integrin;GO:0042127//regulation of cell proliferation;GO…
ENSMAUG00000005936	109	69	89	96	108	126	151	136	10.771	8.701	10.837	9.259	29.66	34.455	39.748	38.118	9.892	35.4952	1.84329	3.50223e-35	4.80213e-33	Arhgap29	Rho GTPase activating protein 29 [Source:MGI Symbol;Acc:MGI:2443818]	-	-	-	-	GO:0005737//cytoplasm;GO:0032991//protein-containing complex	GO:0030165//PDZ domain binding	GO:0007165//signal transduction
ENSMAUG00000014274	629	536	457	498	65	79	63	54	107.029	105.69	87.992	89.125	28.2	33.861	26.489	22.535	97.459	27.7712	-1.8112	4.02535e-35	5.46635e-33	TSC22D1	XP_004433690.1 PREDICTED: TSC22 domain family protein 1 isoform X7 [Ceratotherium simum simum]	-	-	-	-	-	-	GO:0006357//regulation of transcription by RNA polymerase II
ENSMAUG00000007451	459	416	379	459	48	51	61	34	70.514	74.058	65.884	74.165	18.801	19.736	23.156	12.81	71.1552	18.6258	-1.93367	5.80633e-34	7.73611e-32	Stbd1	XP_005068197.1 starch-binding domain-containing protein 1 [Mesocricetus auratus]	-	-	-	-	-	-	-
MSTRG.92832	38	32	29	36	69	62	106	96	5.831	8.617	4.697	6.017	31.854	22.352	40.852	38.776	6.2905	33.4585	2.41113	1.43282e-33	1.85649e-31	--	Retroviral nucleocapsid protein Gag containing protein [Cricetulus griseus]	-	-	-	-	-	-	-
ENSMAUG00000015416	250	214	190	233	204	186	204	226	13.338	13.851	11.981	13.627	28.745	25.808	28.453	30.532	13.1992	28.3845	1.10465	5.61736e-32	7.0207e-30	Jag1	jagged canonical Notch ligand 1 [Source:NCBI gene;Acc:101836967]	Human Diseases;Human Diseases;Human Diseases;Environmental Information Processing;Environmental Information Processing;Human Diseases;Organismal Systems;Environmental Information Processing	Cancer: overview;Infectious disease: viral;Cancer: specific types;Signal transduction;Signal transduction;Drug resistance: antineoplastic;Immune system;Signal transduction	ko05200//Pathways in cancer;ko05165//Human papillomavirus infection;ko05224//Breast cancer;ko04371//Apelin signaling pathway;ko04668//TNF signaling pathway;ko01522//Endocrine resistance;ko04658//Th1 and Th2 cell differentiation;ko04330//Notch signaling pathway	K06052;K06052;K06052;K06052;K06052;K06052;K06052;K06052	GO:0005886//plasma membrane;GO:0005912//adherens junction;GO:0016020//membrane;GO:0016021//integral component of membrane;GO:0016324//apical plasma membrane;GO:0045177//apical part of cell	GO:0005112//Notch binding;GO:0005509//calcium ion binding;GO:0005515//protein binding;GO:0005543//phospholipid binding	GO:0001953//negative regulation of cell-matrix adhesion;GO:0001974//blood vessel remodeling;GO:0002011//morphogenesis of an epithelial sheet;GO:0002456//T cell mediated immunity;GO:0003184//pulmonary valve morphogenesis;GO:0003215//cardiac right ventricle morphogenesis;GO:0007154//cell communication;GO:0007219//Notch signaling pathway;GO:0007275//multicellular organism development;GO:0009887//ani…
ENSMAUG00000013323	551	433	532	529	389	376	499	437	33.626	30.156	33.479	33.831	62.066	57.653	78.917	67.21	32.773	66.4615	1.02001	1.13985e-31	1.39097e-29	Trp53inp1	tumor protein p53 inducible nuclear protein 1 [Source:NCBI gene;Acc:101844786]	-	-	-	-	GO:0005634//nucleus;GO:0005776//autophagosome;GO:0005829//cytosol	GO:0016209//antioxidant activity	GO:0006355//regulation of transcription, DNA-templated;GO:0007050//cell cycle arrest;GO:0008285//negative regulation of cell proliferation;GO:0009408//response to heat;GO:0010506//regulation of autophagy;GO:0010508//positive regulation of autophagy;GO:0010628//positive regulation of gene expression;GO:0010629//negative regulation of gene expression;GO:0030336//negative regulation of cell migratio…
ENSMAUG00000012848	126	96	111	103	138	110	147	139	2.941	2.597	2.932	2.529	8.212	6.467	8.478	7.957	2.74975	7.7785	1.50019	1.37778e-31	1.66311e-29	Il12rb2	XP_012973207.2 interleukin-12 receptor subunit beta-2 [Mesocricetus auratus]	Human Diseases;Environmental Information Processing;Environmental Information Processing;Organismal Systems;Human Diseases	Cancer: overview;Signaling molecules and interaction;Signal transduction;Immune system;Immune disease	ko05200//Pathways in cancer;ko04060//Cytokine-cytokine receptor interaction;ko04630//JAK-STAT signaling pathway;ko04658//Th1 and Th2 cell differentiation;ko05321//Inflammatory bowel disease	K05064;K05064;K05064;K05064;K05064	GO:0016020//membrane	GO:0004896//cytokine receptor activity;GO:0005515//protein binding	-
ENSMAUG00000021250	113	108	115	113	119	133	133	125	19.294	21.369	22.219	20.293	51.805	57.203	56.115	52.344	20.7937	54.3668	1.38657	3.49382e-31	4.11194e-29	Zfp36	ZFP36 ring finger protein [Source:NCBI gene;Acc:101834778]	Human Diseases;Human Diseases	Infectious disease: viral;Infectious disease: viral	ko05166//Human T-cell leukemia virus 1 infection;ko05167//Kaposi sarcoma-associated herpesvirus infection	K15308;K15308	GO:0000932//P-body;GO:0005634//nucleus;GO:0005737//cytoplasm;GO:0005829//cytosol;GO:0010494//cytoplasmic stress granule;GO:0030014//CCR4-NOT complex;GO:0070578//RISC-loading complex;GO:1990904//ribonucleoprotein complex	GO:0003729//mRNA binding;GO:0019899//enzyme binding;GO:0019901//protein kinase binding;GO:0019957//C-C chemokine binding;GO:0031072//heat shock protein binding;GO:0035925//mRNA 3'-UTR AU-rich region binding;GO:0044877//protein-containing complex binding;GO:0046872//metal ion binding;GO:0070063//RNA polymerase binding;GO:0071889//14-3-3 protein binding	GO:0000122//negative regulation of transcription by RNA polymerase II;GO:0000165//MAPK cascade;GO:0000288//nuclear-transcribed mRNA catabolic process, deadenylation-dependent decay;GO:0000289//nuclear-transcribed mRNA poly(A) tail shortening;GO:0006357//regulation of transcription by RNA polymerase II;GO:0006402//mRNA catabolic process;GO:0009611//response to wounding;GO:0010837//regulation of ke…
ENSMAUG00000009278	36	31	44	35	67	66	76	84	2.222	3.85	4.161	2.829	8.421	13.921	10.259	16.398	3.2655	12.2498	1.90738	6.48983e-31	7.51278e-29	Ankdd1a	ankyrin repeat and death domain containing 1A [Source:NCBI gene;Acc:101843062]	-	-	-	-	-	GO:0005515//protein binding	GO:0007165//signal transduction
ENSMAUG00000003682	290	273	263	309	265	232	223	245	18.78	20.494	19.187	21.036	44.645	38.528	36.45	39.643	19.8742	39.8165	1.00247	1.21881e-30	1.38817e-28	Rhobtb2	Rho related BTB domain containing 2 [Source:NCBI gene;Acc:101822568]	Genetic Information Processing	Folding, sorting and degradation	ko04120//Ubiquitin mediated proteolysis	K07868	-	GO:0003924//GTPase activity;GO:0005515//protein binding;GO:0005525//GTP binding	GO:0007264//small GTPase mediated signal transduction
ENSMAUG00000011793	120	122	101	132	150	128	126	142	7.204	8.487	6.861	8.334	22.958	19.355	18.69	21.501	7.7215	20.626	1.41751	1.65328e-30	1.85312e-28	Disp1	dispatched RND transporter family member 1 [Source:NCBI gene;Acc:101828735]	-	-	-	-	GO:0016021//integral component of membrane	GO:1904680//peptide transmembrane transporter activity	GO:0007225//patched ligand maturation;GO:0007368//determination of left/right symmetry;GO:0009880//embryonic pattern specification;GO:0009953//dorsal/ventral pattern formation;GO:0015833//peptide transport
ENSMAUG00000016500	720	621	651	697	130	132	96	107	82.478	82.436	84.385	83.977	37.969	38.089	27.174	30.061	83.319	33.3233	-1.32212	2.80224e-30	3.09188e-28	ANGPTL2	XP_021079460.1 angiopoietin-related protein 2 [Mesocricetus auratus]	-	-	-	-	-	-	-
ENSMAUG00000010127	155	139	181	192	188	161	204	178	20.182	20.478	26.283	25.748	62.583	52.857	65.854	57.357	23.1728	59.6628	1.3644	7.39357e-30	7.97095e-28	Ccnl1	cyclin L1 [Source:NCBI gene;Acc:101843234]	-	-	-	-	GO:0005634//nucleus	GO:0016538//cyclin-dependent protein serine/threonine kinase regulator activity	GO:0000079//regulation of cyclin-dependent protein serine/threonine kinase activity;GO:0006355//regulation of transcription, DNA-templated;GO:0006357//regulation of transcription by RNA polymerase II;GO:0006396//RNA processing
ENSMAUG00000014264	96	78	107	83	130	110	108	129	9.274	8.732	11.697	8.434	32.021	26.769	25.782	30.565	9.53425	28.7843	1.59409	7.88944e-30	8.37764e-28	Ptger4	prostaglandin E receptor 4 [Source:NCBI gene;Acc:101833524]	Human Diseases;Human Diseases;Environmental Information Processing;Human Diseases;Organismal Systems;Organismal Systems	Cancer: overview;Infectious disease: viral;Signaling molecules and interaction;Infectious disease: viral;Sensory system;Endocrine system	ko05200//Pathways in cancer;ko05165//Human papillomavirus infection;ko04080//Neuroactive ligand-receptor interaction;ko05163//Human cytomegalovirus infection;ko04750//Inflammatory mediator regulation of TRP channels;ko04924//Renin secretion	K04261;K04261;K04261;K04261;K04261;K04261	GO:0016021//integral component of membrane	GO:0004930//G protein-coupled receptor activity;GO:0004955//prostaglandin receptor activity;GO:0004957//prostaglandin E receptor activity	GO:0001818//negative regulation of cytokine production;GO:0001819//positive regulation of cytokine production;GO:0006955//immune response;GO:0007186//G protein-coupled receptor signaling pathway;GO:0007188//adenylate cyclase-modulating G protein-coupled receptor signaling pathway;GO:0009612//response to mechanical stimulus;GO:0030278//regulation of ossification;GO:0032496//response to lipopolysac…
ENSMAUG00000010140	273	250	262	267	27	27	13	16	115.439	122.503	125.362	118.747	29.109	28.759	13.584	16.593	120.513	22.0113	-2.45287	1.62688e-29	1.71466e-27	Tnnc2	troponin C2, fast skeletal type [Source:NCBI gene;Acc:101826574]	Environmental Information Processing	Signal transduction	ko04020//Calcium signaling pathway	K12042	GO:0005861//troponin complex	GO:0003779//actin binding;GO:0005509//calcium ion binding	GO:0003009//skeletal muscle contraction
ENSMAUG00000014536	134	104	114	120	124	124	149	123	6.659	6.049	6.442	6.632	18.027	17.097	18.91	15.733	6.4455	17.4417	1.43618	4.36823e-29	4.53622e-27	Zfp608	zinc finger protein 608 [Source:NCBI gene;Acc:101824151]	-	-	-	-	-	-	GO:0000122//negative regulation of transcription by RNA polymerase II
ENSMAUG00000003924	586	451	516	505	78	58	82	88	45.399	40.49	45.235	41.149	15.407	11.319	15.698	16.72	43.0682	14.786	-1.54239	7.4847e-29	7.60477e-27	F13a1	coagulation factor XIII A chain [Source:NCBI gene;Acc:101829678]	Organismal Systems	Immune system	ko04610//Complement and coagulation cascades	K03917	-	GO:0003810//protein-glutamine gamma-glutamyltransferase activity	GO:0007596//blood coagulation;GO:0018149//peptide cross-linking;GO:0072378//blood coagulation, fibrin clot formation
ENSMAUG00000016386	103	82	83	94	91	119	111	135	6.038	5.57	5.506	5.796	16.976	21.351	16.079	19.409	5.7275	18.4537	1.68794	9.39363e-29	9.40895e-27	Kitl	KIT ligand [Source:NCBI gene;Acc:101837932]	Human Diseases;Environmental Information Processing;Environmental Information Processing;Environmental Information Processing;Environmental Information Processing;Environmental Information Processing;Organismal Systems;Organismal Systems	Cancer: overview;Signal transduction;Signal transduction;Signal transduction;Signal transduction;Signal transduction;Endocrine system;Immune system	ko05200//Pathways in cancer;ko04151//PI3K-Akt signaling pathway;ko04010//MAPK signaling pathway;ko04014//Ras signaling pathway;ko04015//Rap1 signaling pathway;ko04072//Phospholipase D signaling pathway;ko04916//Melanogenesis;ko04640//Hematopoietic cell lineage	K05461;K05461;K05461;K05461;K05461;K05461;K05461;K05461	GO:0005615//extracellular space;GO:0005737//cytoplasm;GO:0005886//plasma membrane;GO:0016020//membrane;GO:0016021//integral component of membrane;GO:0030027//lamellipodium;GO:0030175//filopodium	GO:0005125//cytokine activity;GO:0005173//stem cell factor receptor binding	GO:0001755//neural crest cell migration;GO:0002687//positive regulation of leukocyte migration;GO:0002763//positive regulation of myeloid leukocyte differentiation;GO:0007155//cell adhesion;GO:0008284//positive regulation of cell proliferation;GO:0008584//male gonad development;GO:0033026//negative regulation of mast cell apoptotic process;GO:0035162//embryonic hemopoiesis;GO:0035234//ectopic ger…
ENSMAUG00000020391	5	2	8	3	29	44	57	56	0.362	0.206	0.713	0.281	5.347	9.463	10.185	10.818	0.3905	8.95325	4.51902	2.13501e-28	2.09394e-26	Cracdl	KIAA1211 like [Source:NCBI gene;Acc:101824268]	-	-	-	-	-	-	-
ENSMAUG00000008891	691	585	536	584	80	122	88	78	36.361	34.274	31.837	29.442	12.916	19.523	13.239	10.784	32.9785	14.1155	-1.22425	2.74852e-28	2.67706e-26	Ankrd10	ankyrin repeat domain 10 [Source:NCBI gene;Acc:101827501]	-	-	-	-	-	GO:0005515//protein binding	-
ENSMAUG00000004256	764	619	709	737	127	144	134	105	128.597	120.175	134.934	130.692	55.543	59.993	54.755	43.492	128.6	53.4457	-1.26674	3.97029e-28	3.84058e-26	Ankrd1	ankyrin repeat domain 1 [Source:NCBI gene;Acc:101841576]	-	-	-	-	GO:0001650//fibrillar center;GO:0005634//nucleus;GO:0005654//nucleoplasm;GO:0005667//transcription factor complex;GO:0005737//cytoplasm;GO:0005829//cytosol;GO:0030016//myofibril;GO:0031674//I band;GO:0032991//protein-containing complex	GO:0001085//RNA polymerase II transcription factor binding;GO:0002039//p53 binding;GO:0003677//DNA binding;GO:0003713//transcription coactivator activity;GO:0003714//transcription corepressor activity;GO:0005515//protein binding;GO:0031432//titin binding;GO:0042826//histone deacetylase binding;GO:0070412//R-SMAD binding	GO:0006357//regulation of transcription by RNA polymerase II;GO:0035690//cellular response to drug;GO:0035914//skeletal muscle cell differentiation;GO:0035994//response to muscle stretch;GO:0043065//positive regulation of apoptotic process;GO:0043517//positive regulation of DNA damage response, signal transduction by p53 class mediator;GO:0050714//positive regulation of protein secretion;GO:00550…
ENSMAUG00000001030	215	174	197	184	12	12	5	5	14.992	10.693	12.875	9.608	1.202	1.247	0.486	0.599	12.042	0.8835	-3.7687	2.76906e-27	2.5899e-25	Svil	supervillin [Source:NCBI gene;Acc:101832839]	-	-	-	-	-	GO:0051015//actin filament binding	GO:0007010//cytoskeleton organization
ENSMAUG00000012322	128	116	107	106	133	107	159	183	3.25	3.279	2.945	2.712	9.192	8.238	9.941	12.134	3.0465	9.87625	1.69681	3.63664e-27	3.35688e-25	Cfp	complement factor properdin [Source:NCBI gene;Acc:101825533]	Human Diseases	Infectious disease: viral	ko05168//Herpes simplex virus 1 infection	K15412	GO:0005615//extracellular space;GO:0030141//secretory granule	-	GO:0006957//complement activation, alternative pathway
ENSMAUG00000010215	691	570	611	663	115	133	119	105	40.718	39.01	40.88	41.098	17.201	19.585	17.205	15.256	40.4265	17.3117	-1.22355	4.64935e-27	4.2148e-25	Synpo	synaptopodin [Source:NCBI gene;Acc:101842260]	Cellular Processes	Cellular community - eukaryotes	ko04530//Tight junction	K21112	GO:0005829//cytosol;GO:0015629//actin cytoskeleton	GO:0003779//actin binding	GO:0032233//positive regulation of actin filament bundle assembly;GO:0098886//modification of dendritic spine
ENSMAUG00000013175	835	715	744	821	157	180	145	149	58.188	58.649	59.477	60.604	29.145	32.733	25.93	28.659	59.2295	29.1167	-1.02447	6.28492e-27	5.65363e-25	Slc25a37	solute carrier family 25 member 37 [Source:NCBI gene;Acc:101823371]	-	-	-	-	GO:0005743//mitochondrial inner membrane	GO:0005381//iron ion transmembrane transporter activity	GO:0048250//iron import into the mitochondrion
ENSMAUG00000014501	179	143	137	157	147	129	157	172	20.99	19.139	16.751	18.266	43.851	35.131	45.236	45.506	18.7865	42.431	1.17542	3.03429e-26	2.66169e-24	Rnf169	ring finger protein 169 [Source:MGI Symbol;Acc:MGI:1920257]	-	-	-	-	GO:0005634//nucleus;GO:0005654//nucleoplasm;GO:0005730//nucleolus;GO:0005829//cytosol;GO:0016604//nuclear body;GO:0035861//site of double-strand break	GO:0031491//nucleosome binding;GO:0070530//K63-linked polyubiquitin modification-dependent protein binding	GO:0006974//cellular response to DNA damage stimulus;GO:2000780//negative regulation of double-strand break repair
ENSMAUG00000017222	6	10	3	6	39	40	36	37	0.524	1.011	0.296	0.551	8.676	8.791	7.607	7.917	0.5955	8.24775	3.79183	3.20722e-26	2.77887e-24	Ripk4	receptor interacting serine/threonine kinase 4 [Source:NCBI gene;Acc:101843406]	-	-	-	-	GO:0005737//cytoplasm	GO:0004672//protein kinase activity;GO:0005515//protein binding;GO:0005524//ATP binding	GO:0002009//morphogenesis of an epithelium;GO:0006468//protein phosphorylation;GO:0051092//positive regulation of NF-kappaB transcription factor activity
ENSMAUG00000014477	614	552	498	504	78	101	99	87	48.311	49.034	44.638	42.277	15.244	23.619	18.752	16.356	46.065	18.4928	-1.31671	1.1363e-25	9.66746e-24	Mxd4	MAX dimerization protein 4 [Source:NCBI gene;Acc:101824068]	-	-	-	-	-	GO:0046983//protein dimerization activity	-
ENSMAUG00000002671	924	779	844	925	198	168	194	160	45.17	46.232	47.215	50.303	24.81	23.407	21.161	19.181	47.23	22.1397	-1.09306	4.17467e-25	3.44789e-23	Pde4dip	myomegalin [Source:NCBI gene;Acc:101838805]	-	-	-	-	GO:0005634//nucleus;GO:0005737//cytoplasm;GO:0005794//Golgi apparatus;GO:0005813//centrosome;GO:0005815//microtubule organizing center	GO:0060090//molecular adaptor activity	GO:1903358//regulation of Golgi organization
ENSMAUG00000014808	808	651	609	745	135	140	107	144	34.54	23.747	20.271	19.628	13.701	14	5.589	13.693	24.5465	11.7457	-1.06338	4.54393e-25	3.73104e-23	Pkd1	polycystin 1, transient receptor potential channel interacting [Source:NCBI gene;Acc:101829914]	-	-	-	-	GO:0002133//polycystin complex;GO:0005634//nucleus;GO:0005737//cytoplasm;GO:0005783//endoplasmic reticulum;GO:0005794//Golgi apparatus;GO:0005886//plasma membrane;GO:0005887//integral component of plasma membrane;GO:0005929//cilium;GO:0009986//cell surface;GO:0016021//integral component of membrane;GO:0016323//basolateral plasma membrane;GO:0031514//motile cilium;GO:0034703//cation channel comple…	GO:0005261//cation channel activity;GO:0005262//calcium channel activity;GO:0005515//protein binding;GO:0019901//protein kinase binding;GO:0019904//protein domain specific binding;GO:0042813//Wnt-activated receptor activity;GO:0044325//ion channel binding	GO:0001502//cartilage condensation;GO:0001568//blood vessel development;GO:0001701//in utero embryonic development;GO:0001822//kidney development;GO:0001889//liver development;GO:0001892//embryonic placenta development;GO:0006611//protein export from nucleus;GO:0006807//nitrogen compound metabolic process;GO:0006816//calcium ion transport;GO:0007050//cell cycle arrest;GO:0007259//JAK-STAT cascade…
ENSMAUG00000007358	203	177	157	169	183	140	161	171	19.403	19.605	16.981	16.99	44.598	33.708	38.027	40.086	18.2447	39.1048	1.09986	2.05797e-24	1.6514e-22	Egr1	early growth response 1 [Source:NCBI gene;Acc:101838284]	Human Diseases;Environmental Information Processing;Organismal Systems;Human Diseases;Organismal Systems;Human Diseases	Infectious disease: viral;Signal transduction;Endocrine system;Endocrine and metabolic disease;Endocrine system;Neurodegenerative disease	ko05166//Human T-cell leukemia virus 1 infection;ko04371//Apelin signaling pathway;ko04928//Parathyroid hormone synthesis, secretion and action;ko04933//AGE-RAGE signaling pathway in diabetic complications;ko04912//GnRH signaling pathway;ko05020//Prion disease	K09203;K09203;K09203;K09203;K09203;K09203	GO:0000785//chromatin;GO:0005634//nucleus;GO:0005654//nucleoplasm;GO:0005737//cytoplasm	GO:0000976//transcription regulatory region sequence-specific DNA binding;GO:0000977//RNA polymerase II regulatory region sequence-specific DNA binding;GO:0000981//DNA-binding transcription factor activity, RNA polymerase II-specific;GO:0001228//DNA-binding transcription activator activity, RNA polymerase II-specific;GO:0003677//DNA binding;GO:0003700//DNA-binding transcription factor activity;GO…	GO:0000122//negative regulation of transcription by RNA polymerase II;GO:0001666//response to hypoxia;GO:0002931//response to ischemia;GO:0006355//regulation of transcription, DNA-templated;GO:0009749//response to glucose;GO:0010628//positive regulation of gene expression;GO:0030217//T cell differentiation;GO:0030509//BMP signaling pathway;GO:0032722//positive regulation of chemokine production;G…
ENSMAUG00000011226	827	650	642	723	148	146	142	153	54.972	49.239	48.192	50.757	24.977	24.139	22.794	24.237	50.79	24.0368	-1.0793	1.83955e-23	1.4514e-21	Kank2	KN motif and ankyrin repeat domains 2 [Source:NCBI gene;Acc:101827690]	-	-	-	-	GO:0005737//cytoplasm;GO:0005739//mitochondrion	GO:0005515//protein binding	GO:0000122//negative regulation of transcription by RNA polymerase II;GO:0008285//negative regulation of cell proliferation;GO:0033147//negative regulation of intracellular estrogen receptor signaling pathway;GO:0035023//regulation of Rho protein signal transduction;GO:0043069//negative regulation of programmed cell death;GO:0070563//negative regulation of vitamin D receptor signaling pathway;GO:…
ENSMAUG00000002139	73	81	75	90	81	92	102	108	15.134	20.318	18.409	21.252	44.451	49.751	55.17	54.468	18.7782	50.96	1.4403	3.13347e-23	2.44498e-21	Psrc1	proline and serine rich coiled-coil 1 [Source:NCBI gene;Acc:101834997]	-	-	-	-	GO:0000922//spindle pole;GO:0005654//nucleoplasm;GO:0005737//cytoplasm;GO:0005819//spindle;GO:0005829//cytosol;GO:0005876//spindle microtubule;GO:0015630//microtubule cytoskeleton;GO:0030496//midbody	GO:0008017//microtubule binding	GO:0001578//microtubule bundle formation;GO:0007080//mitotic metaphase plate congression;GO:0009987//cellular process;GO:0030308//negative regulation of cell growth;GO:0031116//positive regulation of microtubule polymerization;GO:0045737//positive regulation of cyclin-dependent protein serine/threonine kinase activity;GO:0045893//positive regulation of transcription, DNA-templated;GO:0060236//reg…
ENSMAUG00000019700	647	546	548	533	116	116	96	105	72.441	70.842	69.428	62.766	33.115	32.716	26.56	28.832	68.8692	30.3057	-1.18427	1.55293e-22	1.14229e-20	Srxn1	sulfiredoxin 1 [Source:NCBI gene;Acc:101826522]	-	-	-	-	GO:0005829//cytosol	GO:0016667//oxidoreductase activity, acting on a sulfur group of donors;GO:0032542//sulfiredoxin activity	GO:0006979//response to oxidative stress;GO:0055114//oxidation-reduction process
ENSMAUG00000020685	1197	968	942	1049	249	251	195	195	115.678	108.406	103.011	106.624	61.353	61.102	46.566	46.217	108.43	53.8095	-1.01083	2.25703e-22	1.63467e-20	Dusp7	dual specificity phosphatase 7 [Source:NCBI gene;Acc:101822393]	Environmental Information Processing;Organismal Systems	Signal transduction;Development and regeneration	ko04010//MAPK signaling pathway;ko04361//Axon regeneration	K04459;K04459	GO:0005829//cytosol	GO:0008138//protein tyrosine/serine/threonine phosphatase activity;GO:0016791//phosphatase activity;GO:0017017//MAP kinase tyrosine/serine/threonine phosphatase activity	GO:0006470//protein dephosphorylation;GO:0016311//dephosphorylation;GO:0035335//peptidyl-tyrosine dephosphorylation;GO:0043407//negative regulation of MAP kinase activity
ENSMAUG00000013791	108	97	88	114	98	143	118	97	6.876	5.502	4.838	5.889	12.342	17.818	18.267	11.11	5.77625	14.8842	1.36558	3.26675e-22	2.34194e-20	Zfp78	zinc finger protein 471 [Source:NCBI gene;Acc:101829660]	Human Diseases	Infectious disease: viral	ko05168//Herpes simplex virus 1 infection	K09228	-	-	GO:0006355//regulation of transcription, DNA-templated
ENSMAUG00000014436	603	500	447	531	86	103	101	93	27.8	26.38	22.435	25.828	9.893	11.507	11.536	11.015	25.6107	10.9878	-1.22085	4.96536e-22	3.52391e-20	Mtcl1	microtubule crosslinking factor 1 [Source:NCBI gene;Acc:101823938]	-	-	-	-	GO:0000922//spindle pole;GO:0005615//extracellular space;GO:0005856//cytoskeleton;GO:0030496//midbody	GO:0008017//microtubule binding;GO:0042803//protein homodimerization activity	GO:0010506//regulation of autophagy
ENSMAUG00000019775	526	462	434	410	73	92	67	69	81.34	83.68	78.158	66.798	32.843	36.027	26.315	24.731	77.494	29.979	-1.37013	6.60737e-22	4.6658e-20	Slc1a4	solute carrier family 1 member 4 [Source:NCBI gene;Acc:101826175]	-	-	-	-	GO:0005813//centrosome;GO:0005882//intermediate filament;GO:0005886//plasma membrane;GO:0016020//membrane;GO:0016021//integral component of membrane	GO:0005254//chloride channel activity;GO:0015175//neutral amino acid transmembrane transporter activity;GO:0015180//L-alanine transmembrane transporter activity;GO:0015183//L-aspartate transmembrane transporter activity;GO:0015184//L-cystine transmembrane transporter activity;GO:0015193//L-proline transmembrane transporter activity;GO:0015194//L-serine transmembrane transporter activity;GO:001519…	GO:0015808//L-alanine transport;GO:0015811//L-cystine transport;GO:0015824//proline transport;GO:0015825//L-serine transport;GO:0015826//threonine transport;GO:0034589//hydroxyproline transport;GO:0050890//cognition;GO:0098718//serine import across plasma membrane;GO:0140009//L-aspartate import across plasma membrane;GO:1903812//L-serine import across plasma membrane;GO:1904273//L-alanine import …
ENSMAUG00000015097	500	458	439	491	78	91	81	98	36.332	30.994	29.596	30.739	16.463	15.915	12.761	15.946	31.9153	15.2713	-1.06343	6.95535e-22	4.88708e-20	Foxn3	forkhead box N3 [Source:NCBI gene;Acc:101829691]	-	-	-	-	-	GO:0003700//DNA-binding transcription factor activity;GO:0008022//protein C-terminus binding;GO:0043565//sequence-specific DNA binding	GO:0006355//regulation of transcription, DNA-templated;GO:0007095//mitotic G2 DNA damage checkpoint;GO:0045892//negative regulation of transcription, DNA-templated;GO:0097094//craniofacial suture morphogenesis
ENSMAUG00000002201	436	441	465	599	429	333	493	436	22.99	26.044	28.879	32.973	61.064	51.71	69.73	61.382	27.7215	60.9715	1.13713	1.1384e-21	7.91999e-20	Jmjd1c	XP_021083261.1 probable JmjC domain-containing histone demethylation protein 2C [Mesocricetus auratus]	Human Diseases	Cancer: overview	ko05202//Transcriptional misregulation in cancer	K11449	-	-	-
MSTRG.81232	972	850	990	1092	179	229	213	212	38.464	39.113	44.091	44.919	17.375	20.655	19.662	18.677	41.6467	19.0922	-1.12522	2.40783e-21	1.62707e-19	Pol	Endonuclease/Exonuclease/phosphatase family [Plasmodium yoelii yoelii]	Human Diseases	Infectious disease: viral	ko05168//Herpes simplex virus 1 infection	K09228	GO:0005635//nuclear envelope;GO:0031090//organelle membrane;GO:0044421//extracellular region part;GO:0044444//cytoplasmic part	GO:0015666//restriction endodeoxyribonuclease activity;GO:0016702//oxidoreductase activity, acting on single donors with incorporation of molecular oxygen, incorporation of two atoms of oxygen;GO:0034061//DNA polymerase activity;GO:0046914//transition metal ion binding	GO:0001171//reverse transcription;GO:0006308//DNA catabolic process;GO:0006636//unsaturated fatty acid biosynthetic process;GO:0006690//icosanoid metabolic process;GO:0010468//regulation of gene expression;GO:0032196//transposition
ENSMAUG00000018762	165	158	146	184	132	131	163	161	15.688	21.911	18.012	20.068	35.772	37.905	43.372	46.684	18.9198	40.9333	1.11338	3.50939e-21	2.34896e-19	Ptgs2	prostaglandin-endoperoxide synthase 2 [Source:NCBI gene;Acc:101823908]	Metabolism;Human Diseases;Human Diseases;Human Diseases;Human Diseases;Human Diseases;Human Diseases;Organismal Systems;Organismal Systems;Organismal Systems;Environmental Information Processing;Organismal Systems;Environmental Information Processing;Human Diseases;Organismal Systems;Human Diseases;Human Diseases;Metabolism;Environmental Information Processing;Organismal Systems;Organismal Systems	Global and overview maps;Cancer: overview;Infectious disease: viral;Neurodegenerative disease;Infectious disease: viral;Infectious disease: viral;Cancer: overview;Endocrine system;Nervous system;Nervous system;Signal transduction;Immune system;Signal transduction;Cancer: specific types;Immune system;Cancer: overview;Infectious disease: parasitic;Lipid metabolism;Signal transduction;Endocrine syst…	ko01100//Metabolic pathways;ko05200//Pathways in cancer;ko05165//Human papillomavirus infection;ko05010//Alzheimer disease;ko05163//Human cytomegalovirus infection;ko05167//Kaposi sarcoma-associated herpesvirus infection;ko05206//MicroRNAs in cancer;ko04921//Oxytocin signaling pathway;ko04723//Retrograde endocannabinoid signaling;ko04726//Serotonergic synapse;ko04064//NF-kappa B signaling pathway…	K11987;K11987;K11987;K11987;K11987;K11987;K11987;K11987;K11987;K11987;K11987;K11987;K11987;K11987;K11987;K11987;K11987;K11987;K11987;K11987;K11987	GO:0005637//nuclear inner membrane;GO:0005640//nuclear outer membrane;GO:0005737//cytoplasm;GO:0005783//endoplasmic reticulum;GO:0043005//neuron projection	GO:0004601//peroxidase activity;GO:0004666//prostaglandin-endoperoxide synthase activity;GO:0019899//enzyme binding;GO:0020037//heme binding;GO:0042803//protein homodimerization activity	GO:0001516//prostaglandin biosynthetic process;GO:0006954//inflammatory response;GO:0006979//response to oxidative stress;GO:0007566//embryo implantation;GO:0008217//regulation of blood pressure;GO:0019371//cyclooxygenase pathway;GO:0031394//positive regulation of prostaglandin biosynthetic process;GO:0031622//positive regulation of fever generation;GO:0033138//positive regulation of peptidyl-ser…
ENSMAUG00000010599	254	224	247	222	30	28	28	27	110.712	113.143	121.824	101.773	33.34	30.743	30.158	28.863	111.863	30.776	-1.86186	6.50166e-21	4.25106e-19	Mylpf	myosin light chain, phosphorylatable, fast skeletal muscle [Source:NCBI gene;Acc:101831982]	Human Diseases;Cellular Processes;Cellular Processes;Organismal Systems	Infectious disease: bacterial;Cell motility;Cellular community - eukaryotes;Immune system	ko05131//Shigellosis;ko04810//Regulation of actin cytoskeleton;ko04510//Focal adhesion;ko04670//Leukocyte transendothelial migration	K12758;K12758;K12758;K12758	-	GO:0005509//calcium ion binding;GO:0008307//structural constituent of muscle	GO:0007519//skeletal muscle tissue development
ENSMAUG00000016173	523	459	443	512	87	105	92	83	24.432	24.741	23.308	25.167	10.274	12.4	10.795	9.497	24.412	10.7415	-1.1844	7.16355e-21	4.66225e-19	Tcf20	transcription factor 20 [Source:NCBI gene;Acc:101844526]	-	-	-	-	GO:0005634//nucleus;GO:0005654//nucleoplasm;GO:0016604//nuclear body	GO:0000976//transcription regulatory region sequence-specific DNA binding;GO:0003700//DNA-binding transcription factor activity;GO:0003713//transcription coactivator activity	GO:0045944//positive regulation of transcription by RNA polymerase II
ENSMAUG00000015267	488	453	486	470	81	99	92	85	26.102	27.363	28.665	25.767	10.765	14.27	11.85	10.866	26.9743	11.9377	-1.17605	2.29527e-20	1.44072e-18	Ehbp1l1	EH domain binding protein 1 like 1 [Source:NCBI gene;Acc:101829295]	-	-	-	-	-	GO:0005515//protein binding	-
ENSMAUG00000011143	12	19	20	16	36	36	42	46	1.177	2.159	2.22	1.65	9.002	8.894	10.179	11.064	1.8015	9.78475	2.44134	9.02949e-20	5.5445e-18	Cntf	ciliary neurotrophic factor [Source:NCBI gene;Acc:101830473]	Environmental Information Processing;Environmental Information Processing	Signaling molecules and interaction;Signal transduction	ko04060//Cytokine-cytokine receptor interaction;ko04630//JAK-STAT signaling pathway	K05420;K05420	GO:0005615//extracellular space	GO:0005127//ciliary neurotrophic factor receptor binding;GO:0005138//interleukin-6 receptor binding;GO:0008083//growth factor activity;GO:0044877//protein-containing complex binding	GO:0008284//positive regulation of cell proliferation;GO:0010628//positive regulation of gene expression;GO:0042531//positive regulation of tyrosine phosphorylation of STAT protein;GO:0043524//negative regulation of neuron apoptotic process;GO:0046533//negative regulation of photoreceptor cell differentiation;GO:0046668//regulation of retinal cell programmed cell death;GO:0048644//muscle organ mo…
ENSMAUG00000015373	2	2	7	1	38	35	25	23	0.166	0.192	0.658	0.087	8.043	7.319	5.128	4.683	0.27575	6.29325	4.51237	9.1715e-20	5.60732e-18	Islr2	immunoglobulin superfamily containing leucine rich repeat 2 [Source:NCBI gene;Acc:101828533]	-	-	-	-	-	GO:0005515//protein binding	-
MSTRG.86776	33	25	28	25	40	58	41	59	3.205	2.673	3.047	2.532	11.234	16.18	11.672	14.36	2.86425	13.3615	2.22185	2.55332e-19	1.53449e-17	--	-	-	-	-	-	-	-	-
ENSMAUG00000022279	436	381	358	419	64	88	62	53	184.887	58.858	187.199	119.671	31.759	154.929	47.915	19.329	137.654	63.483	-1.1166	3.07305e-19	1.81593e-17	Obscn	obscurin, cytoskeletal calmodulin and titin-interacting RhoGEF [Source:MGI Symbol;Acc:MGI:2681862]	-	-	-	-	GO:0005615//extracellular space;GO:0014704//intercalated disc;GO:0030018//Z disc;GO:0031430//M band;GO:0042383//sarcolemma	GO:0004672//protein kinase activity;GO:0005085//guanyl-nucleotide exchange factor activity;GO:0005515//protein binding;GO:0005524//ATP binding;GO:0008307//structural constituent of muscle;GO:0045296//cadherin binding	GO:0006468//protein phosphorylation;GO:0046777//protein autophosphorylation
ENSMAUG00000021641	252	237	238	253	29	43	26	30	43.884	47.827	46.899	46.34	12.876	18.863	11.188	12.813	46.2375	13.935	-1.73035	3.63999e-19	2.1331e-17	Klhl41	kelch-like 41 [Source:MGI Symbol;Acc:MGI:2683854]	-	-	-	-	GO:0005654//nucleoplasm;GO:0005737//cytoplasm;GO:0005789//endoplasmic reticulum membrane;GO:0005829//cytosol;GO:0005856//cytoskeleton;GO:0005886//plasma membrane;GO:0031430//M band;GO:0031463//Cul3-RING ubiquitin ligase complex;GO:0033017//sarcoplasmic reticulum membrane	GO:0005515//protein binding	GO:0016567//protein ubiquitination;GO:0030239//myofibril assembly;GO:0035914//skeletal muscle cell differentiation;GO:0045214//sarcomere organization;GO:0045661//regulation of myoblast differentiation;GO:0048741//skeletal muscle fiber development;GO:2000291//regulation of myoblast proliferation;GO:2001014//regulation of skeletal muscle cell differentiation
ENSMAUG00000011776	227	199	192	182	15	20	23	28	8.037	7.681	6.666	6.534	1.173	1.546	3.829	3.94	7.2295	2.622	-1.46323	6.37296e-19	3.68875e-17	Znf879	zinc finger protein 383-like [Source:NCBI gene;Acc:101837832]	Human Diseases	Infectious disease: viral	ko05168//Herpes simplex virus 1 infection	K09228	-	-	GO:0006355//regulation of transcription, DNA-templated
ENSMAUG00000015511	172	103	123	102	157	117	139	119	13.485	8.922	10.999	8.864	36.821	25.019	31.085	23.175	10.5675	29.025	1.45766	6.90432e-19	3.97999e-17	Epc1	enhancer of polycomb homolog 1 [Source:NCBI gene;Acc:101830387]	-	-	-	-	GO:0005634//nucleus;GO:0005654//nucleoplasm;GO:0031965//nuclear membrane;GO:0032777//Piccolo NuA4 histone acetyltransferase complex;GO:0035267//NuA4 histone acetyltransferase complex;GO:0043231//intracellular membrane-bounded organelle	-	GO:0000122//negative regulation of transcription by RNA polymerase II;GO:0006357//regulation of transcription by RNA polymerase II;GO:0043967//histone H4 acetylation;GO:0043968//histone H2A acetylation;GO:0045814//negative regulation of gene expression, epigenetic;GO:0045892//negative regulation of transcription, DNA-templated;GO:0045944//positive regulation of transcription by RNA polymerase II
ENSMAUG00000001278	400	349	372	386	56	85	52	57	19.451	19.104	20.466	20.004	7.095	10.835	6.07	6.603	19.7563	7.65075	-1.36864	8.84526e-19	5.07811e-17	Rai1	retinoic acid induced 1 [Source:NCBI gene;Acc:101844093]	-	-	-	-	GO:0005634//nucleus;GO:0005654//nucleoplasm	-	GO:0001501//skeletal system development;GO:0006357//regulation of transcription by RNA polymerase II;GO:0032922//circadian regulation of gene expression;GO:0040015//negative regulation of multicellular organism growth;GO:0045893//positive regulation of transcription, DNA-templated
ENSMAUG00000011835	346	304	260	281	56	40	33	37	27.102	27.595	23.045	23.15	11.184	7.893	6.387	7.108	25.223	8.143	-1.63111	1.43331e-18	8.06481e-17	Kctd20	potassium channel tetramerization domain containing 20 [Source:NCBI gene;Acc:101825878]	-	-	-	-	GO:0005737//cytoplasm	GO:0005515//protein binding;GO:0042802//identical protein binding	GO:0042327//positive regulation of phosphorylation
ENSMAUG00000011926	154	126	124	147	120	134	115	109	12.423	11.779	11.319	12.472	24.681	27.229	22.924	21.565	11.9983	24.0998	1.00619	2.27991e-18	1.27269e-16	Slc35d1	solute carrier family 35 member D1 [Source:NCBI gene;Acc:101823374]	-	-	-	-	-	-	-
ENSMAUG00000016674	652	599	547	549	127	130	86	116	36.555	38.807	34.5	32.242	17.948	18.365	13.847	16.098	35.526	16.5645	-1.10078	5.7734e-18	3.14817e-16	Pprc1	PPARG related coactivator 1 [Source:NCBI gene;Acc:101826839]	-	-	-	-	GO:0005654//nucleoplasm	GO:0003676//nucleic acid binding;GO:0003712//transcription coregulator activity;GO:0008134//transcription factor binding	-
ENSMAUG00000021113	390	334	312	302	63	57	45	51	28.75	29.957	27.202	24.512	14.435	15.231	9.711	8.573	27.6053	11.9875	-1.20341	6.52711e-18	3.51841e-16	Rhobtb1	Rho related BTB domain containing 1 [Source:NCBI gene;Acc:101832017]	Genetic Information Processing	Folding, sorting and degradation	ko04120//Ubiquitin mediated proteolysis	K07868	-	GO:0003924//GTPase activity;GO:0005515//protein binding;GO:0005525//GTP binding	GO:0007264//small GTPase mediated signal transduction
ENSMAUG00000004704	51	42	62	58	70	61	67	66	4.611	5.938	6.146	5.254	20.157	14.836	17.921	16.2	5.48725	17.2785	1.65482	9.65684e-18	5.14655e-16	Fbxw7	F-box and WD repeat domain containing 7 [Source:NCBI gene;Acc:101840396]	Genetic Information Processing	Folding, sorting and degradation	ko04120//Ubiquitin mediated proteolysis	K10260	GO:0005634//nucleus;GO:0005730//nucleolus;GO:0005737//cytoplasm;GO:0005739//mitochondrion;GO:0005783//endoplasmic reticulum;GO:0005794//Golgi apparatus;GO:0019005//SCF ubiquitin ligase complex;GO:0048471//perinuclear region of cytoplasm;GO:1990452//Parkin-FBXW7-Cul1 ubiquitin ligase complex	GO:0005515//protein binding;GO:0030332//cyclin binding;GO:0030674//protein binding, bridging;GO:0031625//ubiquitin protein ligase binding;GO:0042802//identical protein binding;GO:0050816//phosphothreonine residue binding;GO:0097027//ubiquitin-protein transferase activator activity	GO:0001570//vasculogenesis;GO:0007062//sister chromatid cohesion;GO:0007219//Notch signaling pathway;GO:0010629//negative regulation of gene expression;GO:0016567//protein ubiquitination;GO:0030324//lung development;GO:0031146//SCF-dependent proteasomal ubiquitin-dependent protein catabolic process;GO:0031398//positive regulation of protein ubiquitination;GO:0031648//protein destabilization;GO:00…
ENSMAUG00000010397	64	79	68	56	88	93	118	61	3.542	4.918	4.413	4.011	13.067	14.271	19.782	10.478	4.221	14.3995	1.77036	1.47276e-17	7.73228e-16	Cfap53	XP_031221898.1 cilia- and flagella-associated protein 53 isoform X11 [Mastomys coucha]	-	-	-	-	-	-	GO:0003341//cilium movement;GO:0007368//determination of left/right symmetry;GO:0060271//cilium assembly
MSTRG.14741	118	115	106	103	92	97	108	108	59.655	67.373	60.638	54.768	118.587	123.527	134.918	133.907	60.6085	127.735	1.07556	1.48296e-17	7.75699e-16	MDM2	E3 ubiquitin-protein ligase Mdm2 [Mesocricetus auratus]	Human Diseases;Environmental Information Processing;Human Diseases;Cellular Processes;Human Diseases;Human Diseases;Human Diseases;Human Diseases;Human Diseases;Human Diseases;Cellular Processes;Human Diseases;Genetic Information Processing;Cellular Processes;Environmental Information Processing;Organismal Systems;Organismal Systems;Human Diseases;Human Diseases;Human Diseases;Human Diseases;Cell…	Cancer: overview;Signal transduction;Infectious disease: viral;Transport and catabolism;Infectious disease: bacterial;Infectious disease: viral;Cancer: overview;Infectious disease: viral;Cancer: overview;Cancer: overview;Cell growth and death;Cancer: overview;Folding, sorting and degradation;Cell growth and death;Signal transduction;Endocrine system;Immune system;Cancer: specific types;Drug resis…	ko05200//Pathways in cancer;ko04151//PI3K-Akt signaling pathway;ko05165//Human papillomavirus infection;ko04144//Endocytosis;ko05131//Shigellosis;ko05163//Human cytomegalovirus infection;ko05205//Proteoglycans in cancer;ko05169//Epstein-Barr virus infection;ko05203//Viral carcinogenesis;ko05202//Transcriptional misregulation in cancer;ko04218//Cellular senescence;ko05206//MicroRNAs in cancer;ko04…	K06643;K06643;K06643;K06643;K06643;K06643;K06643;K06643;K06643;K06643;K06643;K06643;K06643;K06643;K06643;K06643;K06643;K06643;K06643;K06643;K06643;K06643;K06643;K06643;K06643	GO:0030659//cytoplasmic vesicle membrane;GO:0032991//protein-containing complex;GO:0043232//intracellular non-membrane-bounded organelle;GO:0044451//nucleoplasm part	GO:0004842//ubiquitin-protein transferase activity;GO:0005102//signaling receptor binding;GO:0044389//ubiquitin-like protein ligase binding;GO:0046914//transition metal ion binding;GO:0070735//protein-glycine ligase activity;GO:0070739//protein-glutamic acid ligase activity	GO:0001101//response to acid chemical;GO:0001666//response to hypoxia;GO:0006357//regulation of transcription by RNA polymerase II;GO:0006952//defense response;GO:0007267//cell-cell signaling;GO:0009057//macromolecule catabolic process;GO:0010038//response to metal ion;GO:0010225//response to UV-C;GO:0010266//response to vitamin B1;GO:0010948//negative regulation of cell cycle process;GO:0014072/…
ENSMAUG00000002877	630	571	615	601	74	128	80	135	82.827	86.571	91.429	82.762	24.907	42.752	26.175	43.5	85.8972	34.3335	-1.323	1.56306e-17	8.14578e-16	Tnfrsf1a	TNF receptor superfamily member 1A [Source:NCBI gene;Acc:101840696]	Human Diseases;Human Diseases;Human Diseases;Environmental Information Processing;Human Diseases;Environmental Information Processing;Human Diseases;Human Diseases;Human Diseases;Human Diseases;Human Diseases;Human Diseases;Human Diseases;Environmental Information Processing;Human Diseases;Human Diseases;Human Diseases;Cellular Processes;Human Diseases;Cellular Processes;Environmental Information…	Infectious disease: viral;Infectious disease: viral;Neurodegenerative disease;Signal transduction;Infectious disease: bacterial;Signaling molecules and interaction;Infectious disease: bacterial;Infectious disease: viral;Infectious disease: viral;Infectious disease: bacterial;Infectious disease: viral;Infectious disease: viral;Infectious disease: bacterial;Signal transduction;Infectious disease: v…	ko05168//Herpes simplex virus 1 infection;ko05165//Human papillomavirus infection;ko05010//Alzheimer disease;ko04010//MAPK signaling pathway;ko05131//Shigellosis;ko04060//Cytokine-cytokine receptor interaction;ko05132//Salmonella infection;ko05166//Human T-cell leukemia virus 1 infection;ko05163//Human cytomegalovirus infection;ko05130//Pathogenic Escherichia coli infection;ko05170//Human immunod…	K03158;K03158;K03158;K03158;K03158;K03158;K03158;K03158;K03158;K03158;K03158;K03158;K03158;K03158;K03158;K03158;K03158;K03158;K03158;K03158;K03158;K03158;K03158;K03158;K03158;K03158;K03158;K03158;K03158;K03158;K03158	GO:0000139//Golgi membrane;GO:0005615//extracellular space;GO:0009986//cell surface;GO:0043235//receptor complex;GO:0045121//membrane raft	GO:0005031//tumor necrosis factor-activated receptor activity;GO:0005515//protein binding;GO:0043120//tumor necrosis factor binding	GO:0003176//aortic valve development;GO:0003177//pulmonary valve development;GO:0003332//negative regulation of extracellular matrix constituent secretion;GO:0006693//prostaglandin metabolic process;GO:0006952//defense response;GO:0006954//inflammatory response;GO:0007165//signal transduction;GO:0007166//cell surface receptor signaling pathway;GO:0008630//intrinsic apoptotic signaling pathway in …
ENSMAUG00000019653	137	171	121	169	0	2	3	1	60.334	87.268	60.298	78.279	0	2.219	3.265	1.08	71.5447	1.641	-5.4462	1.92515e-17	9.92298e-16	Myog	myogenin [Source:NCBI gene;Acc:101823645]	-	-	-	-	GO:0005634//nucleus;GO:0005654//nucleoplasm	GO:0000977//RNA polymerase II regulatory region sequence-specific DNA binding;GO:0000978//RNA polymerase II proximal promoter sequence-specific DNA binding;GO:0000987//proximal promoter sequence-specific DNA binding;GO:0001228//DNA-binding transcription activator activity, RNA polymerase II-specific;GO:0003700//DNA-binding transcription factor activity;GO:0031490//chromatin DNA binding;GO:0043565…	GO:0001503//ossification;GO:0006355//regulation of transcription, DNA-templated;GO:0007517//muscle organ development;GO:0007519//skeletal muscle tissue development;GO:0008285//negative regulation of cell proliferation;GO:0010831//positive regulation of myotube differentiation;GO:0014737//positive regulation of muscle atrophy;GO:0014842//regulation of skeletal muscle satellite cell proliferation;G…
ENSMAUG00000007704	477	419	419	380	82	90	53	62	41.964	42.716	41.711	35.161	18.393	19.944	11.522	13.377	40.388	15.809	-1.35318	4.193e-17	2.09992e-15	Fbxo32	F-box protein 32 [Source:NCBI gene;Acc:101826300]	Environmental Information Processing	Signal transduction	ko04068//FoxO signaling pathway	K10305	GO:0005634//nucleus;GO:0005654//nucleoplasm;GO:0005737//cytoplasm;GO:0005829//cytosol;GO:0019005//SCF ubiquitin ligase complex;GO:0030018//Z disc	GO:0005515//protein binding	GO:0014894//response to denervation involved in regulation of muscle adaptation;GO:0016567//protein ubiquitination;GO:0071549//cellular response to dexamethasone stimulus
ENSMAUG00000016404	434	327	377	345	59	69	37	70	33.04	43.714	39.89	27.389	7.38	6.331	13.062	20.57	36.0082	11.8358	-1.60518	4.49222e-17	2.24183e-15	Ryr1	ryanodine receptor 1, skeletal muscle [Source:MGI Symbol;Acc:MGI:99659]	Environmental Information Processing;Organismal Systems;Environmental Information Processing;Organismal Systems;Human Diseases;Organismal Systems	Signal transduction;Endocrine system;Signal transduction;Environmental adaptation;Neurodegenerative disease;Nervous system	ko04020//Calcium signaling pathway;ko04921//Oxytocin signaling pathway;ko04371//Apelin signaling pathway;ko04713//Circadian entrainment;ko05017//Spinocerebellar ataxia;ko04730//Long-term depression	K04961;K04961;K04961;K04961;K04961;K04961	GO:0005737//cytoplasm;GO:0005886//plasma membrane;GO:0005938//cell cortex;GO:0016020//membrane;GO:0016021//integral component of membrane;GO:0031674//I band;GO:0033017//sarcoplasmic reticulum membrane	GO:0005219//ryanodine-sensitive calcium-release channel activity;GO:0005262//calcium channel activity;GO:0005509//calcium ion binding;GO:0005515//protein binding;GO:0048763//calcium-induced calcium release activity	GO:0001666//response to hypoxia;GO:0006816//calcium ion transport;GO:0006874//cellular calcium ion homeostasis;GO:0051209//release of sequestered calcium ion into cytosol;GO:0070588//calcium ion transmembrane transport;GO:0071313//cellular response to caffeine
MSTRG.85590	29	29	32	34	47	41	51	46	3.098	3.59	3.868	3.82	12.8	11.032	13.461	12.05	3.594	12.3358	1.77918	9.17809e-17	4.48519e-15	--	5E5 antigen-like [Meriones unguiculatus]	-	-	-	-	-	-	-
ENSMAUG00000013961	0	0	0	1	48	39	47	53	0	0	0	0.021	30.699	10.976	14.725	8.756	0.00525	16.289	11.5993	1.564e-16	7.56451e-15	Hydin	HYDIN, axonemal central pair apparatus protein [Source:MGI Symbol;Acc:MGI:2389007]	-	-	-	-	GO:1990716//axonemal central apparatus;GO:1990718//axonemal central pair projection	-	GO:0002064//epithelial cell development;GO:0003341//cilium movement;GO:0007275//multicellular organism development;GO:0007420//brain development;GO:0021591//ventricular system development;GO:0060438//trachea development;GO:1904158//axonemal central apparatus assembly
ENSMAUG00000017232	266	256	309	309	29	49	33	51	16.499	18.397	21.68	20.153	4.594	7.587	5.067	7.772	19.1822	6.255	-1.61669	2.60378e-16	1.234e-14	Kras	KRAS proto-oncogene, GTPase [Source:NCBI gene;Acc:101835944]	Human Diseases;Environmental Information Processing;Human Diseases;Human Diseases;Environmental Information Processing;Environmental Information Processing;Human Diseases;Human Diseases;Organismal Systems;Human Diseases;Human Diseases;Environmental Information Processing;Cellular Processes;Human Diseases;Organismal Systems;Human Diseases;Human Diseases;Organismal Systems;Cellular Processes;Enviro…	Cancer: overview;Signal transduction;Infectious disease: viral;Neurodegenerative disease;Signal transduction;Signal transduction;Infectious disease: viral;Infectious disease: viral;Environmental adaptation;Infectious disease: viral;Cancer: overview;Signal transduction;Cell motility;Cancer: overview;Development and regeneration;Infectious disease: viral;Cancer: specific types;Immune system;Cell gr…	ko05200//Pathways in cancer;ko04151//PI3K-Akt signaling pathway;ko05165//Human papillomavirus infection;ko05010//Alzheimer disease;ko04010//MAPK signaling pathway;ko04014//Ras signaling pathway;ko05166//Human T-cell leukemia virus 1 infection;ko05163//Human cytomegalovirus infection;ko04714//Thermogenesis;ko05170//Human immunodeficiency virus 1 infection;ko05205//Proteoglycans in cancer;ko04015//…	K07827;K07827;K07827;K07827;K07827;K07827;K07827;K07827;K07827;K07827;K07827;K07827;K07827;K07827;K07827;K07827;K07827;K07827;K07827;K07827;K07827;K07827;K07827;K07827;K07827;K07827;K07827;K07827;K07827;K07827;K07827;K07827;K07827;K07827;K07827;K07827;K07827;K07827;K07827;K07827;K07827;K07827;K07827;K07827;K07827;K07827;K07827;K07827;K07827;K07827;K07827;K07827;K07827;K07827;K07827;K07827;K07827;…	GO:0005737//cytoplasm;GO:0016020//membrane;GO:0031234//extrinsic component of cytoplasmic side of plasma membrane	GO:0003924//GTPase activity;GO:0005525//GTP binding;GO:0044877//protein-containing complex binding	GO:0001934//positive regulation of protein phosphorylation;GO:0007165//signal transduction;GO:0007265//Ras protein signal transduction;GO:0008284//positive regulation of cell proliferation;GO:0008542//visual learning;GO:0010628//positive regulation of gene expression;GO:0021897//forebrain astrocyte development;GO:0030036//actin cytoskeleton organization;GO:0031647//regulation of protein stability…
ENSMAUG00000018697	64	72	72	83	93	66	85	74	5.264	7.486	6.876	7.181	21.896	15.232	17.686	18.099	6.70175	18.2282	1.44357	3.58175e-16	1.68057e-14	Pde4b	phosphodiesterase 4B [Source:NCBI gene;Acc:101825925]	Metabolism;Environmental Information Processing;Metabolism;Organismal Systems;Human Diseases	Global and overview maps;Signal transduction;Nucleotide metabolism;Endocrine system;Substance dependence	ko01100//Metabolic pathways;ko04024//cAMP signaling pathway;ko00230//Purine metabolism;ko04928//Parathyroid hormone synthesis, secretion and action;ko05032//Morphine addiction	K13293;K13293;K13293;K13293;K13293	GO:0000930//gamma-tubulin complex;GO:0005813//centrosome;GO:0005829//cytosol;GO:0005891//voltage-gated calcium channel complex;GO:0008021//synaptic vesicle;GO:0014069//postsynaptic density;GO:0016020//membrane;GO:0030018//Z disc;GO:0043197//dendritic spine;GO:0060076//excitatory synapse;GO:0071944//cell periphery	GO:0004114//3',5'-cyclic-nucleotide phosphodiesterase activity;GO:0004115//3',5'-cyclic-AMP phosphodiesterase activity;GO:0008081//phosphoric diester hydrolase activity;GO:0030552//cAMP binding;GO:0043015//gamma-tubulin binding;GO:0044325//ion channel binding	GO:0001780//neutrophil homeostasis;GO:0006198//cAMP catabolic process;GO:0007165//signal transduction;GO:0030593//neutrophil chemotaxis;GO:0032729//positive regulation of interferon-gamma production;GO:0032743//positive regulation of interleukin-2 production;GO:0035690//cellular response to drug;GO:0050852//T cell receptor signaling pathway;GO:0050900//leukocyte migration;GO:0071222//cellular res…
ENSMAUG00000009879	411	324	307	376	62	64	58	75	28.719	25.652	24.273	27.4	10.366	10.839	9.399	12.176	26.511	10.695	-1.30965	4.09423e-16	1.91466e-14	Ampd3	adenosine monophosphate deaminase 3 [Source:NCBI gene;Acc:101841090]	Metabolism;Metabolism	Global and overview maps;Nucleotide metabolism	ko01100//Metabolic pathways;ko00230//Purine metabolism	K01490;K01490	-	GO:0003876//AMP deaminase activity;GO:0019239//deaminase activity	GO:0009168//purine ribonucleoside monophosphate biosynthetic process;GO:0032264//IMP salvage
ENSMAUG00000021647	284	252	241	258	49	27	39	43	13.388	13.766	12.875	12.787	5.867	3.206	4.501	4.971	13.204	4.63625	-1.50994	5.42795e-16	2.52167e-14	Znf451	zinc finger protein 451 [Source:NCBI gene;Acc:101839040]	-	-	-	-	-	-	-
ENSMAUG00000008260	203	162	202	216	171	124	177	206	12.91	12.172	14.61	14.424	30.293	21.214	28.806	33.382	13.529	28.4237	1.07104	7.11553e-16	3.2417e-14	Eda2r	ectodysplasin A2 receptor [Source:NCBI gene;Acc:101838515]	Environmental Information Processing;Environmental Information Processing	Signaling molecules and interaction;Signal transduction	ko04060//Cytokine-cytokine receptor interaction;ko04064//NF-kappa B signaling pathway	K05163;K05163	GO:0005887//integral component of plasma membrane	GO:0005031//tumor necrosis factor-activated receptor activity;GO:0005515//protein binding;GO:0038023//signaling receptor activity	GO:0033209//tumor necrosis factor-mediated signaling pathway;GO:0046330//positive regulation of JNK cascade;GO:0051092//positive regulation of NF-kappaB transcription factor activity;GO:0072332//intrinsic apoptotic signaling pathway by p53 class mediator
ENSMAUG00000010186	182	164	161	191	14	21	19	28	67.041	70.006	67.108	73.999	13.149	19.486	17.294	25.295	69.5385	18.806	-1.88662	1.05997e-15	4.76751e-14	Cebpd	CCAAT enhancer binding protein delta [Source:NCBI gene;Acc:101836131]	-	-	-	-	GO:0005634//nucleus	GO:0000976//transcription regulatory region sequence-specific DNA binding;GO:0000978//RNA polymerase II proximal promoter sequence-specific DNA binding;GO:0001228//DNA-binding transcription activator activity, RNA polymerase II-specific;GO:0003677//DNA binding;GO:0003700//DNA-binding transcription factor activity;GO:0042802//identical protein binding;GO:1990837//sequence-specific double-stranded …	GO:0002244//hematopoietic progenitor cell differentiation;GO:0006355//regulation of transcription, DNA-templated;GO:0006357//regulation of transcription by RNA polymerase II;GO:0045444//fat cell differentiation;GO:0045669//positive regulation of osteoblast differentiation;GO:0045892//negative regulation of transcription, DNA-templated;GO:0045944//positive regulation of transcription by RNA polyme…
ENSMAUG00000001177	336	254	297	318	37	53	41	64	90.061	72.143	74.266	80.592	22.397	32.468	34.442	40.492	79.2655	32.4498	-1.28849	1.12816e-15	5.02618e-14	Pmepa1	prostate transmembrane protein, androgen induced 1 [Source:NCBI gene;Acc:101831761]	-	-	-	-	GO:0000139//Golgi membrane;GO:0010008//endosome membrane;GO:0031901//early endosome membrane;GO:0043231//intracellular membrane-bounded organelle	GO:0050699//WW domain binding;GO:0070412//R-SMAD binding	GO:0010991//negative regulation of SMAD protein complex assembly;GO:0030512//negative regulation of transforming growth factor beta receptor signaling pathway;GO:0060394//negative regulation of pathway-restricted SMAD protein phosphorylation
ENSMAUG00000009026	97	99	114	96	80	93	100	120	7.805	7.665	9.021	7.149	15.705	17.733	24.65	26.197	7.91	21.0712	1.41353	1.23389e-15	5.46275e-14	Bbs4	Bardet-Biedl syndrome 4 [Source:NCBI gene;Acc:101823803]	-	-	-	-	GO:0000242//pericentriolar material;GO:0001750//photoreceptor outer segment;GO:0001917//photoreceptor inner segment;GO:0005813//centrosome;GO:0005814//centriole;GO:0005829//cytosol;GO:0005929//cilium;GO:0016020//membrane;GO:0031514//motile cilium;GO:0032391//photoreceptor connecting cilium;GO:0034451//centriolar satellite;GO:0034464//BBSome;GO:0035869//ciliary transition zone;GO:0036064//ciliary …	GO:0001103//RNA polymerase II repressing transcription factor binding;GO:0005515//protein binding;GO:0030674//protein binding, bridging;GO:0034452//dynactin binding;GO:0043014//alpha-tubulin binding;GO:0048487//beta-tubulin binding	GO:0000226//microtubule cytoskeleton organization;GO:0000281//mitotic cytokinesis;GO:0001764//neuron migration;GO:0001843//neural tube closure;GO:0001895//retina homeostasis;GO:0003085//negative regulation of systemic arterial blood pressure;GO:0007098//centrosome cycle;GO:0007286//spermatid development;GO:0007608//sensory perception of smell;GO:0008104//protein localization;GO:0010629//negative …
ENSMAUG00000000921	370	332	361	316	68	68	60	57	44.544	46.393	49.239	40.09	20.883	20.657	17.894	16.872	45.0665	19.0765	-1.24026	1.71919e-15	7.49386e-14	Fzr1	fizzy and cell division cycle 20 related 1 [Source:NCBI gene;Acc:101841393]	Genetic Information Processing;Cellular Processes;Organismal Systems	Folding, sorting and degradation;Cell growth and death;Endocrine system	ko04120//Ubiquitin mediated proteolysis;ko04110//Cell cycle;ko04914//Progesterone-mediated oocyte maturation	K03364;K03364;K03364	GO:0005654//nucleoplasm;GO:0005680//anaphase-promoting complex;GO:0031965//nuclear membrane	GO:0005515//protein binding;GO:0010997//anaphase-promoting complex binding;GO:0097027//ubiquitin-protein transferase activator activity	GO:0008284//positive regulation of cell proliferation;GO:0031145//anaphase-promoting complex-dependent catabolic process;GO:0040020//regulation of meiotic nuclear division;GO:0045732//positive regulation of protein catabolic process;GO:0051603//proteolysis involved in cellular protein catabolic process;GO:0070306//lens fiber cell differentiation;GO:0072425//signal transduction involved in G2 DNA …
ENSMAUG00000005102	310	206	211	267	36	45	27	24	20.129	15.501	15.503	18.235	7.732	7.36	4.332	3.889	17.342	5.82825	-1.57314	1.74275e-15	7.56869e-14	Ttyh3	tweety family member 3 [Source:NCBI gene;Acc:101825426]	-	-	-	-	GO:0005886//plasma membrane;GO:0016021//integral component of membrane	GO:0005229//intracellular calcium activated chloride channel activity;GO:0005254//chloride channel activity	GO:0006821//chloride transport
ENSMAUG00000007794	80	81	64	60	78	65	83	75	14.081	16.104	12.784	10.671	34.673	29.654	36.441	33.869	13.41	33.6593	1.32769	1.74707e-15	7.56869e-14	Clk1	CDC like kinase 1 [Source:NCBI gene;Acc:101827045]	Human Diseases	Infectious disease: bacterial	ko05134//Legionellosis	K23561	GO:0005634//nucleus	GO:0004672//protein kinase activity;GO:0004674//protein serine/threonine kinase activity;GO:0004713//protein tyrosine kinase activity;GO:0005524//ATP binding	GO:0006468//protein phosphorylation;GO:0018105//peptidyl-serine phosphorylation;GO:0018107//peptidyl-threonine phosphorylation;GO:0018108//peptidyl-tyrosine phosphorylation;GO:0043484//regulation of RNA splicing;GO:0046777//protein autophosphorylation
ENSMAUG00000019736	311	256	271	301	43	51	59	42	24.778	21.571	24.246	26.466	7.728	9.056	13.847	9.692	24.2653	10.0808	-1.26729	2.13554e-15	9.08443e-14	Arglu1	arginine and glutamate rich 1 [Source:NCBI gene;Acc:101840290]	-	-	-	-	GO:0005654//nucleoplasm;GO:0005739//mitochondrion;GO:0005829//cytosol	-	-
ENSMAUG00000007940	368	311	386	326	43	79	51	43	34.525	34.351	41.139	32.752	10.726	19.474	11.493	9.687	35.6917	12.845	-1.47438	2.36081e-15	9.98253e-14	Tmem51	transmembrane protein 51 [Source:NCBI gene;Acc:101844756]	-	-	-	-	-	-	-
ENSMAUG00000008514	425	334	371	381	67	82	76	76	38.57	34.199	38.032	34.862	18.07	19.278	16.584	16.621	36.4158	17.6382	-1.04586	2.93077e-15	1.22459e-13	Acbd3	acyl-CoA binding domain containing 3 [Source:NCBI gene;Acc:101833692]	Human Diseases	Infectious disease: bacterial	ko05132//Salmonella infection	K23935	GO:0000139//Golgi membrane;GO:0005794//Golgi apparatus	GO:0000062//fatty-acyl-CoA binding;GO:0034237//protein kinase A regulatory subunit binding	-
ENSMAUG00000014522	287	244	253	296	46	49	39	50	28.081	27.821	28.254	30.726	11.575	12.182	9.511	11.528	28.7205	11.199	-1.35871	4.27225e-15	1.77462e-13	Zfp146	zinc finger protein 146 [Source:NCBI gene;Acc:101843705]	-	-	-	-	GO:0005730//nucleolus;GO:0005829//cytosol	-	-
MSTRG.10047	379	305	362	430	66	57	69	76	21.564	19.332	21.515	24.458	9.11	8.471	10.123	9.772	21.7172	9.369	-1.21287	5.13449e-15	2.1203e-13	--	-	-	-	-	-	-	-	-
ENSMAUG00000011515	3	1	5	4	18	30	17	20	0.063	0.024	0.118	0.088	0.958	1.578	0.877	1.024	0.07325	1.10925	3.92061	6.44773e-15	2.65485e-13	Dnhd1	dynein heavy chain domain 1 [Source:MGI Symbol;Acc:MGI:1924755]	-	-	-	-	GO:0030286//dynein complex	GO:0005524//ATP binding;GO:0008569//ATP-dependent microtubule motor activity, minus-end-directed	GO:0007018//microtubule-based movement
ENSMAUG00000008302	331	338	304	323	52	60	68	60	27.92	32.624	28.651	28.296	11.043	12.588	18.615	13.454	29.3727	13.925	-1.0768	7.29648e-15	2.98691e-13	Igf2bp2	insulin like growth factor 2 mRNA binding protein 2 [Source:NCBI gene;Acc:101827406]	-	-	-	-	GO:0005634//nucleus;GO:0005737//cytoplasm;GO:0005829//cytosol;GO:0005856//cytoskeleton	GO:0003676//nucleic acid binding;GO:0003723//RNA binding;GO:0003729//mRNA binding;GO:0003730//mRNA 3'-UTR binding;GO:0048027//mRNA 5'-UTR binding	-
ENSMAUG00000009929	387	304	346	380	60	73	48	78	52.771	48.037	53.387	54.499	20.86	25.075	16.174	26.085	52.1735	22.0485	-1.24264	7.38877e-15	3.01594e-13	Arl6ip1	ADP ribosylation factor like GTPase 6 interacting protein 1 [Source:NCBI gene;Acc:101827334]	-	-	-	-	GO:0005737//cytoplasm;GO:0005783//endoplasmic reticulum;GO:0005784//Sec61 translocon complex;GO:0005789//endoplasmic reticulum membrane;GO:0005829//cytosol;GO:0016021//integral component of membrane;GO:0030176//integral component of endoplasmic reticulum membrane	GO:0042802//identical protein binding	GO:0002038//positive regulation of L-glutamate import across plasma membrane;GO:0006613//cotranslational protein targeting to membrane;GO:0043066//negative regulation of apoptotic process;GO:0043154//negative regulation of cysteine-type endopeptidase activity involved in apoptotic process;GO:0071787//endoplasmic reticulum tubular network formation;GO:1903371//regulation of endoplasmic reticulum t…
MSTRG.27806	120	83	88	93	112	88	78	87	7.129	5.714	5.915	5.811	16.964	13.168	11.45	12.675	6.14225	13.5642	1.14297	7.97548e-15	3.24604e-13	Ern1	serine/threonine-protein kinase/endoribonuclease IRE1 isoform X1 [Mus musculus]	Human Diseases;Human Diseases;Genetic Information Processing;Cellular Processes;Human Diseases;Cellular Processes;Human Diseases	Neurodegenerative disease;Neurodegenerative disease;Folding, sorting and degradation;Cell growth and death;Endocrine and metabolic disease;Transport and catabolism;Neurodegenerative disease	ko05010//Alzheimer disease;ko05016//Huntington disease;ko04141//Protein processing in endoplasmic reticulum;ko04210//Apoptosis;ko04932//Non-alcoholic fatty liver disease;ko04140//Autophagy - animal;ko05017//Spinocerebellar ataxia	K08852;K08852;K08852;K08852;K08852;K08852;K08852	GO:0019866//organelle inner membrane;GO:0031227//intrinsic component of endoplasmic reticulum membrane	GO:0004525//ribonuclease III activity;GO:0004672//protein kinase activity;GO:0031072//heat shock protein binding;GO:0032550//purine ribonucleoside binding;GO:0046872//metal ion binding;GO:0046983//protein dimerization activity	GO:0000394//RNA splicing, via endonucleolytic cleavage and ligation;GO:0001678//cellular glucose homeostasis;GO:0006397//mRNA processing;GO:0006401//RNA catabolic process;GO:0009967//positive regulation of signal transduction;GO:0010506//regulation of autophagy;GO:0010628//positive regulation of gene expression;GO:0012501//programmed cell death;GO:0022402//cell cycle process;GO:0030968//endoplasm…
ENSMAUG00000015806	115	94	122	149	5	7	13	7	11.939	12.1	12.776	15.474	1.378	1.632	2.973	1.69	13.0723	1.91825	-2.76864	8.40872e-15	3.41254e-13	Fam120b	family with sequence similarity 120B [Source:NCBI gene;Acc:101825088]	-	-	-	-	GO:0005634//nucleus	-	GO:0035357//peroxisome proliferator activated receptor signaling pathway;GO:0045444//fat cell differentiation
ENSMAUG00000019002	546	482	429	493	90	126	100	98	138.724	141.914	123.336	131.743	58.302	80.64	62.782	61.066	133.929	65.6975	-1.02756	9.12822e-15	3.68337e-13	Ier3	immediate early response 3 [Source:NCBI gene;Acc:101828780]	-	-	-	-	GO:0005634//nucleus	-	GO:0043066//negative regulation of apoptotic process;GO:2001020//regulation of response to DNA damage stimulus
ENSMAUG00000021410	267	232	243	242	38	46	43	39	33.441	38.808	35.647	34.132	14.933	19.757	15.36	13.454	35.507	15.876	-1.16126	1.46001e-14	5.7597e-13	Rsrp1	arginine and serine rich protein 1 [Source:NCBI gene;Acc:101835863]	-	-	-	-	-	-	-
ENSMAUG00000016452	411	346	413	392	88	83	66	57	32.664	32.824	37.902	30.934	19.446	15.055	14.322	12.213	33.581	15.259	-1.13798	2.06265e-14	7.95925e-13	Mef2d	myocyte enhancer factor 2D [Source:NCBI gene;Acc:101824462]	Environmental Information Processing;Environmental Information Processing;Organismal Systems	Signal transduction;Signal transduction;Endocrine system	ko04022//cGMP-PKG signaling pathway;ko04371//Apelin signaling pathway;ko04928//Parathyroid hormone synthesis, secretion and action	K09262;K09262;K09262	GO:0005634//nucleus;GO:0005654//nucleoplasm;GO:0005737//cytoplasm;GO:0043231//intracellular membrane-bounded organelle	GO:0000977//RNA polymerase II regulatory region sequence-specific DNA binding;GO:0000978//RNA polymerase II proximal promoter sequence-specific DNA binding;GO:0000981//DNA-binding transcription factor activity, RNA polymerase II-specific;GO:0001228//DNA-binding transcription activator activity, RNA polymerase II-specific;GO:0003677//DNA binding;GO:0003700//DNA-binding transcription factor activit…	GO:0001649//osteoblast differentiation;GO:0001958//endochondral ossification;GO:0002062//chondrocyte differentiation;GO:0006355//regulation of transcription, DNA-templated;GO:0007512//adult heart development;GO:0035914//skeletal muscle cell differentiation;GO:0045893//positive regulation of transcription, DNA-templated;GO:0045944//positive regulation of transcription by RNA polymerase II;GO:19047…
ENSMAUG00000015401	532	415	443	428	97	101	104	78	94.698	85.604	89.229	80.129	44.023	45.287	45.745	34.051	87.415	42.2765	-1.04802	2.70872e-14	1.02014e-12	Adprh	ADP-ribosylarginine hydrolase [Source:NCBI gene;Acc:101842244]	-	-	-	-	-	GO:0000287//magnesium ion binding;GO:0003875//ADP-ribosylarginine hydrolase activity;GO:0030955//potassium ion binding	GO:0006464//cellular protein modification process;GO:0051725//protein de-ADP-ribosylation
ENSMAUG00000006496	1	1	3	1	34	21	23	12	0.031	0.036	0.105	0.033	2.689	1.641	1.763	0.913	0.05125	1.7515	5.0949	3.30702e-14	1.23886e-12	Exph5	exophilin 5 [Source:NCBI gene;Acc:101833404]	-	-	-	-	GO:0005768//endosome	GO:0031267//small GTPase binding	GO:0003334//keratinocyte development;GO:0006886//intracellular protein transport;GO:0045921//positive regulation of exocytosis;GO:0050714//positive regulation of protein secretion;GO:0071985//multivesicular body sorting pathway
ENSMAUG00000014875	375	309	343	322	68	70	49	69	21.003	20.523	22.13	19.081	10.13	10.784	6.774	10.589	20.6842	9.56925	-1.11205	3.3694e-14	1.25889e-12	Tmem164	transmembrane protein 164 [Source:NCBI gene;Acc:101842904]	-	-	-	-	-	-	-
ENSMAUG00000010371	422	393	397	455	96	83	93	72	23.022	24.845	24.507	26.107	13.353	11.406	12.537	9.633	24.6202	11.7323	-1.06937	4.25246e-14	1.56808e-12	Col3a1	collagen type III alpha 1 chain [Source:NCBI gene;Acc:101823592]	Organismal Systems;Organismal Systems;Human Diseases;Human Diseases;Organismal Systems	Endocrine system;Immune system;Infectious disease: parasitic;Endocrine and metabolic disease;Digestive system	ko04926//Relaxin signaling pathway;ko04611//Platelet activation;ko05146//Amoebiasis;ko04933//AGE-RAGE signaling pathway in diabetic complications;ko04974//Protein digestion and absorption	K19720;K19720;K19720;K19720;K19720	GO:0005581//collagen trimer;GO:0005586//collagen type III trimer;GO:0005615//extracellular space;GO:0031012//extracellular matrix;GO:0062023//collagen-containing extracellular matrix	GO:0002020//protease binding;GO:0005178//integrin binding;GO:0005201//extracellular matrix structural constituent;GO:0005515//protein binding;GO:0046332//SMAD binding;GO:0048407//platelet-derived growth factor binding	GO:0001568//blood vessel development;GO:0007160//cell-matrix adhesion;GO:0007179//transforming growth factor beta receptor signaling pathway;GO:0007229//integrin-mediated signaling pathway;GO:0007507//heart development;GO:0009314//response to radiation;GO:0018149//peptide cross-linking;GO:0021987//cerebral cortex development;GO:0030199//collagen fibril organization;GO:0034097//response to cytokin…
ENSMAUG00000007650	298	271	227	208	36	39	45	27	20.888	22.012	18.004	15.334	6.434	6.886	7.794	4.641	19.0595	6.43875	-1.56566	4.33696e-14	1.59507e-12	Tob2	transducer of ERBB2, 2 [Source:NCBI gene;Acc:101839979]	Genetic Information Processing	Folding, sorting and degradation	ko03018//RNA degradation	K14443	GO:0005829//cytosol	GO:0042809//vitamin D receptor binding	GO:0008285//negative regulation of cell proliferation;GO:0010468//regulation of gene expression;GO:0045671//negative regulation of osteoclast differentiation;GO:0045778//positive regulation of ossification
ENSMAUG00000000879	461	418	401	448	98	76	101	95	23.615	24.813	23.244	24.137	12.8	9.807	12.785	11.935	23.9522	11.8317	-1.0175	4.66721e-14	1.71208e-12	Ylpm1	YLP motif containing 1 [Source:NCBI gene;Acc:101840607]	-	-	-	-	GO:0005634//nucleus;GO:0005654//nucleoplasm;GO:0005829//cytosol;GO:0016607//nuclear speck	-	-
ENSMAUG00000000345	188	131	172	162	24	20	16	19	8.404	6.786	8.7	7.617	2.735	2.252	1.767	2.083	7.87675	2.20925	-1.83404	5.29936e-14	1.93392e-12	Fzd4	frizzled class receptor 4 [Source:NCBI gene;Acc:101839425]	Human Diseases;Human Diseases;Human Diseases;Human Diseases;Human Diseases;Environmental Information Processing;Environmental Information Processing;Environmental Information Processing;Human Diseases;Human Diseases;Human Diseases;Cellular Processes;Organismal Systems;Human Diseases	Cancer: overview;Infectious disease: viral;Neurodegenerative disease;Cancer: overview;Cancer: specific types;Signal transduction;Signal transduction;Signal transduction;Endocrine and metabolic disease;Cancer: specific types;Cancer: specific types;Cellular community - eukaryotes;Endocrine system;Cancer: specific types	ko05200//Pathways in cancer;ko05165//Human papillomavirus infection;ko05010//Alzheimer disease;ko05205//Proteoglycans in cancer;ko05225//Hepatocellular carcinoma;ko04150//mTOR signaling pathway;ko04310//Wnt signaling pathway;ko04390//Hippo signaling pathway;ko04934//Cushing syndrome;ko05226//Gastric cancer;ko05224//Breast cancer;ko04550//Signaling pathways regulating pluripotency of stem cells;ko…	K02354;K02354;K02354;K02354;K02354;K02354;K02354;K02354;K02354;K02354;K02354;K02354;K02354;K02354	GO:0005886//plasma membrane;GO:0005911//cell-cell junction;GO:0009986//cell surface;GO:0016020//membrane;GO:0016021//integral component of membrane;GO:0030425//dendrite;GO:0045202//synapse;GO:0098978//glutamatergic synapse	GO:0001540//amyloid-beta binding;GO:0004888//transmembrane signaling receptor activity;GO:0004896//cytokine receptor activity;GO:0005515//protein binding;GO:0017147//Wnt-protein binding;GO:0019955//cytokine binding;GO:0030165//PDZ domain binding;GO:0031625//ubiquitin protein ligase binding;GO:0038023//signaling receptor activity;GO:0042803//protein homodimerization activity;GO:0042813//Wnt-activa…	GO:0001553//luteinization;GO:0001568//blood vessel development;GO:0001570//vasculogenesis;GO:0007166//cell surface receptor signaling pathway;GO:0007223//Wnt signaling pathway, calcium modulating pathway;GO:0007605//sensory perception of sound;GO:0010812//negative regulation of cell-substrate adhesion;GO:0016055//Wnt signaling pathway;GO:0030947//regulation of vascular endothelial growth factor r…
ENSMAUG00000013730	88	102	90	119	80	94	91	96	13.327	6.448	5.483	8.243	75.627	19.301	16.765	18.06	8.37525	32.4382	1.95349	6.32739e-14	2.29722e-12	Prdm15	PR/SET domain 15 [Source:NCBI gene;Acc:101842960]	-	-	-	-	GO:0005634//nucleus;GO:0005654//nucleoplasm;GO:0016604//nuclear body	GO:0000978//RNA polymerase II proximal promoter sequence-specific DNA binding;GO:0005515//protein binding;GO:1990841//promoter-specific chromatin binding	GO:0043409//negative regulation of MAPK cascade;GO:0045944//positive regulation of transcription by RNA polymerase II;GO:0090263//positive regulation of canonical Wnt signaling pathway;GO:2000035//regulation of stem cell division
ENSMAUG00000001692	396	290	314	373	63	72	70	60	231.726	196.651	207.915	229.567	93.994	106.129	101.218	86.108	216.465	96.8623	-1.16013	6.85966e-14	2.48408e-12	Saa3	serum amyloid A 3 [Source:MGI Symbol;Acc:MGI:98223]	-	-	-	-	GO:0005576//extracellular region;GO:0005615//extracellular space	GO:0035662//Toll-like receptor 4 binding;GO:0042056//chemoattractant activity	GO:0007252//I-kappaB phosphorylation;GO:0009617//response to bacterium;GO:0035634//response to stilbenoid;GO:0060326//cell chemotaxis;GO:0071347//cellular response to interleukin-1
ENSMAUG00000008527	353	295	267	307	59	58	46	64	48.593	45.362	40.379	43.091	21.806	20.308	13.404	22.402	44.3563	19.48	-1.18714	7.22183e-14	2.60854e-12	Erf	ETS2 repressor factor [Source:NCBI gene;Acc:101822721]	-	-	-	-	GO:0005654//nucleoplasm;GO:0005829//cytosol	GO:0001217//bacterial-type RNA polymerase transcriptional repressor activity, sequence-specific DNA binding;GO:0001227//DNA-binding transcription repressor activity, RNA polymerase II-specific;GO:0003700//DNA-binding transcription factor activity;GO:0043565//sequence-specific DNA binding	GO:0000122//negative regulation of transcription by RNA polymerase II;GO:0006355//regulation of transcription, DNA-templated
ENSMAUG00000014571	217	173	170	198	138	148	131	129	10.163	9.389	9.009	9.63	16.207	17.134	14.877	52.975	9.54775	25.2982	1.4058	7.42813e-14	2.67621e-12	Lama3	laminin, alpha 3 [Source:MGI Symbol;Acc:MGI:99909]	Human Diseases;Environmental Information Processing;Human Diseases;Cellular Processes;Human Diseases;Human Diseases;Human Diseases;Environmental Information Processing	Cancer: overview;Signal transduction;Infectious disease: viral;Cellular community - eukaryotes;Infectious disease: parasitic;Infectious disease: parasitic;Cancer: specific types;Signaling molecules and interaction	ko05200//Pathways in cancer;ko04151//PI3K-Akt signaling pathway;ko05165//Human papillomavirus infection;ko04510//Focal adhesion;ko05146//Amoebiasis;ko05145//Toxoplasmosis;ko05222//Small cell lung cancer;ko04512//ECM-receptor interaction	K06240;K06240;K06240;K06240;K06240;K06240;K06240;K06240	GO:0005604//basement membrane;GO:0005610//laminin-5 complex;GO:0005783//endoplasmic reticulum	GO:0005102//signaling receptor binding	GO:0007155//cell adhesion;GO:0030155//regulation of cell adhesion;GO:0030334//regulation of cell migration;GO:0035987//endodermal cell differentiation;GO:0045995//regulation of embryonic development
ENSMAUG00000011918	240	208	186	216	33	36	32	34	30.463	30.594	26.714	28.836	10.68	11.51	10.037	10.584	29.1517	10.7027	-1.4456	8.15459e-14	2.93046e-12	Il4r	XP_021084785.1 interleukin-4 receptor subunit alpha [Mesocricetus auratus]	Human Diseases;Environmental Information Processing;Environmental Information Processing;Environmental Information Processing;Organismal Systems;Organismal Systems;Organismal Systems;Human Diseases	Cancer: overview;Signal transduction;Signaling molecules and interaction;Signal transduction;Immune system;Immune system;Immune system;Immune disease	ko05200//Pathways in cancer;ko04151//PI3K-Akt signaling pathway;ko04060//Cytokine-cytokine receptor interaction;ko04630//JAK-STAT signaling pathway;ko04659//Th17 cell differentiation;ko04640//Hematopoietic cell lineage;ko04658//Th1 and Th2 cell differentiation;ko05321//Inflammatory bowel disease	K05071;K05071;K05071;K05071;K05071;K05071;K05071;K05071	-	-	-
ENSMAUG00000000761	127	130	121	100	6	3	17	6	13.874	15.448	15.402	10.784	1.952	0.814	4.578	0.84	13.877	2.046	-2.76182	8.71475e-14	3.11591e-12	Ank1	ankyrin 1 [Source:NCBI gene;Acc:101835998]	Human Diseases;Organismal Systems	Cancer: overview;Immune system	ko05205//Proteoglycans in cancer;ko04624//Toll and Imd signaling pathway	K10380;K10380	GO:0005886//plasma membrane;GO:0009898//cytoplasmic side of plasma membrane;GO:0014731//spectrin-associated cytoskeleton	GO:0005515//protein binding;GO:0008093//cytoskeletal adaptor activity;GO:0019899//enzyme binding;GO:0019903//protein phosphatase binding;GO:0030507//spectrin binding;GO:0051117//ATPase binding	GO:0006888//ER to Golgi vesicle-mediated transport;GO:0007165//signal transduction;GO:0072659//protein localization to plasma membrane
ENSMAUG00000001089	324	313	256	306	57	51	52	61	47.754	53.827	42.725	47.189	21.415	19.32	18.957	22.266	47.8738	20.4895	-1.22435	8.85609e-14	3.15785e-12	Ppp1r15b	protein phosphatase 1 regulatory subunit 15B [Source:NCBI gene;Acc:101826365]	-	-	-	-	GO:0000164//protein phosphatase type 1 complex	GO:0019888//protein phosphatase regulator activity	GO:0001933//negative regulation of protein phosphorylation;GO:0006979//response to oxidative stress;GO:0006983//ER overload response;GO:0034976//response to endoplasmic reticulum stress;GO:0042542//response to hydrogen peroxide;GO:0070262//peptidyl-serine dephosphorylation;GO:1903912//negative regulation of endoplasmic reticulum stress-induced eIF2 alpha phosphorylation
ENSMAUG00000020885	82	111	123	121	93	101	103	117	4.127	6.366	7.004	6.404	11.746	12.803	12.691	14.334	5.97525	12.8935	1.10957	8.89829e-14	3.15785e-12	Ston2	stonin 2 [Source:NCBI gene;Acc:101834707]	-	-	-	-	-	-	GO:0006897//endocytosis;GO:0030100//regulation of endocytosis;GO:0036465//synaptic vesicle recycling
ENSMAUG00000021965	175	135	133	121	8	22	14	11	30.529	27.291	26.254	22.201	3.558	9.668	6.035	4.706	26.5688	5.99175	-2.14868	1.02546e-13	3.61162e-12	Fzd2	frizzled class receptor 2 [Source:MGI Symbol;Acc:MGI:1888513]	Human Diseases;Human Diseases;Human Diseases;Human Diseases;Human Diseases;Environmental Information Processing;Environmental Information Processing;Environmental Information Processing;Human Diseases;Human Diseases;Human Diseases;Cellular Processes;Organismal Systems;Human Diseases	Cancer: overview;Infectious disease: viral;Neurodegenerative disease;Cancer: overview;Cancer: specific types;Signal transduction;Signal transduction;Signal transduction;Endocrine and metabolic disease;Cancer: specific types;Cancer: specific types;Cellular community - eukaryotes;Endocrine system;Cancer: specific types	ko05200//Pathways in cancer;ko05165//Human papillomavirus infection;ko05010//Alzheimer disease;ko05205//Proteoglycans in cancer;ko05225//Hepatocellular carcinoma;ko04150//mTOR signaling pathway;ko04310//Wnt signaling pathway;ko04390//Hippo signaling pathway;ko04934//Cushing syndrome;ko05226//Gastric cancer;ko05224//Breast cancer;ko04550//Signaling pathways regulating pluripotency of stem cells;ko…	K02235;K02235;K02235;K02235;K02235;K02235;K02235;K02235;K02235;K02235;K02235;K02235;K02235;K02235	GO:0005737//cytoplasm;GO:0005886//plasma membrane;GO:0016020//membrane;GO:0016021//integral component of membrane	GO:0004888//transmembrane signaling receptor activity;GO:0005515//protein binding;GO:0030165//PDZ domain binding;GO:0042813//Wnt-activated receptor activity	GO:0003149//membranous septum morphogenesis;GO:0003150//muscular septum morphogenesis;GO:0003151//outflow tract morphogenesis;GO:0007166//cell surface receptor signaling pathway;GO:0007267//cell-cell signaling;GO:0007608//sensory perception of smell;GO:0016055//Wnt signaling pathway;GO:0030855//epithelial cell differentiation;GO:0045893//positive regulation of transcription, DNA-templated;GO:0051…
ENSMAUG00000000557	312	262	251	342	56	51	54	46	20.282	20.037	18.804	23.39	9.411	8.286	8.787	7.276	20.6283	8.44	-1.28931	1.07631e-13	3.76681e-12	Ripk1	receptor interacting serine/threonine kinase 1 [Source:NCBI gene;Acc:101835042]	Human Diseases;Human Diseases;Human Diseases;Human Diseases;Human Diseases;Human Diseases;Organismal Systems;Human Diseases;Cellular Processes;Cellular Processes;Environmental Information Processing;Environmental Information Processing;Organismal Systems;Organismal Systems;Organismal Systems	Infectious disease: bacterial;Infectious disease: bacterial;Infectious disease: viral;Infectious disease: bacterial;Infectious disease: viral;Infectious disease: viral;Immune system;Infectious disease: viral;Cell growth and death;Cell growth and death;Signal transduction;Signal transduction;Immune system;Immune system;Immune system	ko05131//Shigellosis;ko05132//Salmonella infection;ko05163//Human cytomegalovirus infection;ko05130//Pathogenic Escherichia coli infection;ko05170//Human immunodeficiency virus 1 infection;ko05169//Epstein-Barr virus infection;ko04621//NOD-like receptor signaling pathway;ko05160//Hepatitis C;ko04210//Apoptosis;ko04217//Necroptosis;ko04064//NF-kappa B signaling pathway;ko04668//TNF signaling pathw…	K02861;K02861;K02861;K02861;K02861;K02861;K02861;K02861;K02861;K02861;K02861;K02861;K02861;K02861;K02861	GO:0005739//mitochondrion;GO:0005829//cytosol;GO:0005886//plasma membrane;GO:0031264//death-inducing signaling complex;GO:0032991//protein-containing complex;GO:0043235//receptor complex;GO:0097342//ripoptosome	GO:0004672//protein kinase activity;GO:0004674//protein serine/threonine kinase activity;GO:0005123//death receptor binding;GO:0005515//protein binding;GO:0005524//ATP binding;GO:0031625//ubiquitin protein ligase binding;GO:0042802//identical protein binding;GO:0042803//protein homodimerization activity;GO:0044877//protein-containing complex binding;GO:0070513//death domain binding	GO:0001934//positive regulation of protein phosphorylation;GO:0006468//protein phosphorylation;GO:0006915//apoptotic process;GO:0007165//signal transduction;GO:0008219//cell death;GO:0010940//positive regulation of necrotic cell death;GO:0032757//positive regulation of interleukin-8 production;GO:0032760//positive regulation of tumor necrosis factor production;GO:0034612//response to tumor necros…
ENSMAUG00000021232	81	62	94	81	76	86	66	82	10.6	6.449	11.709	12.424	17.43	32.269	22.163	26.687	10.2955	24.6373	1.25883	1.18941e-13	4.14767e-12	Neto1	neuropilin and tolloid like 1 [Source:NCBI gene;Acc:101841942]	-	-	-	-	GO:0014069//postsynaptic density;GO:0045202//synapse;GO:0060076//excitatory synapse;GO:0098839//postsynaptic density membrane;GO:0098978//glutamatergic synapse;GO:0099061//integral component of postsynaptic density membrane	GO:0005515//protein binding;GO:0035255//ionotropic glutamate receptor binding	GO:0007613//memory;GO:0008542//visual learning;GO:0048168//regulation of neuronal synaptic plasticity;GO:0048169//regulation of long-term neuronal synaptic plasticity;GO:0097120//receptor localization to synapse;GO:2000312//regulation of kainate selective glutamate receptor activity;GO:2000463//positive regulation of excitatory postsynaptic potential
MSTRG.60247	5	3	2	6	15	22	16	21	0.417	0.29	0.189	0.526	3.188	4.62	3.296	4.293	0.3555	3.84925	3.43666	4.69205e-13	1.53393e-11	--	trichohyalin-like [Procambarus clarkii]	-	-	-	-	-	-	-
ENSMAUG00000001456	273	228	251	243	32	57	37	43	25.568	24.745	26.6	23.937	7.641	13.447	8.563	9.877	25.2125	9.882	-1.35126	5.24237e-13	1.69036e-11	Mepce	methylphosphate capping enzyme [Source:NCBI gene;Acc:101836226]	-	-	-	-	GO:0005634//nucleus;GO:1990904//ribonucleoprotein complex	GO:0008168//methyltransferase activity;GO:0008173//RNA methyltransferase activity;GO:0008757//S-adenosylmethionine-dependent methyltransferase activity;GO:0097322//7SK snRNA binding;GO:1990276//RNA 5'-methyltransferase activity	GO:0000122//negative regulation of transcription by RNA polymerase II;GO:0001510//RNA methylation;GO:0016073//snRNA metabolic process;GO:0035562//negative regulation of chromatin binding;GO:0040031//snRNA modification;GO:1900087//positive regulation of G1/S transition of mitotic cell cycle;GO:1904871//positive regulation of protein localization to Cajal body;GO:1905382//positive regulation of snR…
ENSMAUG00000010801	334	308	320	300	43	71	65	61	14.571	15.571	15.797	13.765	4.783	7.802	7.007	6.527	14.926	6.52975	-1.19273	5.463e-13	1.75749e-11	Arid2	AT-rich interaction domain 2 [Source:NCBI gene;Acc:101830839]	Human Diseases	Cancer: specific types	ko05225//Hepatocellular carcinoma	K11765	GO:0005654//nucleoplasm;GO:0005886//plasma membrane	GO:0003677//DNA binding	GO:0003007//heart morphogenesis;GO:0006337//nucleosome disassembly;GO:0006355//regulation of transcription, DNA-templated;GO:0008285//negative regulation of cell proliferation;GO:0030336//negative regulation of cell migration;GO:0042592//homeostatic process;GO:0048568//embryonic organ development;GO:0060038//cardiac muscle cell proliferation;GO:0060982//coronary artery morphogenesis;GO:0072359//c…
ENSMAUG00000014538	0	2	2	0	16	16	37	21	0	0.266	0.21	0	4.707	4.166	8.957	5.632	0.119	5.8655	5.62322	6.03748e-13	1.9335e-11	Tnfsf13b	TNF superfamily member 13b [Source:NCBI gene;Acc:101839310]	Environmental Information Processing;Environmental Information Processing;Human Diseases;Organismal Systems	Signaling molecules and interaction;Signal transduction;Immune disease;Immune system	ko04060//Cytokine-cytokine receptor interaction;ko04064//NF-kappa B signaling pathway;ko05323//Rheumatoid arthritis;ko04672//Intestinal immune network for IgA production	K05476;K05476;K05476;K05476	GO:0005737//cytoplasm;GO:0005886//plasma membrane;GO:0005925//focal adhesion;GO:0016020//membrane;GO:0043231//intracellular membrane-bounded organelle;GO:0048471//perinuclear region of cytoplasm	GO:0005164//tumor necrosis factor receptor binding;GO:0005515//protein binding	GO:0001782//B cell homeostasis;GO:0002636//positive regulation of germinal center formation;GO:0006955//immune response;GO:0030183//B cell differentiation;GO:0030890//positive regulation of B cell proliferation;GO:0031295//T cell costimulation;GO:0031296//B cell costimulation;GO:0033209//tumor necrosis factor-mediated signaling pathway;GO:0042102//positive regulation of T cell proliferation;GO:00…
ENSMAUG00000006501	143	109	135	166	19	18	8	12	43.402	38.11	46.622	52.723	14.785	13.537	6.033	8.982	45.2142	10.8343	-2.06118	6.64102e-13	2.11241e-11	Mb	myoglobin [Source:NCBI gene;Acc:101844252]	-	-	-	-	-	GO:0019825//oxygen binding;GO:0020037//heme binding	GO:0001666//response to hypoxia;GO:0007507//heart development;GO:0015671//oxygen transport;GO:0043353//enucleate erythrocyte differentiation;GO:0050873//brown fat cell differentiation
ENSMAUG00000020070	227	221	182	189	30	33	27	37	23.602	26.463	21.413	20.408	7.953	8.643	6.937	9.435	22.9715	8.242	-1.47878	6.73484e-13	2.13744e-11	Itga7	integrin subunit alpha 7 [Source:NCBI gene;Acc:101827609]	Environmental Information Processing;Human Diseases;Cellular Processes;Cellular Processes;Human Diseases;Human Diseases;Environmental Information Processing;Human Diseases	Signal transduction;Infectious disease: viral;Cell motility;Cellular community - eukaryotes;Cardiovascular disease;Cardiovascular disease;Signaling molecules and interaction;Cardiovascular disease	ko04151//PI3K-Akt signaling pathway;ko05165//Human papillomavirus infection;ko04810//Regulation of actin cytoskeleton;ko04510//Focal adhesion;ko05414//Dilated cardiomyopathy;ko05410//Hypertrophic cardiomyopathy;ko04512//ECM-receptor interaction;ko05412//Arrhythmogenic right ventricular cardiomyopathy	K06583;K06583;K06583;K06583;K06583;K06583;K06583;K06583	GO:0008305//integrin complex	-	GO:0007155//cell adhesion
ENSMAUG00000009175	330	324	333	347	56	83	63	61	16.683	18.981	19.05	18.451	7.218	10.57	7.87	7.563	18.2913	8.30525	-1.13906	8.45499e-13	2.65946e-11	Neurl1b	neuralized E3 ubiquitin protein ligase 1B [Source:NCBI gene;Acc:101830933]	-	-	-	-	GO:0005769//early endosome;GO:0005829//cytosol;GO:0015629//actin cytoskeleton	GO:0061630//ubiquitin protein ligase activity	GO:0070086//ubiquitin-dependent endocytosis
ENSMAUG00000009072	381	316	304	360	55	87	65	61	26.114	25.514	24.23	26.762	10.473	14.459	12.07	9.983	25.655	11.7462	-1.12704	9.19432e-13	2.88559e-11	Ubp1	upstream binding protein 1 [Source:NCBI gene;Acc:101837162]	-	-	-	-	GO:0005634//nucleus;GO:0005654//nucleoplasm;GO:0005829//cytosol	GO:0000978//RNA polymerase II proximal promoter sequence-specific DNA binding;GO:0001228//DNA-binding transcription activator activity, RNA polymerase II-specific;GO:0003700//DNA-binding transcription factor activity;GO:1990837//sequence-specific double-stranded DNA binding	GO:0001525//angiogenesis;GO:0006357//regulation of transcription by RNA polymerase II;GO:0032897//negative regulation of viral transcription;GO:0045944//positive regulation of transcription by RNA polymerase II
ENSMAUG00000012241	332	320	294	312	48	79	57	56	24.584	29.93	23.258	25.331	9.206	16.9	7.997	11.013	25.7757	11.279	-1.19238	9.32061e-13	2.91228e-11	Leng8	leukocyte receptor cluster member 8 [Source:NCBI gene;Acc:101832758]	-	-	-	-	-	-	-
ENSMAUG00000016328	131	113	115	127	133	88	92	99	8.344	9.006	8.289	10.099	26.136	20.817	14.48	15.465	8.9345	19.2245	1.10549	9.65279e-13	2.99618e-11	ADAMTS6	BAC30965.1 unnamed protein product [Mus musculus]	-	-	-	-	-	-	-
ENSMAUG00000020245	89	74	89	105	3	4	7	8	9.379	9.271	11.073	12.24	0.768	1.124	1.93	2.306	10.4908	1.532	-2.77563	1.60319e-12	4.90084e-11	Synpo2l	synaptopodin 2-like [Source:MGI Symbol;Acc:MGI:1916010]	-	-	-	-	GO:0005654//nucleoplasm;GO:0005829//cytosol;GO:0016607//nuclear speck;GO:0030054//cell junction	GO:0005515//protein binding	-
ENSMAUG00000001205	297	256	259	256	39	57	54	51	20.952	21.194	20.963	19.677	6.889	11.683	9.138	8.673	20.6965	9.09575	-1.18612	1.97209e-12	5.96399e-11	Rnf44	ring finger protein 44 [Source:NCBI gene;Acc:101823573]	-	-	-	-	-	-	-
ENSMAUG00000018943	190	203	194	211	31	38	20	33	14.57	19.976	22.745	21.39	6.732	12.346	3.356	8.112	19.6702	7.6365	-1.36503	2.07864e-12	6.2461e-11	Zfp9	zinc finger protein 25-like [Source:NCBI gene;Acc:106020797]	Human Diseases	Infectious disease: viral	ko05168//Herpes simplex virus 1 infection	K09228	-	-	GO:0006355//regulation of transcription, DNA-templated
ENSMAUG00000017674	0	0	1	0	31	22	18	18	0	0	0.402	0	27.153	10.778	8.487	11.66	0.1005	14.5195	7.17465	2.20175e-12	6.60199e-11	Cd101	CD101 molecule [Source:NCBI gene;Acc:101840114]	-	-	-	-	-	-	GO:0002763//positive regulation of myeloid leukocyte differentiation
ENSMAUG00000014082	170	178	199	165	22	33	24	20	14.347	18.242	19.819	14.033	5.48	8.238	5.089	4.172	16.6103	5.74475	-1.53176	2.28364e-12	6.83302e-11	Rps6ka5	ribosomal protein S6 kinase A5 [Source:NCBI gene;Acc:101828440]	Human Diseases;Environmental Information Processing;Human Diseases;Human Diseases;Organismal Systems;Organismal Systems;Environmental Information Processing;Organismal Systems;Human Diseases	Cancer: overview;Signal transduction;Infectious disease: bacterial;Cancer: overview;Circulatory system;Nervous system;Signal transduction;Environmental adaptation;Cancer: specific types	ko05200//Pathways in cancer;ko04010//MAPK signaling pathway;ko05131//Shigellosis;ko05206//MicroRNAs in cancer;ko04261//Adrenergic signaling in cardiomyocytes;ko04722//Neurotrophin signaling pathway;ko04668//TNF signaling pathway;ko04713//Circadian entrainment;ko05219//Bladder cancer	K04445;K04445;K04445;K04445;K04445;K04445;K04445;K04445;K04445	GO:0005634//nucleus;GO:0005654//nucleoplasm;GO:0005737//cytoplasm	GO:0000287//magnesium ion binding;GO:0004672//protein kinase activity;GO:0004674//protein serine/threonine kinase activity;GO:0005524//ATP binding	GO:0006355//regulation of transcription, DNA-templated;GO:0006468//protein phosphorylation;GO:0016572//histone phosphorylation;GO:0033129//positive regulation of histone phosphorylation;GO:0035066//positive regulation of histone acetylation;GO:0035556//intracellular signal transduction;GO:0043987//histone H3-S10 phosphorylation;GO:0043988//histone H3-S28 phosphorylation;GO:0043990//histone H2A-S1…
ENSMAUG00000017623	39	66	33	51	62	65	49	58	30.46	60.062	29.214	42.163	123.794	128.082	93.853	110.907	40.4748	114.159	1.49595	2.32456e-12	6.92611e-11	H2BC4	histone H2B type 1 [Source:NCBI gene;Acc:101841682]	Human Diseases;Human Diseases;Human Diseases	Cancer: overview;Substance dependence;Immune disease	ko05203//Viral carcinogenesis;ko05034//Alcoholism;ko05322//Systemic lupus erythematosus	K11252;K11252;K11252	GO:0000786//nucleosome	GO:0003677//DNA binding;GO:0046982//protein heterodimerization activity	-
MSTRG.27085	38	26	27	35	45	24	75	65	2.683	2.127	2.157	2.599	8.101	4.269	13.086	11.256	2.3915	9.178	1.94026	2.75223e-12	8.14878e-11	--	translation initiation factor IF-2-like [Mesocricetus auratus]	-	-	-	-	-	-	-
ENSMAUG00000001620	12	12	14	20	30	29	20	32	1.263	1.463	1.667	2.213	8.049	7.687	5.2	8.258	1.6515	7.2985	2.14382	3.04203e-12	8.96924e-11	Wfikkn1	WAP, follistatin/kazal, immunoglobulin, kunitz and netrin domain containing 1 [Source:NCBI gene;Acc:101839326]	-	-	-	-	GO:0005576//extracellular region	GO:0004867//serine-type endopeptidase inhibitor activity;GO:0005515//protein binding;GO:0030414//peptidase inhibitor activity;GO:0048019//receptor antagonist activity;GO:0050431//transforming growth factor beta binding	GO:0001501//skeletal system development;GO:0030512//negative regulation of transforming growth factor beta receptor signaling pathway;GO:0032091//negative regulation of protein binding;GO:0043392//negative regulation of DNA binding;GO:0048747//muscle fiber development;GO:0060021//roof of mouth development
ENSMAUG00000018172	162	178	190	181	33	24	19	25	11.289	14.373	14.981	13.265	5.863	4.213	3.272	4.272	13.477	4.405	-1.61329	3.96764e-12	1.15298e-10	Rfx5	regulatory factor X5 [Source:NCBI gene;Acc:101833879]	Human Diseases;Organismal Systems;Human Diseases	Infectious disease: bacterial;Immune system;Immune disease	ko05152//Tuberculosis;ko04612//Antigen processing and presentation;ko05340//Primary immunodeficiency	K08061;K08061;K08061	GO:0005634//nucleus	GO:0003677//DNA binding;GO:0003700//DNA-binding transcription factor activity	GO:0006355//regulation of transcription, DNA-templated;GO:0006357//regulation of transcription by RNA polymerase II
ENSMAUG00000000774	227	210	180	186	34	29	40	25	42.978	47.957	37.124	35.499	18.099	13.952	18.756	11.281	40.8895	15.522	-1.39742	6.35774e-12	1.80302e-10	Rhog	ras homolog family member G [Source:NCBI gene;Acc:101825060]	Human Diseases;Human Diseases	Infectious disease: bacterial;Infectious disease: bacterial	ko05132//Salmonella infection;ko05100//Bacterial invasion of epithelial cells	K07863;K07863	-	GO:0003924//GTPase activity;GO:0005525//GTP binding	GO:0007264//small GTPase mediated signal transduction;GO:0007266//Rho protein signal transduction;GO:0016601//Rac protein signal transduction;GO:0030036//actin cytoskeleton organization;GO:0045893//positive regulation of transcription, DNA-templated;GO:0060326//cell chemotaxis;GO:0090630//activation of GTPase activity;GO:1900027//regulation of ruffle assembly;GO:1903078//positive regulation of pr…
ENSMAUG00000015295	502	466	505	613	78	98	138	109	17.614	19.455	20.411	22.985	6.962	194.995	11.938	9.359	20.1163	55.8135	1.47225	7.07869e-12	1.99148e-10	Tasor2	transcription activation suppressor family member 2 [Source:NCBI gene;Acc:101839914]	-	-	-	-	GO:0005654//nucleoplasm;GO:0005829//cytosol	-	-
ENSMAUG00000004455	4	0	0	1	19	16	15	17	0.09	0	0	0.03	1.168	0.91	0.989	1.082	0.03	1.03725	5.11166	7.79572e-12	2.17158e-10	Dnah17	dynein axonemal heavy chain 17 [Source:NCBI gene;Acc:101842603]	Human Diseases	Neurodegenerative disease	ko05016//Huntington disease	K10408	GO:0005930//axoneme;GO:0030286//dynein complex;GO:0036126//sperm flagellum;GO:0036157//outer dynein arm	GO:0005524//ATP binding;GO:0008569//ATP-dependent microtubule motor activity, minus-end-directed	GO:0007018//microtubule-based movement;GO:0036158//outer dynein arm assembly
ENSMAUG00000020243	325	303	267	313	71	63	56	51	23.267	25.17	21.736	23.62	13.049	11.293	9.987	8.914	23.4483	10.8108	-1.11701	8.18358e-12	2.27066e-10	Hdac7	histone deacetylase 7 [Source:NCBI gene;Acc:101829146]	Human Diseases;Human Diseases	Cancer: overview;Substance dependence	ko05203//Viral carcinogenesis;ko05034//Alcoholism	K11408;K11408	GO:0000118//histone deacetylase complex;GO:0005634//nucleus;GO:0005737//cytoplasm;GO:0005829//cytosol	GO:0003682//chromatin binding;GO:0003714//transcription corepressor activity;GO:0004407//histone deacetylase activity;GO:0005080//protein kinase C binding;GO:0019901//protein kinase binding;GO:0033558//protein deacetylase activity;GO:0033613//activating transcription factor binding;GO:0070491//repressing transcription factor binding;GO:0071889//14-3-3 protein binding	GO:0000122//negative regulation of transcription by RNA polymerase II;GO:0001570//vasculogenesis;GO:0006325//chromatin organization;GO:0006476//protein deacetylation;GO:0007043//cell-cell junction assembly;GO:0016575//histone deacetylation;GO:0032703//negative regulation of interleukin-2 production;GO:0045668//negative regulation of osteoblast differentiation;GO:0045892//negative regulation of tr…
ENSMAUG00000003663	246	261	228	282	45	48	44	52	21.14	50.367	22.231	25.483	9.871	10.376	9.33	11.932	29.8053	10.3773	-1.52214	1.07463e-11	2.92992e-10	Map2k7	mitogen-activated protein kinase kinase 7 [Source:NCBI gene;Acc:101838095]	Human Diseases;Environmental Information Processing;Human Diseases;Human Diseases;Human Diseases;Human Diseases;Genetic Information Processing;Human Diseases;Cellular Processes;Human Diseases;Human Diseases;Organismal Systems;Human Diseases;Organismal Systems;Organismal Systems;Environmental Information Processing;Organismal Systems;Organismal Systems;Organismal Systems;Environmental Information …	Neurodegenerative disease;Signal transduction;Neurodegenerative disease;Infectious disease: bacterial;Infectious disease: viral;Infectious disease: viral;Folding, sorting and degradation;Infectious disease: viral;Cellular community - eukaryotes;Infectious disease: viral;Cardiovascular disease;Endocrine system;Infectious disease: bacterial;Nervous system;Development and regeneration;Signal transdu…	ko05010//Alzheimer disease;ko04010//MAPK signaling pathway;ko05016//Huntington disease;ko05132//Salmonella infection;ko05170//Human immunodeficiency virus 1 infection;ko05169//Epstein-Barr virus infection;ko04141//Protein processing in endoplasmic reticulum;ko05167//Kaposi sarcoma-associated herpesvirus infection;ko04530//Tight junction;ko05161//Hepatitis B;ko05418//Fluid shear stress and atheros…	K04431;K04431;K04431;K04431;K04431;K04431;K04431;K04431;K04431;K04431;K04431;K04431;K04431;K04431;K04431;K04431;K04431;K04431;K04431;K04431;K04431;K04431;K04431;K04431;K04431	-	GO:0000287//magnesium ion binding;GO:0004672//protein kinase activity;GO:0004708//MAP kinase kinase activity;GO:0005524//ATP binding;GO:0019899//enzyme binding;GO:0019901//protein kinase binding	GO:0006468//protein phosphorylation;GO:0006970//response to osmotic stress;GO:0009408//response to heat;GO:0009411//response to UV;GO:0032212//positive regulation of telomere maintenance via telomerase;GO:0034612//response to tumor necrosis factor;GO:0045893//positive regulation of transcription, DNA-templated;GO:0051403//stress-activated MAPK cascade;GO:0051973//positive regulation of telomerase…
MSTRG.18793	7	6	4	3	23	17	12	20	1.596	1.585	1.032	0.719	13.368	9.762	6.76	11.182	1.233	10.268	3.05791	1.30615e-11	3.52712e-10	IRF1	interferon regulatory factor 1 [Mesocricetus auratus]	Human Diseases;Organismal Systems;Environmental Information Processing;Organismal Systems;Human Diseases	Infectious disease: viral;Immune system;Signal transduction;Endocrine system;Infectious disease: bacterial	ko05165//Human papillomavirus infection;ko04625//C-type lectin receptor signaling pathway;ko04668//TNF signaling pathway;ko04917//Prolactin signaling pathway;ko05133//Pertussis	K09444;K09444;K09444;K09444;K09444	GO:0000785//chromatin;GO:0031981//nuclear lumen;GO:0044444//cytoplasmic part	GO:0000977//RNA polymerase II regulatory region sequence-specific DNA binding;GO:0000982//transcription factor activity, RNA polymerase II proximal promoter sequence-specific DNA binding	GO:0002252//immune effector process;GO:0002827//positive regulation of T-helper 1 type immune response;GO:0002829//negative regulation of type 2 immune response;GO:0006357//regulation of transcription by RNA polymerase II;GO:0007599//hemostasis;GO:0009612//response to mechanical stimulus;GO:0012501//programmed cell death;GO:0019221//cytokine-mediated signaling pathway;GO:0022402//cell cycle proce…
ENSMAUG00000019363	0	2	0	0	20	28	23	39	0	0.273	0	0	6.205	8.582	6.916	11.639	0.06825	8.3355	6.9323	1.38813e-11	3.7342e-10	Trcg1	taste receptor cell protein 1 [Source:NCBI gene;Acc:101843469]	-	-	-	-	-	-	-
ENSMAUG00000001866	418	322	305	369	76	87	69	62	20.531	18.18	16.835	18.894	10.077	10.795	8.048	6.395	18.61	8.82875	-1.0758	1.43745e-11	3.85953e-10	Mafg	MAF bZIP transcription factor G [Source:NCBI gene;Acc:101837054]	-	-	-	-	-	GO:0000978//RNA polymerase II proximal promoter sequence-specific DNA binding;GO:0001228//DNA-binding transcription activator activity, RNA polymerase II-specific;GO:0003677//DNA binding;GO:0003700//DNA-binding transcription factor activity;GO:0046982//protein heterodimerization activity;GO:1990837//sequence-specific double-stranded DNA binding	GO:0001701//in utero embryonic development;GO:0006355//regulation of transcription, DNA-templated;GO:0010628//positive regulation of gene expression;GO:0030534//adult behavior;GO:0042127//regulation of cell proliferation;GO:0045604//regulation of epidermal cell differentiation;GO:0045944//positive regulation of transcription by RNA polymerase II
ENSMAUG00000018129	7	1	7	2	10	19	20	31	0.709	0.117	0.802	0.213	2.581	4.846	5.004	7.698	0.46025	5.03225	3.45071	1.44273e-11	3.86636e-10	Masp2	mannan binding lectin serine peptidase 2 [Source:NCBI gene;Acc:101832736]	Human Diseases;Organismal Systems	Infectious disease: bacterial;Immune system	ko05150//Staphylococcus aureus infection;ko04610//Complement and coagulation cascades	K03993;K03993	-	GO:0001855//complement component C4b binding;GO:0004252//serine-type endopeptidase activity;GO:0005509//calcium ion binding;GO:0008233//peptidase activity;GO:0048306//calcium-dependent protein binding	GO:0001867//complement activation, lectin pathway;GO:0006508//proteolysis
ENSMAUG00000012748	100	79	136	157	95	107	150	119	4.96	4.46	7.507	7.767	11.545	12.969	17.758	13.568	6.1735	13.96	1.17714	1.47601e-11	3.93315e-10	Gcc2	GRIP and coiled-coil domain containing 2 [Source:NCBI gene;Acc:101827232]	Human Diseases	Infectious disease: bacterial	ko05132//Salmonella infection	K20282	GO:0005654//nucleoplasm;GO:0005794//Golgi apparatus;GO:0005802//trans-Golgi network	GO:0042802//identical protein binding	GO:0006622//protein targeting to lysosome;GO:0031023//microtubule organizing center organization;GO:0034067//protein localization to Golgi apparatus;GO:0034453//microtubule anchoring;GO:0034499//late endosome to Golgi transport;GO:0042147//retrograde transport, endosome to Golgi;GO:0070861//regulation of protein exit from endoplasmic reticulum;GO:0071955//recycling endosome to Golgi transport;GO:…
ENSMAUG00000009202	87	73	59	75	107	65	58	71	24.189	23.472	19.243	22.002	76.286	45.141	39.412	49.733	22.2265	52.643	1.24396	1.49914e-11	3.98726e-10	Bbc3	BCL2 binding component 3 [Source:NCBI gene;Acc:101826940]	Human Diseases;Human Diseases;Environmental Information Processing;Cellular Processes;Human Diseases;Human Diseases;Human Diseases;Cellular Processes;Cellular Processes	Cancer: overview;Neurodegenerative disease;Signal transduction;Cell growth and death;Infectious disease: viral;Cancer: specific types;Drug resistance: antineoplastic;Cell growth and death;Cell growth and death	ko05200//Pathways in cancer;ko05016//Huntington disease;ko04390//Hippo signaling pathway;ko04210//Apoptosis;ko05162//Measles;ko05210//Colorectal cancer;ko01524//Platinum drug resistance;ko04115//p53 signaling pathway;ko04215//Apoptosis - multiple species	K10132;K10132;K10132;K10132;K10132;K10132;K10132;K10132;K10132	GO:0005739//mitochondrion	-	GO:0001836//release of cytochrome c from mitochondria;GO:0006919//activation of cysteine-type endopeptidase activity involved in apoptotic process;GO:0006974//cellular response to DNA damage stimulus;GO:0008340//determination of adult lifespan;GO:0031334//positive regulation of protein complex assembly;GO:0032464//positive regulation of protein homooligomerization;GO:0032471//negative regulation …
ENSMAUG00000018841	152	121	98	107	14	16	11	11	52.847	48.751	38.555	39.128	12.41	14.013	9.45	9.38	44.8203	11.3133	-1.98614	1.65708e-11	4.38257e-10	Six1	SIX homeobox 1 [Source:NCBI gene;Acc:101834277]	Human Diseases	Cancer: overview	ko05202//Transcriptional misregulation in cancer	K15614	GO:0005634//nucleus;GO:0005654//nucleoplasm;GO:0005667//transcription factor complex;GO:0005730//nucleolus	GO:0000976//transcription regulatory region sequence-specific DNA binding;GO:0000978//RNA polymerase II proximal promoter sequence-specific DNA binding;GO:0000981//DNA-binding transcription factor activity, RNA polymerase II-specific;GO:0001228//DNA-binding transcription activator activity, RNA polymerase II-specific;GO:0003677//DNA binding;GO:0003682//chromatin binding;GO:0003700//DNA-binding tr…	GO:0000122//negative regulation of transcription by RNA polymerase II;GO:0001657//ureteric bud development;GO:0001658//branching involved in ureteric bud morphogenesis;GO:0001759//organ induction;GO:0001822//kidney development;GO:0003151//outflow tract morphogenesis;GO:0006355//regulation of transcription, DNA-templated;GO:0007389//pattern specification process;GO:0007519//skeletal muscle tissue …
ENSMAUG00000022250	398	368	307	344	76	70	84	72	31.772	34.023	27.748	28.87	15.48	14.087	16.582	14.076	30.6032	15.0563	-1.02332	1.81431e-11	4.76272e-10	--	BAE91596.1 unnamed protein product [Macaca fascicularis]	-	-	-	-	-	-	-
ENSMAUG00000013881	207	180	195	194	29	44	29	26	64.299	64.792	68.54	63.38	22.967	34.428	22.259	19.807	65.2528	24.8652	-1.39191	2.13566e-11	5.58406e-10	Myod1	myogenic differentiation 1 [Source:NCBI gene;Acc:101834322]	Human Diseases	Neurodegenerative disease	ko05017//Spinocerebellar ataxia	K09064	GO:0000785//chromatin;GO:0000791//euchromatin;GO:0005634//nucleus;GO:0005654//nucleoplasm;GO:0005667//transcription factor complex;GO:0005737//cytoplasm;GO:0030016//myofibril	GO:0000977//RNA polymerase II regulatory region sequence-specific DNA binding;GO:0000978//RNA polymerase II proximal promoter sequence-specific DNA binding;GO:0000987//proximal promoter sequence-specific DNA binding;GO:0001102//RNA polymerase II activating transcription factor binding;GO:0001228//DNA-binding transcription activator activity, RNA polymerase II-specific;GO:0003677//DNA binding;GO:0…	GO:0000381//regulation of alternative mRNA splicing, via spliceosome;GO:0006355//regulation of transcription, DNA-templated;GO:0006357//regulation of transcription by RNA polymerase II;GO:0007517//muscle organ development;GO:0007518//myoblast fate determination;GO:0007519//skeletal muscle tissue development;GO:0007520//myoblast fusion;GO:0009267//cellular response to starvation;GO:0010468//regula…
MSTRG.60035	0	0	0	0	11	22	7	13	0	0	0	0	5.521	10.91	3.405	6.277	0.001	6.52825	12.6725	2.21114e-11	5.751e-10	--	DNA replication accessory factor, herpesviridae containing protein [Cricetulus griseus]	-	-	-	-	-	-	-
ENSMAUG00000012469	0	0	1	1	29	33	18	24	0	0	0.035	0.033	2.291	2.575	1.378	1.823	0.017	2.01675	6.89035	2.23904e-11	5.81287e-10	Dsp	desmoplakin [Source:NCBI gene;Acc:101826587]	Human Diseases	Cardiovascular disease	ko05412//Arrhythmogenic right ventricular cardiomyopathy	K10381	GO:0001533//cornified envelope;GO:0005856//cytoskeleton;GO:0005882//intermediate filament;GO:0005886//plasma membrane;GO:0005911//cell-cell junction;GO:0014704//intercalated disc;GO:0016323//basolateral plasma membrane;GO:0030054//cell junction;GO:0030057//desmosome	GO:0005080//protein kinase C binding;GO:0005515//protein binding;GO:0050839//cell adhesion molecule binding;GO:0097110//scaffold protein binding	GO:0002934//desmosome organization;GO:0003223//ventricular compact myocardium morphogenesis;GO:0018149//peptide cross-linking;GO:0030216//keratinocyte differentiation;GO:0034332//adherens junction organization;GO:0043588//skin development;GO:0045104//intermediate filament cytoskeleton organization;GO:0045109//intermediate filament organization;GO:0086073//bundle of His cell-Purkinje myocyte adhes…
ENSMAUG00000012609	1	0	0	0	26	17	10	21	0.195	0	0	0	10.933	6.829	3.359	7.749	0.04875	7.2175	7.20995	2.65014e-11	6.8424e-10	Cyp1a1	cytochrome P450 1A1-like [Source:NCBI gene;Acc:101844540]	Metabolism;Human Diseases;Metabolism;Metabolism;Metabolism;Organismal Systems;Metabolism	Global and overview maps;Cancer: overview;Metabolism of cofactors and vitamins;Lipid metabolism;Xenobiotics biodegradation and metabolism;Endocrine system;Amino acid metabolism	ko01100//Metabolic pathways;ko05204//Chemical carcinogenesis - DNA adducts;ko00830//Retinol metabolism;ko00140//Steroid hormone biosynthesis;ko00980//Metabolism of xenobiotics by cytochrome P450;ko04913//Ovarian steroidogenesis;ko00380//Tryptophan metabolism	K07408;K07408;K07408;K07408;K07408;K07408;K07408	-	GO:0004497//monooxygenase activity;GO:0005506//iron ion binding;GO:0008391//arachidonic acid monooxygenase activity;GO:0016491//oxidoreductase activity;GO:0016705//oxidoreductase activity, acting on paired donors, with incorporation or reduction of molecular oxygen;GO:0016712//oxidoreductase activity, acting on paired donors, with incorporation or reduction of molecular oxygen, reduced flavin or …	GO:0002933//lipid hydroxylation;GO:0006631//fatty acid metabolic process;GO:0008202//steroid metabolic process;GO:0008210//estrogen metabolic process;GO:0009308//amine metabolic process;GO:0009404//toxin metabolic process;GO:0009636//response to toxic substance;GO:0017144//drug metabolic process;GO:0042572//retinol metabolic process;GO:0046483//heterocycle metabolic process;GO:0050665//hydrogen p…
ENSMAUG00000008231	288	279	312	291	57	52	70	53	13.236	14.859	16.226	14.067	6.679	6.02	7.95	5.974	14.597	6.65575	-1.133	3.08172e-11	7.87038e-10	Gtf3c4	general transcription factor IIIC subunit 4 [Source:NCBI gene;Acc:101835640]	-	-	-	-	GO:0000127//transcription factor TFIIIC complex;GO:0005654//nucleoplasm;GO:0005739//mitochondrion	GO:0005515//protein binding	-
ENSMAUG00000014237	391	304	303	362	70	85	62	73	57.335	53.192	51.323	56.163	25.323	32.084	22.891	25.88	54.5033	26.5445	-1.03793	3.40134e-11	8.62426e-10	Mid1ip1	MID1 interacting protein 1 [Source:NCBI gene;Acc:101832217]	-	-	-	-	GO:0005634//nucleus;GO:0005737//cytoplasm;GO:0005829//cytosol;GO:0015630//microtubule cytoskeleton	GO:0008022//protein C-terminus binding;GO:0042802//identical protein binding	GO:0007026//negative regulation of microtubule depolymerization;GO:0045723//positive regulation of fatty acid biosynthetic process;GO:0051258//protein polymerization;GO:0051351//positive regulation of ligase activity
ENSMAUG00000013135	195	168	203	145	28	32	21	23	21.541	21.506	25.375	16.847	7.886	8.904	5.732	6.231	21.3173	7.18825	-1.56831	3.67419e-11	9.28276e-10	Klf16	Kruppel like factor 16 [Source:NCBI gene;Acc:101830102]	-	-	-	-	-	GO:0000978//RNA polymerase II proximal promoter sequence-specific DNA binding;GO:0001227//DNA-binding transcription repressor activity, RNA polymerase II-specific;GO:0003677//DNA binding;GO:0003700//DNA-binding transcription factor activity;GO:1990837//sequence-specific double-stranded DNA binding	GO:0000122//negative regulation of transcription by RNA polymerase II;GO:0006357//regulation of transcription by RNA polymerase II;GO:0007212//dopamine receptor signaling pathway
ENSMAUG00000018201	108	108	78	95	123	64	80	110	84.35	97.367	69.155	77.885	244.644	126.392	154.276	210.621	82.1893	183.983	1.16255	4.24489e-11	1.06484e-09	H2bc3	histone H2B type 1-B [Source:NCBI gene;Acc:101827298]	Human Diseases;Human Diseases;Human Diseases	Cancer: overview;Substance dependence;Immune disease	ko05203//Viral carcinogenesis;ko05034//Alcoholism;ko05322//Systemic lupus erythematosus	K11252;K11252;K11252	GO:0000786//nucleosome;GO:0005634//nucleus;GO:0005654//nucleoplasm;GO:0005829//cytosol	GO:0003677//DNA binding;GO:0046982//protein heterodimerization activity	-
ENSMAUG00000001372	259	232	268	316	46	59	42	54	48.325	49.707	59.58	62.546	20.179	22.314	11.729	20.516	55.0395	18.6845	-1.55863	4.53898e-11	1.13458e-09	Lrriq1	XP_021081643.1 leucine-rich repeat and IQ domain-containing protein 1 [Mesocricetus auratus]	-	-	-	-	-	GO:0005515//protein binding	-
ENSMAUG00000021140	182	153	158	182	33	25	24	26	14.493	14.119	14.237	15.243	6.7	5.015	4.723	5.078	14.523	5.379	-1.43293	4.60427e-11	1.14887e-09	Cdk5r1	cyclin dependent kinase 5 regulatory subunit 1 [Source:NCBI gene;Acc:101841633]	Human Diseases;Human Diseases	Neurodegenerative disease;Substance dependence	ko05010//Alzheimer disease;ko05030//Cocaine addiction	K11716;K11716	GO:0005634//nucleus;GO:0005654//nucleoplasm;GO:0005737//cytoplasm;GO:0016533//protein kinase 5 complex;GO:0043231//intracellular membrane-bounded organelle;GO:0048471//perinuclear region of cytoplasm	GO:0002020//protease binding;GO:0003779//actin binding;GO:0019901//protein kinase binding;GO:0035255//ionotropic glutamate receptor binding;GO:0043539//protein serine/threonine kinase activator activity;GO:0051015//actin filament binding;GO:0061575//cyclin-dependent protein serine/threonine kinase activator activity	GO:0001764//neuron migration;GO:0007158//neuron cell-cell adhesion;GO:0007411//axon guidance;GO:0007413//axonal fasciculation;GO:0007420//brain development;GO:0018105//peptidyl-serine phosphorylation;GO:0018107//peptidyl-threonine phosphorylation;GO:0021549//cerebellum development;GO:0021722//superior olivary nucleus maturation;GO:0021766//hippocampus development;GO:0021799//cerebral cortex radia…
ENSMAUG00000004640	69	103	67	71	4	3	6	3	5.148	8.906	5.657	5.572	0.761	0.564	1.106	0.549	6.32075	0.745	-3.08478	4.7154e-11	1.17453e-09	Adgrg1	adhesion G protein-coupled receptor G1 [Source:NCBI gene;Acc:101829815]	-	-	-	-	GO:0016021//integral component of membrane;GO:0097451//glial limiting end-foot	GO:0004888//transmembrane signaling receptor activity;GO:0004930//G protein-coupled receptor activity;GO:0005518//collagen binding;GO:0008201//heparin binding;GO:0050840//extracellular matrix binding	GO:0001525//angiogenesis;GO:0007155//cell adhesion;GO:0007166//cell surface receptor signaling pathway;GO:0007186//G protein-coupled receptor signaling pathway;GO:0007266//Rho protein signal transduction;GO:0007420//brain development;GO:0008285//negative regulation of cell proliferation;GO:0010573//vascular endothelial growth factor production;GO:0016477//cell migration;GO:0021796//cerebral corte…
ENSMAUG00000020388	300	259	283	279	52	39	72	35	20.403	20.342	21.819	19.979	9.024	6.69	12.098	5.856	20.6358	8.417	-1.29377	4.80021e-11	1.19354e-09	Ric8a	RIC8 guanine nucleotide exchange factor A [Source:NCBI gene;Acc:101841932]	-	-	-	-	GO:0016020//membrane	-	GO:0001701//in utero embryonic development;GO:0001944//vasculature development;GO:0007193//adenylate cyclase-inhibiting G protein-coupled receptor signaling pathway;GO:0007369//gastrulation;GO:0008542//visual learning;GO:0009416//response to light stimulus;GO:0042074//cell migration involved in gastrulation;GO:0070586//cell-cell adhesion involved in gastrulation;GO:0071711//basement membrane orga…
ENSMAUG00000010271	44	30	27	29	37	34	38	49	5.616	5.322	4.943	3.645	11.19	20.688	11.417	14.918	4.8815	14.5533	1.57594	5.02184e-11	1.24209e-09	Ndst3	bifunctional heparan sulfate N-deacetylase/N-sulfotransferase 3 [Source:NCBI gene;Acc:101840021]	Metabolism;Metabolism	Global and overview maps;Glycan biosynthesis and metabolism	ko01100//Metabolic pathways;ko00534//Glycosaminoglycan biosynthesis - heparan sulfate / heparin	K02578;K02578	-	GO:0008146//sulfotransferase activity;GO:0015016//[heparan sulfate]-glucosamine N-sulfotransferase activity;GO:0016787//hydrolase activity;GO:0102140//heparan sulfate N-deacetylase activity	GO:0015012//heparan sulfate proteoglycan biosynthetic process;GO:0015014//heparan sulfate proteoglycan biosynthetic process, polysaccharide chain biosynthetic process
ENSMAUG00000011220	209	194	179	232	22	35	32	45	8.416	8.706	7.837	9.828	2.353	4.004	3.062	4.661	8.69675	3.52	-1.3049	5.08841e-11	1.25636e-09	SETD1B	SET domain containing 1B, histone lysine methyltransferase [Source:NCBI gene;Acc:101829014]	Metabolism;Metabolism	Global and overview maps;Amino acid metabolism	ko01100//Metabolic pathways;ko00310//Lysine degradation	K11422;K11422	-	GO:0005515//protein binding	-
ENSMAUG00000010717	20	9	13	15	24	28	21	27	2.856	2.04	1.958	2.294	11.756	11.062	9.923	10.639	2.287	10.845	2.2455	6.50267e-11	1.5834e-09	Anpep	alanyl aminopeptidase, membrane [Source:NCBI gene;Acc:101825331]	Metabolism;Organismal Systems;Metabolism;Organismal Systems	Global and overview maps;Immune system;Metabolism of other amino acids;Endocrine system	ko01100//Metabolic pathways;ko04640//Hematopoietic cell lineage;ko00480//Glutathione metabolism;ko04614//Renin-angiotensin system	K11140;K11140;K11140;K11140	GO:0005615//extracellular space;GO:0005793//endoplasmic reticulum-Golgi intermediate compartment;GO:0005886//plasma membrane;GO:0009897//external side of plasma membrane;GO:0070062//extracellular exosome	GO:0008237//metallopeptidase activity;GO:0008270//zinc ion binding	GO:0006508//proteolysis
ENSMAUG00000020301	338	294	301	351	49	80	75	47	79.933	80.57	80.547	87.305	29.612	47.656	43.828	27.26	82.0888	37.089	-1.14619	6.80782e-11	1.65201e-09	Cdk1	cyclin dependent kinase 1 [Source:NCBI gene;Acc:101831568]	Human Diseases;Human Diseases;Cellular Processes;Cellular Processes;Cellular Processes;Organismal Systems;Cellular Processes;Cellular Processes	Infectious disease: viral;Cancer: overview;Cell growth and death;Cell growth and death;Cell growth and death;Endocrine system;Cellular community - eukaryotes;Cell growth and death	ko05170//Human immunodeficiency virus 1 infection;ko05203//Viral carcinogenesis;ko04218//Cellular senescence;ko04110//Cell cycle;ko04114//Oocyte meiosis;ko04914//Progesterone-mediated oocyte maturation;ko04540//Gap junction;ko04115//p53 signaling pathway	K02087;K02087;K02087;K02087;K02087;K02087;K02087;K02087	GO:0000307//cyclin-dependent protein kinase holoenzyme complex;GO:0005634//nucleus;GO:0005654//nucleoplasm;GO:0005737//cytoplasm;GO:0005759//mitochondrial matrix;GO:0005813//centrosome;GO:0005829//cytosol;GO:0005876//spindle microtubule;GO:0030496//midbody;GO:0072686//mitotic spindle;GO:0097125//cyclin B1-CDK1 complex	GO:0004672//protein kinase activity;GO:0004674//protein serine/threonine kinase activity;GO:0004693//cyclin-dependent protein serine/threonine kinase activity;GO:0005524//ATP binding;GO:0008353//RNA polymerase II CTD heptapeptide repeat kinase activity;GO:0030332//cyclin binding;GO:0035173//histone kinase activity;GO:0097472//cyclin-dependent protein kinase activity	GO:0006468//protein phosphorylation;GO:0010971//positive regulation of G2/M transition of mitotic cell cycle;GO:0018105//peptidyl-serine phosphorylation;GO:0018107//peptidyl-threonine phosphorylation;GO:0030855//epithelial cell differentiation;GO:0034501//protein localization to kinetochore;GO:0042752//regulation of circadian rhythm;GO:0043066//negative regulation of apoptotic process;GO:1900182/…
ENSMAUG00000002009	257	231	254	243	52	45	54	39	43.906	45.733	49.103	43.664	22.651	19.366	22.797	16.341	45.6015	20.2888	-1.1684	6.96906e-11	1.68823e-09	YTHDF2	YTH N6-methyladenosine RNA binding protein 2 [Source:MGI Symbol;Acc:MGI:2444233]	-	-	-	-	-	GO:0003723//RNA binding	-
ENSMAUG00000009641	113	95	88	98	7	7	17	3	14.337	13.967	12.634	13.077	2.264	2.237	5.33	0.933	13.5038	2.691	-2.32715	7.08012e-11	1.70927e-09	Zfp768	zinc finger protein 768 [Source:NCBI gene;Acc:101830290]	Human Diseases	Infectious disease: viral	ko05168//Herpes simplex virus 1 infection	K09228	-	-	-
ENSMAUG00000008845	262	249	244	258	27	55	57	46	26.127	28.774	27.533	27.06	6.865	13.816	17.66	11.25	27.3735	12.3978	-1.1427	9.46158e-11	2.26101e-09	Syvn1	synoviolin 1 [Source:NCBI gene;Acc:101834879]	Genetic Information Processing;Genetic Information Processing	Folding, sorting and degradation;Folding, sorting and degradation	ko04141//Protein processing in endoplasmic reticulum;ko04120//Ubiquitin mediated proteolysis	K10601;K10601	GO:0000836//Hrd1p ubiquitin ligase complex	GO:0061630//ubiquitin protein ligase activity	GO:0016567//protein ubiquitination;GO:0030433//ubiquitin-dependent ERAD pathway
ENSMAUG00000016349	312	316	261	354	64	69	45	67	12.54	14.704	11.865	14.958	6.559	6.986	4.469	6.604	13.5168	6.1545	-1.13503	1.00098e-10	2.38797e-09	Atxn1l	ataxin 1 like [Source:NCBI gene;Acc:101843138]	Human Diseases;Environmental Information Processing	Neurodegenerative disease;Signal transduction	ko05017//Spinocerebellar ataxia;ko04330//Notch signaling pathway	K23616;K23616	GO:0005654//nucleoplasm;GO:0005730//nucleolus	GO:0003723//RNA binding;GO:0005515//protein binding	GO:0000122//negative regulation of transcription by RNA polymerase II;GO:0006355//regulation of transcription, DNA-templated;GO:0007420//brain development;GO:0007612//learning;GO:0007613//memory;GO:0030198//extracellular matrix organization;GO:0035176//social behavior;GO:0048286//lung alveolus development;GO:1902035//positive regulation of hematopoietic stem cell proliferation
ENSMAUG00000021589	126	94	100	98	13	15	8	10	6.082	5.968	5.498	5.368	1.664	2.194	0.989	1.184	5.729	1.50775	-1.92589	1.13079e-10	2.68859e-09	Igdcc4	immunoglobulin superfamily DCC subclass member 4 [Source:NCBI gene;Acc:101827767]	-	-	-	-	-	GO:0005515//protein binding	-
ENSMAUG00000007003	216	151	183	197	31	34	35	26	20.097	16.281	19.266	19.278	7.354	7.968	8.047	5.933	18.7305	7.3255	-1.35439	1.30085e-10	3.07737e-09	Pdzrn3	PDZ domain containing ring finger 3 [Source:NCBI gene;Acc:101828104]	-	-	-	-	GO:0031594//neuromuscular junction	GO:0004842//ubiquitin-protein transferase activity;GO:0005515//protein binding;GO:0008270//zinc ion binding;GO:0061630//ubiquitin protein ligase activity	GO:0007528//neuromuscular junction development;GO:0016567//protein ubiquitination
ENSMAUG00000013099	146	106	128	135	21	10	19	17	21.285	17.908	21.116	20.701	7.806	3.672	6.845	6.078	20.2525	6.10025	-1.73116	1.31797e-10	3.11265e-09	Pnkd	probable hydrolase PNKD [Source:NCBI gene;Acc:101822651]	-	-	-	-	GO:0005739//mitochondrion;GO:0016020//membrane	GO:0004416//hydroxyacylglutathione hydrolase activity	GO:0019243//methylglyoxal catabolic process to D-lactate via S-lactoyl-glutathione;GO:0032225//regulation of synaptic transmission, dopaminergic;GO:0042053//regulation of dopamine metabolic process;GO:0046929//negative regulation of neurotransmitter secretion;GO:0050884//neuromuscular process controlling posture
ENSMAUG00000000226	115	88	82	85	3	14	8	8	13.762	12.204	11.104	10.699	0.915	4.22	2.366	2.348	11.9422	2.46225	-2.27803	1.75538e-10	4.08421e-09	Arsi	arylsulfatase family member I [Source:NCBI gene;Acc:101841005]	-	-	-	-	-	GO:0003824//catalytic activity;GO:0008484//sulfuric ester hydrolase activity	-
ENSMAUG00000010894	211	191	174	180	32	43	29	24	26.533	27.974	24.758	23.806	10.343	13.62	9.084	7.461	25.7677	10.127	-1.34736	1.81618e-10	4.21873e-09	1600012H06Rik	chromosome unknown C6orf120 homolog [Source:NCBI gene;Acc:101837816]	-	-	-	-	-	-	-
ENSMAUG00000019294	81	69	75	91	7	10	4	3	17.089	17.601	17.905	20.193	3.765	5.465	2.085	1.552	18.197	3.21675	-2.50002	2.23116e-10	5.12368e-09	Hp	haptoglobin [Source:NCBI gene;Acc:101841186]	-	-	-	-	GO:0005576//extracellular region	GO:0004252//serine-type endopeptidase activity;GO:0030492//hemoglobin binding	GO:0006508//proteolysis;GO:0007219//Notch signaling pathway;GO:0009617//response to bacterium
MSTRG.41879	0	0	0	0	14	9	10	8	0	0	0	0	7.606	4.831	5.266	4.181	0.001	5.471	12.4176	2.31008e-10	5.28773e-09	--	-	-	-	-	-	-	-	-
ENSMAUG00000009542	369	295	349	365	67	71	63	95	18.107	16.775	19.378	18.838	8.382	8.776	7.639	11.433	18.2745	9.0575	-1.01265	2.38888e-10	5.45925e-09	Adamts5	ADAM metallopeptidase with thrombospondin type 1 motif 5 [Source:NCBI gene;Acc:101840274]	-	-	-	-	GO:0005615//extracellular space;GO:0062023//collagen-containing extracellular matrix	GO:0004175//endopeptidase activity;GO:0004222//metalloendopeptidase activity;GO:0008201//heparin binding;GO:0008233//peptidase activity;GO:0008237//metallopeptidase activity;GO:0008270//zinc ion binding;GO:0050840//extracellular matrix binding	GO:0006508//proteolysis;GO:0007520//myoblast fusion;GO:0022617//extracellular matrix disassembly;GO:0042742//defense response to bacterium;GO:0120163//negative regulation of cold-induced thermogenesis
ENSMAUG00000008017	188	177	147	198	34	30	26	30	12.837	14.005	11.359	14.22	5.917	5.162	4.387	5.026	13.1052	5.123	-1.35508	3.1763e-10	7.17742e-09	Tent4a	terminal nucleotidyltransferase 4A [Source:NCBI gene;Acc:101836167]	Genetic Information Processing	Folding, sorting and degradation	ko03018//RNA degradation	K03514	GO:0005654//nucleoplasm;GO:0005794//Golgi apparatus;GO:0031965//nuclear membrane	GO:0004652//polynucleotide adenylyltransferase activity;GO:0016779//nucleotidyltransferase activity	GO:0043631//RNA polyadenylation
ENSMAUG00000020586	66	32	77	39	0	0	0	0	5.562	3.16	7.325	3.471	0	0	0	0	4.8795	0.001	-12.2525	3.27516e-10	7.37358e-09	Atxn7l3	ataxin 7 like 3 [Source:NCBI gene;Acc:101839283]	-	-	-	-	-	-	-
ENSMAUG00000015754	311	275	265	286	70	67	41	50	36.678	37.038	35.15	35.193	20.437	19.326	11.601	14.382	36.0147	16.4365	-1.13168	3.27877e-10	7.37358e-09	2410002F23Rik	chromosome unknown C19orf48 homolog [Source:NCBI gene;Acc:101838366]	-	-	-	-	-	-	-
ENSMAUG00000010808	322	320	260	264	47	70	49	65	31.118	35.837	28.432	26.834	11.581	17.04	11.701	15.406	30.5553	13.932	-1.13302	3.99365e-10	8.85437e-09	Trim35	tripartite motif containing 35 [Source:NCBI gene;Acc:101835249]	-	-	-	-	-	GO:0005515//protein binding;GO:0008270//zinc ion binding;GO:0046872//metal ion binding	GO:0043065//positive regulation of apoptotic process;GO:0045087//innate immune response;GO:0045930//negative regulation of mitotic cell cycle;GO:1902187//negative regulation of viral release from host cell
ENSMAUG00000009215	150	131	127	145	19	24	22	20	17.49	20.023	20.078	19.908	4.121	5.778	5.902	5.577	19.3747	5.3445	-1.85805	4.09276e-10	9.05988e-09	Vash2	vasohibin 2 [Source:NCBI gene;Acc:101843628]	-	-	-	-	GO:0005737//cytoplasm	GO:0003779//actin binding;GO:0004181//metallocarboxypeptidase activity;GO:0008017//microtubule binding	GO:0000768//syncytium formation by plasma membrane fusion;GO:0001938//positive regulation of endothelial cell proliferation;GO:0006508//proteolysis;GO:0045765//regulation of angiogenesis;GO:0045766//positive regulation of angiogenesis;GO:0060674//placenta blood vessel development;GO:0060711//labyrinthine layer development;GO:0060716//labyrinthine layer blood vessel development;GO:0061564//axon de…
ENSMAUG00000020931	115	99	93	98	12	9	14	13	25.898	25.836	23.699	23.212	6.89	5.105	7.791	7.18	24.6612	6.7415	-1.8711	4.42336e-10	9.74588e-09	Hes6	hes family bHLH transcription factor 6 [Source:NCBI gene;Acc:101834764]	Human Diseases	Infectious disease: viral	ko05165//Human papillomavirus infection	K09087	GO:0005667//transcription factor complex	GO:0000977//RNA polymerase II regulatory region sequence-specific DNA binding;GO:0001227//DNA-binding transcription repressor activity, RNA polymerase II-specific;GO:0003677//DNA binding;GO:0003700//DNA-binding transcription factor activity;GO:0046983//protein dimerization activity;GO:0061629//RNA polymerase II sequence-specific DNA-binding transcription factor binding;GO:1990837//sequence-specif…	GO:0000122//negative regulation of transcription by RNA polymerase II;GO:0006355//regulation of transcription, DNA-templated;GO:0006357//regulation of transcription by RNA polymerase II;GO:0007399//nervous system development;GO:0030154//cell differentiation;GO:0043433//negative regulation of DNA-binding transcription factor activity
ENSMAUG00000014820	170	136	102	143	23	20	18	15	11.048	10.242	7.501	9.775	3.811	3.274	2.891	2.391	9.6415	3.09175	-1.64083	5.31501e-10	1.14642e-08	Cep68	centrosomal protein 68 [Source:NCBI gene;Acc:101835843]	-	-	-	-	GO:0005654//nucleoplasm;GO:0005813//centrosome;GO:0005829//cytosol;GO:0030054//cell junction;GO:0034451//centriolar satellite	GO:0019901//protein kinase binding;GO:0019904//protein domain specific binding	GO:0007098//centrosome cycle;GO:0010457//centriole-centriole cohesion;GO:0033365//protein localization to organelle
ENSMAUG00000009157	278	266	278	283	48	55	58	71	14.229	15.777	16.1	15.234	6.264	7.091	7.335	8.912	15.335	7.4005	-1.05113	5.68586e-10	1.21854e-08	Fbrs	fibrosin [Source:NCBI gene;Acc:101840697]	-	-	-	-	-	-	-
ENSMAUG00000020777	62	64	61	69	4	2	6	2	16.019	19.037	17.213	18.172	2.576	1.434	3.651	1.54	17.6103	2.30025	-2.93655	6.14298e-10	1.31252e-08	Tpm2	tropomyosin 2 [Source:NCBI gene;Acc:101831872]	-	-	-	-	-	-	-
ENSMAUG00000012576	253	177	182	149	24	25	29	40	16.043	12.788	12.852	9.667	3.844	3.885	4.502	6.051	12.8375	4.5705	-1.48994	6.93144e-10	1.46761e-08	Nckap5l	NCK associated protein 5 like [Source:NCBI gene;Acc:101844444]	-	-	-	-	GO:0005813//centrosome;GO:0035371//microtubule plus-end	-	GO:0001578//microtubule bundle formation;GO:0007019//microtubule depolymerization
ENSMAUG00000010155	343	262	282	304	64	52	68	73	30.101	26.709	28.19	28.283	13.891	11.621	14.539	15.683	28.3208	13.9335	-1.0233	6.94161e-10	1.46761e-08	Cd2bp2	CD2 cytoplasmic tail binding protein 2 [Source:NCBI gene;Acc:101832503]	-	-	-	-	GO:0001650//fibrillar center;GO:0005634//nucleus;GO:0005654//nucleoplasm;GO:0005682//U5 snRNP;GO:0005829//cytosol;GO:0016607//nuclear speck	GO:0005515//protein binding;GO:0043021//ribonucleoprotein complex binding	GO:0010923//negative regulation of phosphatase activity
ENSMAUG00000017943	1	0	3	0	10	18	14	13	0.084	0	0.284	0	2.135	3.797	2.897	2.67	0.092	2.87475	4.96566	7.09692e-10	1.4982e-08	Gpr83	G protein-coupled receptor 83 [Source:NCBI gene;Acc:101825523]	Human Diseases;Environmental Information Processing	Neurodegenerative disease;Signaling molecules and interaction	ko05010//Alzheimer disease;ko04080//Neuroactive ligand-receptor interaction	K04210;K04210	GO:0005929//cilium;GO:0016021//integral component of membrane;GO:0097730//non-motile cilium	GO:0004930//G protein-coupled receptor activity;GO:0004983//neuropeptide Y receptor activity	GO:0007186//G protein-coupled receptor signaling pathway;GO:0051384//response to glucocorticoid
ENSMAUG00000013437	191	172	163	146	22	34	28	28	16.036	17.832	44.97	27.068	4.149	6.459	6.142	6.179	26.4765	5.73225	-2.20754	7.60226e-10	1.59772e-08	TRAF3IP2	TRAF3 interacting protein 2 [Source:NCBI gene;Acc:101833509]	Cellular Processes;Organismal Systems	Cell growth and death;Immune system	ko04218//Cellular senescence;ko04657//IL-17 signaling pathway	K21124;K21124	-	-	-
ENSMAUG00000018023	62	55	64	56	4	1	0	2	26.672	27.419	31.155	25.338	4.387	1.084	0	2.11	27.646	1.89525	-3.86661	8.79615e-10	1.83769e-08	Tnnc1	troponin C1, slow skeletal and cardiac type [Source:NCBI gene;Acc:101822799]	Environmental Information Processing;Organismal Systems;Human Diseases;Human Diseases;Organismal Systems	Signal transduction;Circulatory system;Cardiovascular disease;Cardiovascular disease;Circulatory system	ko04020//Calcium signaling pathway;ko04261//Adrenergic signaling in cardiomyocytes;ko05414//Dilated cardiomyopathy;ko05410//Hypertrophic cardiomyopathy;ko04260//Cardiac muscle contraction	K05865;K05865;K05865;K05865;K05865	GO:0005861//troponin complex;GO:1990584//cardiac Troponin complex	GO:0005509//calcium ion binding;GO:0031013//troponin I binding;GO:0031014//troponin T binding;GO:0042803//protein homodimerization activity;GO:0048306//calcium-dependent protein binding;GO:0051015//actin filament binding	GO:0006937//regulation of muscle contraction;GO:0014883//transition between fast and slow fiber;GO:0032972//regulation of muscle filament sliding speed;GO:0043462//regulation of ATPase activity;GO:0055010//ventricular cardiac muscle tissue morphogenesis;GO:0060048//cardiac muscle contraction
ENSMAUG00000002921	156	185	154	203	8	31	24	31	11.239	15.446	12.555	15.383	1.47	5.626	4.273	5.478	13.6557	4.21175	-1.69702	9.10754e-10	1.89994e-08	Slc16a2	solute carrier family 16 member 2 [Source:NCBI gene;Acc:101837301]	Organismal Systems	Endocrine system	ko04919//Thyroid hormone signaling pathway	K08231	GO:0005886//plasma membrane;GO:0005887//integral component of plasma membrane;GO:0016324//apical plasma membrane	GO:0015171//amino acid transmembrane transporter activity;GO:0015349//thyroid hormone transmembrane transporter activity;GO:0022857//transmembrane transporter activity	GO:0006520//cellular amino acid metabolic process;GO:0006590//thyroid hormone generation;GO:0042403//thyroid hormone metabolic process;GO:0055085//transmembrane transport;GO:0070327//thyroid hormone transport;GO:0070460//thyroid-stimulating hormone secretion;GO:0089718//amino acid import across plasma membrane;GO:2000178//negative regulation of neural precursor cell proliferation
ENSMAUG00000016320	221	174	213	243	27	44	43	41	58.189	53.091	63.461	67.294	18.126	29.183	27.977	26.476	60.5087	25.4405	-1.25002	9.56611e-10	1.98919e-08	Erp29	endoplasmic reticulum protein 29 [Source:NCBI gene;Acc:101832481]	Genetic Information Processing	Folding, sorting and degradation	ko04141//Protein processing in endoplasmic reticulum	K09586	GO:0005783//endoplasmic reticulum;GO:0005788//endoplasmic reticulum lumen;GO:0009986//cell surface	-	GO:0000187//activation of MAPK activity;GO:0001934//positive regulation of protein phosphorylation;GO:0009306//protein secretion;GO:0010628//positive regulation of gene expression;GO:0010629//negative regulation of gene expression;GO:0050709//negative regulation of protein secretion;GO:1902235//regulation of endoplasmic reticulum stress-induced intrinsic apoptotic signaling pathway
ENSMAUG00000001850	208	147	160	182	106	112	118	144	12.834	8.47	10.216	9.818	19.852	18.177	24.636	31.397	10.3345	23.5155	1.18614	9.57764e-10	1.98919e-08	Samd12	sterile alpha motif domain containing 12 [Source:NCBI gene;Acc:101834183]	-	-	-	-	-	GO:0005515//protein binding	-
ENSMAUG00000021846	41	29	40	36	41	46	35	35	5.532	4.535	6.108	5.109	14.106	15.635	11.67	12.005	5.321	13.354	1.3275	9.66885e-10	2.00225e-08	Ern1	XP_027283612.1 serine/threonine-protein kinase/endoribonuclease IRE1 isoform X3 [Cricetulus griseus]	Human Diseases;Human Diseases;Genetic Information Processing;Cellular Processes;Human Diseases;Cellular Processes;Human Diseases	Neurodegenerative disease;Neurodegenerative disease;Folding, sorting and degradation;Cell growth and death;Endocrine and metabolic disease;Transport and catabolism;Neurodegenerative disease	ko05010//Alzheimer disease;ko05016//Huntington disease;ko04141//Protein processing in endoplasmic reticulum;ko04210//Apoptosis;ko04932//Non-alcoholic fatty liver disease;ko04140//Autophagy - animal;ko05017//Spinocerebellar ataxia	K08852;K08852;K08852;K08852;K08852;K08852;K08852	-	GO:0005515//protein binding	-
ENSMAUG00000021800	291	276	264	265	51	57	70	56	21.501	22.09	21.253	19.25	8.981	11.083	11.947	9.486	21.0235	10.3742	-1.019	1.03802e-09	2.13081e-08	Sin3a	transcriptional regulator, SIN3A (yeast) [Source:MGI Symbol;Acc:MGI:107157]	Human Diseases;Human Diseases;Human Diseases;Organismal Systems	Neurodegenerative disease;Infectious disease: viral;Cancer: overview;Endocrine system	ko05016//Huntington disease;ko05169//Epstein-Barr virus infection;ko05202//Transcriptional misregulation in cancer;ko04919//Thyroid hormone signaling pathway	K11644;K11644;K11644;K11644	GO:0000776//kinetochore;GO:0005634//nucleus;GO:0005654//nucleoplasm;GO:0005667//transcription factor complex;GO:0016580//Sin3 complex;GO:0017053//transcriptional repressor complex	GO:0001102//RNA polymerase II activating transcription factor binding;GO:0001103//RNA polymerase II repressing transcription factor binding;GO:0003677//DNA binding;GO:0003682//chromatin binding;GO:0003713//transcription coactivator activity;GO:0003714//transcription corepressor activity;GO:0008134//transcription factor binding	GO:0000122//negative regulation of transcription by RNA polymerase II;GO:0001701//in utero embryonic development;GO:0002218//activation of innate immune response;GO:0002230//positive regulation of defense response to virus by host;GO:0002244//hematopoietic progenitor cell differentiation;GO:0006260//DNA replication;GO:0006355//regulation of transcription, DNA-templated;GO:0006476//protein deacety…
ENSMAUG00000015939	180	182	181	171	27	32	29	39	6.876	8.056	7.824	6.87	2.63	3.079	2.966	4.285	7.4065	3.24	-1.1928	1.16752e-09	2.37935e-08	Usf3	upstream transcription factor family member 3 [Source:MGI Symbol;Acc:MGI:2685454]	-	-	-	-	-	-	GO:0010719//negative regulation of epithelial to mesenchymal transition
ENSMAUG00000001383	27	14	5	21	23	34	38	25	3.101	5.024	0.292	7.813	20.216	15.965	4.849	3.166	4.0575	11.049	1.44525	1.20411e-09	2.44685e-08	Lct	lactase [Source:MGI Symbol;Acc:MGI:104576]	Metabolism;Organismal Systems;Metabolism	Global and overview maps;Digestive system;Carbohydrate metabolism	ko01100//Metabolic pathways;ko04973//Carbohydrate digestion and absorption;ko00052//Galactose metabolism	K01229;K01229;K01229	-	GO:0004553//hydrolase activity, hydrolyzing O-glycosyl compounds	GO:0005975//carbohydrate metabolic process
ENSMAUG00000013357	49	47	85	68	74	64	64	52	9.301	10.339	18.258	13.576	35.815	30.602	30.02	24.209	12.8685	30.1615	1.22886	1.32015e-09	2.67114e-08	Hes1	hes family bHLH transcription factor 1 [Source:NCBI gene;Acc:101839463]	Human Diseases;Human Diseases;Human Diseases;Human Diseases;Environmental Information Processing;Genetic Information Processing;Human Diseases	Cancer: overview;Infectious disease: viral;Infectious disease: viral;Cancer: specific types;Signal transduction;Replication and repair;Endocrine and metabolic disease	ko05200//Pathways in cancer;ko05165//Human papillomavirus infection;ko05169//Epstein-Barr virus infection;ko05224//Breast cancer;ko04330//Notch signaling pathway;ko03460//Fanconi anemia pathway;ko04950//Maturity onset diabetes of the young	K06054;K06054;K06054;K06054;K06054;K06054;K06054	GO:0005634//nucleus;GO:0005654//nucleoplasm;GO:0005737//cytoplasm;GO:0032991//protein-containing complex	GO:0000981//DNA-binding transcription factor activity, RNA polymerase II-specific;GO:0001085//RNA polymerase II transcription factor binding;GO:0001217//bacterial-type RNA polymerase transcriptional repressor activity, sequence-specific DNA binding;GO:0001227//DNA-binding transcription repressor activity, RNA polymerase II-specific;GO:0003677//DNA binding;GO:0042803//protein homodimerization acti…	GO:0000122//negative regulation of transcription by RNA polymerase II;GO:0001701//in utero embryonic development;GO:0001889//liver development;GO:0003143//embryonic heart tube morphogenesis;GO:0003151//outflow tract morphogenesis;GO:0003266//regulation of secondary heart field cardioblast proliferation;GO:0003281//ventricular septum development;GO:0006355//regulation of transcription, DNA-templat…
ENSMAUG00000019105	56	45	65	78	3	3	2	3	6.55	6.107	8.009	10.083	1.185	1.171	0.766	0.814	7.68725	0.984	-2.96574	1.52386e-09	3.05703e-08	5730409E04Rik	chromosome unknown C1orf216 homolog [Source:NCBI gene;Acc:101843907]	-	-	-	-	-	-	-
ENSMAUG00000014062	329	329	341	356	80	79	80	73	28.302	29.099	32.291	29.614	14.985	14.292	15.287	12.332	29.8265	14.224	-1.06827	1.60138e-09	3.19891e-08	Denn2b	DENN domain containing 2B [Source:NCBI gene;Acc:101841997]	-	-	-	-	-	GO:0005085//guanyl-nucleotide exchange factor activity	-
ENSMAUG00000001849	132	121	97	112	16	17	13	18	7.425	7.604	6.196	6.31	1.957	2.054	1.541	2.386	6.88375	1.9845	-1.79442	1.98067e-09	3.91778e-08	Khnyn	KH and NYN domain containing [Source:NCBI gene;Acc:101842304]	-	-	-	-	-	-	-
ENSMAUG00000020374	77	71	49	81	5	7	5	3	10.274	10.978	7.398	11.367	1.701	2.353	1.648	0.982	10.0043	1.671	-2.58183	2.3168e-09	4.55078e-08	--	XP_031244802.1 uncharacterized protein LOC116103246 [Mastomys coucha]	-	-	-	-	-	-	-
ENSMAUG00000009825	237	267	248	246	53	50	40	58	21.565	28.153	25.534	23.542	12.296	11.46	8.994	12.943	24.6985	11.4232	-1.11245	2.45317e-09	4.81196e-08	Tbc1d10b	TBC1 domain family member 10B [Source:NCBI gene;Acc:101832239]	-	-	-	-	GO:0005886//plasma membrane	GO:0005096//GTPase activator activity	GO:0042147//retrograde transport, endosome to Golgi;GO:0043087//regulation of GTPase activity
MSTRG.87977	25	44	32	40	37	36	46	41	1.405	2.866	2.035	2.365	5.302	5.097	6.389	5.652	2.16775	5.61	1.3718	2.53087e-09	4.95061e-08	--	zinc finger protein 431-like [Arvicola amphibius]	-	-	-	-	-	-	-
ENSMAUG00000013229	272	241	249	299	56	61	54	58	17.964	18.445	18.608	20.77	9.43	10.148	8.813	9.395	18.9468	9.4465	-1.0041	2.60134e-09	5.08143e-08	Tbl2	transducin beta like 2 [Source:NCBI gene;Acc:101841208]	-	-	-	-	GO:0005783//endoplasmic reticulum	GO:0005515//protein binding;GO:0019901//protein kinase binding;GO:0031369//translation initiation factor binding;GO:0051219//phosphoprotein binding	GO:0030968//endoplasmic reticulum unfolded protein response;GO:0042149//cellular response to glucose starvation;GO:0071456//cellular response to hypoxia
ENSMAUG00000016482	73	60	55	65	5	7	4	1	8.908	8.485	7.595	8.343	1.556	2.152	1.206	0.299	8.33275	1.30325	-2.67668	3.78007e-09	7.24367e-08	Tril	TLR4 interactor with leucine rich repeats [Source:NCBI gene;Acc:101844576]	-	-	-	-	GO:0046696//lipopolysaccharide receptor complex	GO:0001530//lipopolysaccharide binding;GO:0005515//protein binding	GO:0002718//regulation of cytokine production involved in immune response;GO:0034142//toll-like receptor 4 signaling pathway
ENSMAUG00000003872	199	195	148	206	30	39	35	32	19.592	15.629	17.164	17.528	11.569	8.631	6.656	7.23	17.4782	8.5215	-1.03638	3.96042e-09	7.54832e-08	Vcam1	vascular cell adhesion molecule 1 [Source:NCBI gene;Acc:101830979]	Human Diseases;Environmental Information Processing;Organismal Systems;Environmental Information Processing;Environmental Information Processing;Human Diseases;Human Diseases;Human Diseases	Cardiovascular disease;Signaling molecules and interaction;Immune system;Signal transduction;Signal transduction;Endocrine and metabolic disease;Infectious disease: parasitic;Infectious disease: parasitic	ko05418//Fluid shear stress and atherosclerosis;ko04514//Cell adhesion molecules;ko04670//Leukocyte transendothelial migration;ko04064//NF-kappa B signaling pathway;ko04668//TNF signaling pathway;ko04933//AGE-RAGE signaling pathway in diabetic complications;ko05144//Malaria;ko05143//African trypanosomiasis	K06527;K06527;K06527;K06527;K06527;K06527;K06527;K06527	GO:0002102//podosome;GO:0005615//extracellular space;GO:0005769//early endosome;GO:0005783//endoplasmic reticulum;GO:0005794//Golgi apparatus;GO:0005902//microvillus;GO:0009897//external side of plasma membrane;GO:0009986//cell surface;GO:0016020//membrane;GO:0016021//integral component of membrane;GO:0030175//filopodium;GO:0045177//apical part of cell;GO:0071065//alpha9-beta1 integrin-vascular c…	GO:0005178//integrin binding;GO:0008131//primary amine oxidase activity;GO:0050839//cell adhesion molecule binding	GO:0007155//cell adhesion;GO:0007157//heterophilic cell-cell adhesion via plasma membrane cell adhesion molecules;GO:0007159//leukocyte cell-cell adhesion;GO:0007160//cell-matrix adhesion;GO:0009308//amine metabolic process;GO:0022614//membrane to membrane docking;GO:0034113//heterotypic cell-cell adhesion;GO:0035584//calcium-mediated signaling using intracellular calcium source;GO:0042102//posit…
ENSMAUG00000017181	0	0	0	0	11	11	6	5	0	0	0	0	5.46	5.394	2.886	2.387	0.001	4.03175	11.9772	4.02452e-09	7.64984e-08	Rassf10	Ras association domain family member 10 [Source:NCBI gene;Acc:101823793]	-	-	-	-	-	-	GO:0007165//signal transduction
ENSMAUG00000019346	2	1	0	0	17	9	15	12	0.162	0.094	0	0	3.314	1.686	2.81	2.188	0.064	2.4995	5.28742	4.04204e-09	7.67282e-08	Cilp	cartilage intermediate layer protein [Source:NCBI gene;Acc:101826973]	-	-	-	-	GO:0005615//extracellular space;GO:0062023//collagen-containing extracellular matrix	-	GO:0010629//negative regulation of gene expression;GO:0043569//negative regulation of insulin-like growth factor receptor signaling pathway;GO:0060392//negative regulation of SMAD protein signal transduction;GO:0071560//cellular response to transforming growth factor beta stimulus
ENSMAUG00000021190	189	176	174	163	29	28	33	39	23.268	24.594	27.834	21.006	10.726	11.726	12.524	12.249	24.1755	11.8063	-1.03399	4.09543e-09	7.76372e-08	Plekha5	pleckstrin homology domain containing, family A member 5 [Source:MGI Symbol;Acc:MGI:1923802]	-	-	-	-	GO:0005654//nucleoplasm;GO:0005829//cytosol;GO:0014069//postsynaptic density;GO:0098978//glutamatergic synapse	GO:0005515//protein binding;GO:0010314//phosphatidylinositol-5-phosphate binding;GO:0032266//phosphatidylinositol-3-phosphate binding;GO:0070273//phosphatidylinositol-4-phosphate binding;GO:0080025//phosphatidylinositol-3,5-bisphosphate binding	GO:0061458//reproductive system development
ENSMAUG00000001254	128	113	151	130	23	23	17	13	9.58	9.736	12.821	10.315	4.408	4.284	3.195	2.425	10.613	3.578	-1.56861	4.37367e-09	8.26899e-08	Fam222b	family with sequence similarity 222 member B [Source:NCBI gene;Acc:101832556]	-	-	-	-	GO:0005654//nucleoplasm	-	-
ENSMAUG00000011074	211	198	214	188	48	29	16	38	22.07	24	25.328	20.682	12.801	7.641	4.135	9.748	23.02	8.58125	-1.42363	4.38654e-09	8.28223e-08	Zfp503	zinc finger protein 503 [Source:NCBI gene;Acc:101826306]	-	-	-	-	-	-	GO:0008285//negative regulation of cell proliferation;GO:0010629//negative regulation of gene expression;GO:0061351//neural precursor cell proliferation;GO:0070315//G1 to G0 transition involved in cell differentiation
ENSMAUG00000006824	56	42	37	37	36	36	60	47	8.22	7.396	6.315	5.748	13.678	13.714	22.518	16.981	6.91975	16.7228	1.27302	4.5189e-09	8.5094e-08	Clk4	CDC like kinase 4 [Source:NCBI gene;Acc:101825737]	Human Diseases	Infectious disease: bacterial	ko05134//Legionellosis	K23561	GO:0005634//nucleus	GO:0004672//protein kinase activity;GO:0004674//protein serine/threonine kinase activity;GO:0004713//protein tyrosine kinase activity;GO:0005524//ATP binding	GO:0006468//protein phosphorylation;GO:0018108//peptidyl-tyrosine phosphorylation;GO:0043484//regulation of RNA splicing;GO:0046777//protein autophosphorylation
ENSMAUG00000010733	27	31	37	44	33	29	46	57	5.116	7.556	8.639	10.627	17.753	13.06	23.239	29.275	7.9845	20.8317	1.38351	5.29703e-09	9.93492e-08	Gpc5	glypican 5 [Source:NCBI gene;Acc:101842983]	-	-	-	-	GO:0046658//anchored component of plasma membrane;GO:0062023//collagen-containing extracellular matrix	-	GO:0009966//regulation of signal transduction
ENSMAUG00000019035	46	30	51	40	51	42	32	50	3.067	2.318	3.823	2.805	8.671	7.055	5.273	8.003	3.00325	7.2505	1.27156	5.35828e-09	1.00365e-07	Dusp8	dual specificity phosphatase 8 [Source:NCBI gene;Acc:101830821]	Environmental Information Processing;Organismal Systems	Signal transduction;Development and regeneration	ko04010//MAPK signaling pathway;ko04361//Axon regeneration	K04459;K04459	-	GO:0004725//protein tyrosine phosphatase activity;GO:0008138//protein tyrosine/serine/threonine phosphatase activity;GO:0016791//phosphatase activity;GO:0017017//MAP kinase tyrosine/serine/threonine phosphatase activity	GO:0000188//inactivation of MAPK activity;GO:0006470//protein dephosphorylation;GO:0016311//dephosphorylation
ENSMAUG00000018888	32	34	42	50	33	41	44	47	3.735	4.598	5.547	6.138	9.82	12.054	12.69	13.453	5.0045	12.0043	1.26225	5.79406e-09	1.07955e-07	Lig4	DNA ligase 4 [Source:NCBI gene;Acc:101834116]	Genetic Information Processing	Replication and repair	ko03450//Non-homologous end-joining	K10777	GO:0000793//condensed chromosome;GO:0005634//nucleus;GO:0005654//nucleoplasm;GO:0005958//DNA-dependent protein kinase-DNA ligase 4 complex;GO:0032807//DNA ligase IV complex;GO:0036464//cytoplasmic ribonucleoprotein granule;GO:0070419//nonhomologous end joining complex	GO:0003677//DNA binding;GO:0003909//DNA ligase activity;GO:0003910//DNA ligase (ATP) activity;GO:0005524//ATP binding;GO:0008022//protein C-terminus binding;GO:0016874//ligase activity	GO:0000012//single strand break repair;GO:0001701//in utero embryonic development;GO:0002328//pro-B cell differentiation;GO:0006266//DNA ligation;GO:0006281//DNA repair;GO:0006297//nucleotide-excision repair, DNA gap filling;GO:0006302//double-strand break repair;GO:0006303//double-strand break repair via nonhomologous end joining;GO:0006310//DNA recombination;GO:0007417//central nervous system d…
ENSMAUG00000011281	59	52	72	56	1	6	3	4	6.496	6.678	9.457	6.569	0.303	1.798	0.882	1.167	7.3	1.0375	-2.81479	5.92053e-09	1.10056e-07	Rbm24	RNA binding motif protein 24 [Source:NCBI gene;Acc:101839526]	-	-	-	-	GO:0005654//nucleoplasm;GO:0005737//cytoplasm;GO:0005829//cytosol	GO:0003676//nucleic acid binding;GO:0003730//mRNA 3'-UTR binding;GO:0035925//mRNA 3'-UTR AU-rich region binding;GO:0097157//pre-mRNA intronic binding;GO:1990715//mRNA CDS binding;GO:1990825//sequence-specific mRNA binding	GO:0000381//regulation of alternative mRNA splicing, via spliceosome;GO:0003197//endocardial cushion development;GO:0006974//cellular response to DNA damage stimulus;GO:0010830//regulation of myotube differentiation;GO:0010831//positive regulation of myotube differentiation;GO:0043488//regulation of mRNA stability;GO:0048255//mRNA stabilization;GO:0061157//mRNA destabilization;GO:0061158//3'-UTR-…
ENSMAUG00000020905	216	212	187	171	22	50	33	30	26.258	29.05	24.906	21.383	6.841	15.461	9.75	8.937	25.3992	10.2472	-1.30955	5.92246e-09	1.10056e-07	Sppl2b	signal peptide peptidase like 2B [Source:NCBI gene;Acc:101838000]	-	-	-	-	GO:0005654//nucleoplasm;GO:0005765//lysosomal membrane;GO:0005813//centrosome;GO:0005886//plasma membrane;GO:0010008//endosome membrane;GO:0015629//actin cytoskeleton;GO:0016020//membrane;GO:0016021//integral component of membrane;GO:0030660//Golgi-associated vesicle membrane;GO:0071458//integral component of cytoplasmic side of endoplasmic reticulum membrane;GO:0071556//integral component of lum…	GO:0004190//aspartic-type endopeptidase activity;GO:0042500//aspartic endopeptidase activity, intramembrane cleaving;GO:0042803//protein homodimerization activity	GO:0006509//membrane protein ectodomain proteolysis;GO:0031293//membrane protein intracellular domain proteolysis;GO:0033619//membrane protein proteolysis;GO:0050776//regulation of immune response
ENSMAUG00000010058	139	113	120	116	14	27	15	16	16.122	14.946	18.341	21.23	4.219	6.056	5.178	4.416	17.6597	4.96725	-1.82995	6.57716e-09	1.21424e-07	Zfp346	zinc finger protein 346 [Source:NCBI gene;Acc:101828479]	-	-	-	-	GO:0005634//nucleus;GO:0005654//nucleoplasm;GO:0005730//nucleolus	GO:0003676//nucleic acid binding;GO:0003725//double-stranded RNA binding;GO:0008270//zinc ion binding;GO:0019899//enzyme binding;GO:0035198//miRNA binding	-
ENSMAUG00000010956	61	44	64	90	44	62	73	72	8.615	5.834	8.286	11.737	12.836	27.914	22.773	41.649	8.618	26.293	1.60925	6.95354e-09	1.27871e-07	Ddias	DNA damage-induced apoptosis suppressor [Source:MGI Symbol;Acc:MGI:1921291]	-	-	-	-	-	-	GO:1902230//negative regulation of intrinsic apoptotic signaling pathway in response to DNA damage
ENSMAUG00000018270	131	110	97	95	13	15	17	15	16.619	15.685	13.456	11.913	4.361	4.081	4.775	4.396	14.4183	4.40325	-1.71126	7.54815e-09	1.38086e-07	Gucd1	guanylyl cyclase domain containing 1 [Source:NCBI gene;Acc:101823545]	-	-	-	-	-	-	-
ENSMAUG00000021073	230	213	190	212	49	45	20	39	19.721	21.164	18.434	19.118	10.712	9.719	4.237	8.201	19.6092	8.21725	-1.25481	8.30187e-09	1.51287e-07	Tor4a	torsin family 4 member A [Source:NCBI gene;Acc:101832141]	-	-	-	-	-	GO:0005524//ATP binding	-
ENSMAUG00000021618	313	308	360	364	82	85	50	68	10.822	12.055	13.892	12.954	6.942	7.141	4.209	5.603	12.4307	5.97375	-1.0572	9.55215e-09	1.72955e-07	Tnrc6c	trinucleotide repeat containing adaptor 6C [Source:NCBI gene;Acc:101829067]	-	-	-	-	-	GO:0003676//nucleic acid binding;GO:0005515//protein binding	GO:0035195//gene silencing by miRNA;GO:0035278//miRNA mediated inhibition of translation;GO:0060213//positive regulation of nuclear-transcribed mRNA poly(A) tail shortening;GO:1900153//positive regulation of nuclear-transcribed mRNA catabolic process, deadenylation-dependent decay
ENSMAUG00000014807	142	122	101	178	16	22	23	18	20.199	16.989	15.634	28.104	5.21	8.303	7.689	5.232	20.2315	6.6085	-1.61421	9.75014e-09	1.76088e-07	Mtss2	MTSS I-BAR domain containing 2 [Source:NCBI gene;Acc:101835326]	-	-	-	-	GO:0001726//ruffle;GO:0005886//plasma membrane;GO:0030027//lamellipodium;GO:0030864//cortical actin cytoskeleton;GO:0032587//ruffle membrane	GO:0003779//actin binding;GO:0003785//actin monomer binding;GO:0005096//GTPase activator activity;GO:0005546//phosphatidylinositol-4,5-bisphosphate binding;GO:0031267//small GTPase binding	GO:0036120//cellular response to platelet-derived growth factor stimulus;GO:0061024//membrane organization;GO:0090630//activation of GTPase activity;GO:0097178//ruffle assembly;GO:0097581//lamellipodium organization
ENSMAUG00000001299	57	42	56	52	40	43	62	47	9.878	7.885	11.076	9.26	17.852	20.873	30.801	20.236	9.52475	22.4405	1.23635	1.05897e-08	1.90764e-07	Vcpkmt	valosin containing protein lysine methyltransferase [Source:NCBI gene;Acc:101836532]	-	-	-	-	GO:0005737//cytoplasm;GO:0005829//cytosol;GO:0032991//protein-containing complex	GO:0016279//protein-lysine N-methyltransferase activity;GO:0051117//ATPase binding	GO:0018022//peptidyl-lysine methylation;GO:0018023//peptidyl-lysine trimethylation;GO:0032780//negative regulation of ATPase activity
ENSMAUG00000005800	46	51	40	51	46	53	35	44	6.201	7.968	6.281	7.231	15.812	17.998	11.66	14.548	6.92025	15.0045	1.1165	1.13145e-08	2.02528e-07	Mmp9	matrix metallopeptidase 9 [Source:NCBI gene;Acc:101823596]	Human Diseases;Human Diseases;Human Diseases;Human Diseases;Human Diseases;Human Diseases;Organismal Systems;Organismal Systems;Organismal Systems;Environmental Information Processing;Human Diseases;Human Diseases;Organismal Systems;Human Diseases	Cancer: overview;Cancer: overview;Cancer: overview;Cancer: overview;Infectious disease: viral;Cardiovascular disease;Endocrine system;Endocrine system;Immune system;Signal transduction;Cancer: specific types;Drug resistance: antineoplastic;Immune system;Cancer: specific types	ko05200//Pathways in cancer;ko05205//Proteoglycans in cancer;ko05202//Transcriptional misregulation in cancer;ko05206//MicroRNAs in cancer;ko05161//Hepatitis B;ko05418//Fluid shear stress and atherosclerosis;ko04915//Estrogen signaling pathway;ko04926//Relaxin signaling pathway;ko04670//Leukocyte transendothelial migration;ko04668//TNF signaling pathway;ko05215//Prostate cancer;ko01522//Endocrine…	K01403;K01403;K01403;K01403;K01403;K01403;K01403;K01403;K01403;K01403;K01403;K01403;K01403;K01403	GO:0005615//extracellular space;GO:0031012//extracellular matrix	GO:0004175//endopeptidase activity;GO:0004222//metalloendopeptidase activity;GO:0008233//peptidase activity;GO:0008237//metallopeptidase activity;GO:0008270//zinc ion binding;GO:0042802//identical protein binding	GO:0001501//skeletal system development;GO:0001503//ossification;GO:0001934//positive regulation of protein phosphorylation;GO:0006508//proteolysis;GO:0007566//embryo implantation;GO:0030198//extracellular matrix organization;GO:0030335//positive regulation of cell migration;GO:0030574//collagen catabolic process;GO:0034614//cellular response to reactive oxygen species;GO:0035987//endodermal cell…
ENSMAUG00000021070	101	77	88	78	64	60	62	90	10.409	9.195	10.255	8.454	16.798	15.565	18.893	25.828	9.57825	19.271	1.0086	1.1375e-08	2.03354e-07	Ppm1d	protein phosphatase, Mg2+/Mn2+ dependent 1D [Source:NCBI gene;Acc:101826021]	Cellular Processes	Cell growth and death	ko04115//p53 signaling pathway	K10147	GO:0005634//nucleus;GO:0005654//nucleoplasm;GO:0005730//nucleolus;GO:0005829//cytosol	GO:0004722//protein serine/threonine phosphatase activity;GO:0016791//phosphatase activity;GO:0043169//cation binding;GO:0051019//mitogen-activated protein kinase binding	GO:0000086//G2/M transition of mitotic cell cycle;GO:0006306//DNA methylation;GO:0006342//chromatin silencing;GO:0009617//response to bacterium;GO:0030330//DNA damage response, signal transduction by p53 class mediator;GO:0035970//peptidyl-threonine dephosphorylation;GO:0045814//negative regulation of gene expression, epigenetic
ENSMAUG00000011445	0	0	0	0	4	10	10	6	0	0	0	0	2.231	5.51	5.405	3.219	0.001	4.09125	11.9983	1.21318e-08	2.16336e-07	Lrrn2	leucine rich repeat neuronal 2 [Source:NCBI gene;Acc:101841188]	-	-	-	-	-	GO:0005515//protein binding	-
ENSMAUG00000000528	0	0	3	1	8	9	18	12	0	0	0.089	0.028	0.536	0.595	1.168	0.773	0.02925	0.768	4.7146	1.22438e-08	2.18057e-07	Dnah5	dynein, axonemal, heavy chain 5 [Source:MGI Symbol;Acc:MGI:107718]	Human Diseases	Neurodegenerative disease	ko05016//Huntington disease	K10408	GO:0005737//cytoplasm;GO:0005858//axonemal dynein complex;GO:0005930//axoneme;GO:0030286//dynein complex;GO:0031514//motile cilium;GO:0036157//outer dynein arm;GO:0097729//9+2 motile cilium	GO:0003777//microtubule motor activity;GO:0005524//ATP binding;GO:0008569//ATP-dependent microtubule motor activity, minus-end-directed	GO:0003341//cilium movement;GO:0003351//epithelial cilium movement;GO:0007018//microtubule-based movement;GO:0007368//determination of left/right symmetry;GO:0007507//heart development;GO:0021670//lateral ventricle development;GO:0030317//flagellated sperm motility;GO:0036158//outer dynein arm assembly;GO:0051649//establishment of localization in cell;GO:0060271//cilium assembly
ENSMAUG00000015411	0	0	0	0	8	6	15	3	0	0	0	0	1.469	1.23	3.015	0.512	0.001	1.5565	10.6041	1.29407e-08	2.30179e-07	Fgd5	FYVE, RhoGEF and PH domain containing 5 [Source:MGI Symbol;Acc:MGI:2443369]	-	-	-	-	GO:0005886//plasma membrane	GO:0005085//guanyl-nucleotide exchange factor activity	-
ENSMAUG00000003467	224	173	174	196	37	36	41	39	10.762	11.304	8.997	11.729	5.391	4.024	4.993	5.784	10.698	5.048	-1.08356	1.32612e-08	2.35286e-07	Sik2	salt inducible kinase 2 [Source:MGI Symbol;Acc:MGI:2445031]	Organismal Systems	Endocrine system	ko04922//Glucagon signaling pathway	K16311	-	GO:0000287//magnesium ion binding;GO:0004672//protein kinase activity;GO:0004674//protein serine/threonine kinase activity;GO:0005524//ATP binding	GO:0006468//protein phosphorylation;GO:0035556//intracellular signal transduction;GO:0046777//protein autophosphorylation
ENSMAUG00000016508	268	234	218	278	58	29	43	62	21.182	21.63	19.186	22.805	11.502	5.682	8.325	11.827	21.2007	9.334	-1.18355	1.35746e-08	2.40545e-07	4930523C07Rik	KIAA0040 ortholog [Source:NCBI gene;Acc:106021218]	-	-	-	-	-	-	-
ENSMAUG00000012571	105	103	100	114	12	20	17	10	9.365	10.645	10.092	10.694	2.729	4.493	3.747	2.187	10.199	3.289	-1.63271	1.49377e-08	2.62721e-07	Slc40a1	solute carrier family 40 member 1 [Source:NCBI gene;Acc:101824572]	Organismal Systems;Cellular Processes	Digestive system;Cell growth and death	ko04978//Mineral absorption;ko04216//Ferroptosis	K14685;K14685	GO:0016021//integral component of membrane	GO:0005381//iron ion transmembrane transporter activity	GO:0034755//iron ion transmembrane transport
ENSMAUG00000010182	146	108	124	168	25	25	20	14	11.052	8.808	13.335	13.116	7.238	7.172	4.571	3.701	11.5777	5.6705	-1.02981	1.70784e-08	2.99254e-07	Opn3	opsin 3 [Source:NCBI gene;Acc:101842271]	-	-	-	-	GO:0005737//cytoplasm;GO:0005886//plasma membrane;GO:0016021//integral component of membrane	GO:0004930//G protein-coupled receptor activity;GO:0005502//11-cis retinal binding;GO:0005503//all-trans retinal binding	GO:0007186//G protein-coupled receptor signaling pathway;GO:0009637//response to blue light;GO:0030216//keratinocyte differentiation;GO:0043066//negative regulation of apoptotic process;GO:0046326//positive regulation of glucose import;GO:0048022//negative regulation of melanin biosynthetic process;GO:0048023//positive regulation of melanin biosynthetic process;GO:0071492//cellular response to UV…
ENSMAUG00000018414	177	173	202	159	40	29	31	29	16.027	18.153	20.697	15.142	9.235	6.614	6.936	6.44	17.5048	7.30625	-1.26054	1.73438e-08	3.03527e-07	Man1c1	mannosidase alpha class 1C member 1 [Source:NCBI gene;Acc:101835088]	Metabolism;Genetic Information Processing;Metabolism;Metabolism	Global and overview maps;Folding, sorting and degradation;Glycan biosynthesis and metabolism;Glycan biosynthesis and metabolism	ko01100//Metabolic pathways;ko04141//Protein processing in endoplasmic reticulum;ko00510//N-Glycan biosynthesis;ko00513//Various types of N-glycan biosynthesis	K01230;K01230;K01230;K01230	GO:0016020//membrane	GO:0004571//mannosyl-oligosaccharide 1,2-alpha-mannosidase activity;GO:0005509//calcium ion binding	GO:0005975//carbohydrate metabolic process
ENSMAUG00000010399	138	116	131	137	16	23	27	20	12.099	13.443	14.83	12.624	3.669	5.752	8.834	5.182	13.249	5.85925	-1.1771	1.81205e-08	3.15945e-07	Tbx15	T-box transcription factor 15 [Source:NCBI gene;Acc:101843382]	-	-	-	-	GO:0005634//nucleus;GO:0090571//RNA polymerase II transcription repressor complex	GO:0000976//transcription regulatory region sequence-specific DNA binding;GO:0000978//RNA polymerase II proximal promoter sequence-specific DNA binding;GO:0001227//DNA-binding transcription repressor activity, RNA polymerase II-specific;GO:0003700//DNA-binding transcription factor activity;GO:0042803//protein homodimerization activity;GO:1990837//sequence-specific double-stranded DNA binding	GO:0000122//negative regulation of transcription by RNA polymerase II;GO:0006355//regulation of transcription, DNA-templated;GO:0048701//embryonic cranial skeleton morphogenesis;GO:0048704//embryonic skeletal system morphogenesis
ENSMAUG00000011866	231	192	245	247	43	51	50	47	26.311	26.234	30.754	30.262	13.317	14.558	14.583	13.541	28.3903	13.9998	-1.01999	1.96328e-08	3.40632e-07	Pdcd4	programmed cell death 4 [Source:NCBI gene;Acc:101837474]	Human Diseases;Human Diseases	Cancer: overview;Cancer: overview	ko05205//Proteoglycans in cancer;ko05206//MicroRNAs in cancer	K16865;K16865	GO:0005634//nucleus;GO:0005737//cytoplasm;GO:0005829//cytosol	-	GO:0007569//cell aging;GO:0030509//BMP signaling pathway;GO:0045892//negative regulation of transcription, DNA-templated;GO:0050729//positive regulation of inflammatory response;GO:0071222//cellular response to lipopolysaccharide;GO:1900016//negative regulation of cytokine production involved in inflammatory response;GO:1901224//positive regulation of NIK/NF-kappaB signaling;GO:1904706//negative …
ENSMAUG00000017750	256	215	254	268	56	44	65	43	13.149	13.542	16.123	15.738	7.458	5.91	7.325	6.577	14.638	6.8175	-1.1024	1.97264e-08	3.41836e-07	D5Ertd579e	DNA segment, Chr 5, ERATO Doi 579, expressed [Source:MGI Symbol;Acc:MGI:1261849]	-	-	-	-	-	-	-
ENSMAUG00000007728	163	122	150	114	23	26	17	22	7.469	7.113	7.557	5.804	2.611	2.916	2.027	2.862	6.98575	2.604	-1.42369	2.10911e-08	3.6459e-07	Trmt61a	tRNA methyltransferase 61A [Source:NCBI gene;Acc:101829323]	-	-	-	-	GO:0031515//tRNA (m1A) methyltransferase complex	GO:0016429//tRNA (adenine-N1-)-methyltransferase activity;GO:0061953//mRNA (adenine-N1-)-methyltransferase activity	GO:0030488//tRNA methylation;GO:0080009//mRNA methylation
ENSMAUG00000010310	182	165	169	159	26	40	35	25	13.332	14.007	14.009	12.25	4.856	7.381	6.335	4.491	13.3995	5.76575	-1.2166	2.52262e-08	4.32366e-07	Usp12	ubiquitin specific peptidase 12 [Source:NCBI gene;Acc:101842729]	-	-	-	-	-	GO:0004197//cysteine-type endopeptidase activity;GO:0004843//thiol-dependent ubiquitin-specific protease activity;GO:0101005//ubiquitinyl hydrolase activity	GO:0006511//ubiquitin-dependent protein catabolic process;GO:0016579//protein deubiquitination
ENSMAUG00000018904	181	178	158	202	37	37	36	29	13.807	15.734	13.638	16.143	7.196	7.109	6.786	5.425	14.8305	6.629	-1.1617	2.54065e-08	4.34928e-07	Fam53c	family with sequence similarity 53 member C [Source:NCBI gene;Acc:101839248]	-	-	-	-	-	-	-
ENSMAUG00000018102	0	0	0	0	9	5	6	7	0	0	0	0	1.734	0.735	0.865	1.345	0.001	1.16975	10.192	2.69928e-08	4.58748e-07	Myt1	myelin transcription factor 1 [Source:NCBI gene;Acc:101831138]	-	-	-	-	GO:0005634//nucleus;GO:0005654//nucleoplasm;GO:0005829//cytosol	GO:0008270//zinc ion binding	GO:0006355//regulation of transcription, DNA-templated
ENSMAUG00000015854	218	205	247	256	40	23	49	57	39.059	45.63	56.499	51.347	20.486	12.561	23.069	26.513	48.1337	20.6573	-1.2204	3.04176e-08	5.13246e-07	Elk4	ETS transcription factor ELK4 [Source:NCBI gene;Acc:101822366]	Environmental Information Processing;Human Diseases;Human Diseases	Signal transduction;Infectious disease: viral;Cancer: overview	ko04010//MAPK signaling pathway;ko05166//Human T-cell leukemia virus 1 infection;ko05202//Transcriptional misregulation in cancer	K04376;K04376;K04376	GO:0005654//nucleoplasm;GO:0005829//cytosol	GO:0000978//RNA polymerase II proximal promoter sequence-specific DNA binding;GO:0001228//DNA-binding transcription activator activity, RNA polymerase II-specific;GO:0003682//chromatin binding;GO:0003700//DNA-binding transcription factor activity;GO:0043565//sequence-specific DNA binding;GO:1990837//sequence-specific double-stranded DNA binding	GO:0000122//negative regulation of transcription by RNA polymerase II;GO:0006355//regulation of transcription, DNA-templated;GO:0045944//positive regulation of transcription by RNA polymerase II;GO:0070932//histone H3 deacetylation
ENSMAUG00000001324	151	113	129	147	28	19	18	26	43.878	38.051	42.416	44.927	20.745	13.907	12.925	18.529	42.318	16.5265	-1.35649	3.73743e-08	6.2466e-07	Tbcc	tubulin folding cofactor C [Source:NCBI gene;Acc:101826964]	-	-	-	-	GO:0005737//cytoplasm;GO:0005829//cytosol;GO:0032391//photoreceptor connecting cilium	GO:0003924//GTPase activity;GO:0015631//tubulin binding	GO:0000902//cell morphogenesis;GO:0007023//post-chaperonin tubulin folding pathway
ENSMAUG00000019774	127	110	113	122	22	15	16	23	19.086	19.157	19.216	19.284	8.43	5.678	5.942	8.477	19.1857	7.13175	-1.42771	3.84615e-08	6.40556e-07	Ankrd54	ankyrin repeat domain 54 [Source:NCBI gene;Acc:101828251]	-	-	-	-	GO:0005634//nucleus;GO:0005737//cytoplasm;GO:0030496//midbody	GO:0005515//protein binding;GO:0019887//protein kinase regulator activity;GO:0044877//protein-containing complex binding	GO:0006913//nucleocytoplasmic transport;GO:0045648//positive regulation of erythrocyte differentiation;GO:0045859//regulation of protein kinase activity;GO:1902531//regulation of intracellular signal transduction
MSTRG.17293	0	0	3	0	8	11	10	16	0	0	0.76	0	4.569	6.207	5.535	8.79	0.19	6.27525	5.0456	4.05836e-08	6.74308e-07	Amhr2	LOW QUALITY PROTEIN: anti-Muellerian hormone type-2 receptor [Mesocricetus auratus]	Environmental Information Processing;Environmental Information Processing	Signaling molecules and interaction;Signal transduction	ko04060//Cytokine-cytokine receptor interaction;ko04350//TGF-beta signaling pathway	K04672;K04672	GO:0016021//integral component of membrane	GO:0005024//transforming growth factor beta-activated receptor activity;GO:0016500//protein-hormone receptor activity;GO:0032550//purine ribonucleoside binding;GO:0043169//cation binding	GO:0006464//cellular protein modification process;GO:0006796//phosphate-containing compound metabolic process;GO:0007178//transmembrane receptor protein serine/threonine kinase signaling pathway;GO:0008406//gonad development;GO:0009968//negative regulation of signal transduction
ENSMAUG00000022146	58	51	77	101	51	54	86	107	5.517	2.979	6.303	6.565	59.668	10.67	21.438	15.737	5.341	26.8783	2.33126	4.43882e-08	7.34069e-07	Cep290	centrosomal protein 290 [Source:MGI Symbol;Acc:MGI:2384917]	-	-	-	-	GO:0000930//gamma-tubulin complex;GO:0005634//nucleus;GO:0005737//cytoplasm;GO:0005813//centrosome;GO:0005814//centriole;GO:0005829//cytosol;GO:0032991//protein-containing complex;GO:0034451//centriolar satellite;GO:0035869//ciliary transition zone	GO:0042802//identical protein binding	GO:0045893//positive regulation of transcription, DNA-templated;GO:0060271//cilium assembly;GO:0070201//regulation of establishment of protein localization;GO:0090316//positive regulation of intracellular protein transport
ENSMAUG00000010337	73	73	76	56	4	7	6	10	19.674	22.799	23.177	15.874	2.749	4.752	3.996	6.61	20.381	4.52675	-2.17068	4.4646e-08	7.37468e-07	Klf9	Kruppel like factor 9 [Source:NCBI gene;Acc:101831086]	-	-	-	-	GO:0005634//nucleus;GO:0005654//nucleoplasm;GO:0005829//cytosol;GO:0005886//plasma membrane	-	GO:0007623//circadian rhythm;GO:0010839//negative regulation of keratinocyte proliferation;GO:0071387//cellular response to cortisol stimulus;GO:0097067//cellular response to thyroid hormone stimulus
ENSMAUG00000001642	0	0	0	1	5	13	7	12	0	0	0	0.796	9.643	24.77	13.084	22.261	0.199	17.4395	6.45345	4.48588e-08	7.39254e-07	H2ac1	histone H2A type 4 [Source:NCBI gene;Acc:101823521]	Human Diseases;Cellular Processes;Human Diseases	Substance dependence;Cell growth and death;Immune disease	ko05034//Alcoholism;ko04217//Necroptosis;ko05322//Systemic lupus erythematosus	K11251;K11251;K11251	GO:0000786//nucleosome;GO:0005634//nucleus	GO:0003677//DNA binding;GO:0046982//protein heterodimerization activity	GO:0006325//chromatin organization
ENSMAUG00000011796	238	187	223	278	42	45	54	51	19.656	21.698	26.106	30.201	10.349	9.775	17.126	9.539	24.4153	11.6973	-1.06161	4.96268e-08	8.12143e-07	Gdf11	growth differentiation factor 11 [Source:NCBI gene;Acc:101827863]	Environmental Information Processing	Signaling molecules and interaction	ko04060//Cytokine-cytokine receptor interaction	K22679	GO:0005615//extracellular space	GO:0008083//growth factor activity	GO:0001501//skeletal system development;GO:0001656//metanephros development;GO:0001657//ureteric bud development;GO:0008285//negative regulation of cell proliferation;GO:0009887//animal organ morphogenesis;GO:0009952//anterior/posterior pattern specification;GO:0021512//spinal cord anterior/posterior patterning;GO:0031016//pancreas development;GO:0045596//negative regulation of cell differentiati…
ENSMAUG00000016512	173	158	184	201	91	131	147	119	12.127	11.357	12.813	12.458	21.503	24.697	28.298	24.84	12.1888	24.8345	1.0268	5.19811e-08	8.46747e-07	Upf2	UPF2 regulator of nonsense transcripts homolog (yeast) [Source:MGI Symbol;Acc:MGI:2449307]	Genetic Information Processing;Genetic Information Processing	Translation;Translation	ko03013//Nucleocytoplasmic transport;ko03015//mRNA surveillance pathway	K14327;K14327	GO:0005634//nucleus;GO:0005737//cytoplasm;GO:0005829//cytosol;GO:0035145//exon-exon junction complex;GO:0036464//cytoplasmic ribonucleoprotein granule	GO:0003723//RNA binding;GO:0005515//protein binding;GO:0042162//telomeric DNA binding	GO:0000184//nuclear-transcribed mRNA catabolic process, nonsense-mediated decay;GO:0001889//liver development;GO:0031100//animal organ regeneration
ENSMAUG00000017882	111	109	94	111	16	12	21	15	8.766	9.948	7.682	9.711	3.478	2.086	4.383	3.572	9.02675	3.37975	-1.41729	5.25776e-08	8.55476e-07	Irgq	immunity related GTPase Q [Source:NCBI gene;Acc:101842576]	-	-	-	-	-	GO:0005525//GTP binding	-
MSTRG.79915	0	0	0	0	8	7	3	8	0	0	0	0	5.887	5.089	2.139	5.663	0.001	4.6945	12.1968	5.48126e-08	8.90815e-07	--	Glucose-dependent insulinotropic receptor [Cricetulus griseus]	-	-	-	-	-	-	-
ENSMAUG00000001378	151	125	105	118	22	26	14	18	49.874	47.844	39.243	40.993	18.527	21.632	11.426	14.581	44.4885	16.5415	-1.42734	5.99821e-08	9.72591e-07	Id1	inhibitor of DNA binding 1, HLH protein [Source:NCBI gene;Acc:101834420]	Environmental Information Processing;Environmental Information Processing;Cellular Processes;Environmental Information Processing	Signal transduction;Signal transduction;Cellular community - eukaryotes;Signal transduction	ko04015//Rap1 signaling pathway;ko04390//Hippo signaling pathway;ko04550//Signaling pathways regulating pluripotency of stem cells;ko04350//TGF-beta signaling pathway	K04680;K04680;K04680;K04680	GO:0005634//nucleus;GO:0005654//nucleoplasm;GO:0005737//cytoplasm;GO:0005794//Golgi apparatus	GO:0046983//protein dimerization activity	GO:0000122//negative regulation of transcription by RNA polymerase II;GO:0043433//negative regulation of DNA-binding transcription factor activity;GO:0045892//negative regulation of transcription, DNA-templated
ENSMAUG00000017009	33	35	54	33	28	42	51	45	1.909	2.872	3.652	2.183	3.993	6.736	7.714	6.59	2.654	6.25825	1.23759	6.33459e-08	1.02596e-06	Zc3h6	zinc finger CCCH-type containing 6 [Source:NCBI gene;Acc:101837776]	-	-	-	-	-	GO:0046872//metal ion binding	-
MSTRG.63480	86	82	81	91	54	66	67	66	11.822	11.106	9.92	13.665	22.171	30.025	24.945	30.268	11.6282	26.8523	1.20741	6.6564e-08	1.07561e-06	--	hCG1810825, isoform CRA_b [Homo sapiens]	-	-	-	-	-	-	-
ENSMAUG00000020182	79	68	65	71	5	3	6	14	5.543	4.814	4.337	4.275	0.875	0.433	0.865	1.965	4.74225	1.0345	-2.19664	6.9429e-08	1.12062e-06	Map3k21	mitogen-activated protein kinase kinase kinase 21 [Source:NCBI gene;Acc:101829385]	-	-	-	-	-	GO:0004672//protein kinase activity;GO:0004709//MAP kinase kinase kinase activity;GO:0005515//protein binding;GO:0005524//ATP binding	GO:0006468//protein phosphorylation
ENSMAUG00000000455	161	135	109	122	29	20	12	22	24.734	24.033	18.948	19.713	11.359	7.74	4.555	8.289	21.857	7.98575	-1.4526	7.14739e-08	1.14707e-06	Fzd1	frizzled class receptor 1 [Source:NCBI gene;Acc:101832756]	Human Diseases;Human Diseases;Human Diseases;Human Diseases;Human Diseases;Environmental Information Processing;Environmental Information Processing;Environmental Information Processing;Human Diseases;Human Diseases;Human Diseases;Cellular Processes;Organismal Systems;Human Diseases	Cancer: overview;Infectious disease: viral;Neurodegenerative disease;Cancer: overview;Cancer: specific types;Signal transduction;Signal transduction;Signal transduction;Endocrine and metabolic disease;Cancer: specific types;Cancer: specific types;Cellular community - eukaryotes;Endocrine system;Cancer: specific types	ko05200//Pathways in cancer;ko05165//Human papillomavirus infection;ko05010//Alzheimer disease;ko05205//Proteoglycans in cancer;ko05225//Hepatocellular carcinoma;ko04150//mTOR signaling pathway;ko04310//Wnt signaling pathway;ko04390//Hippo signaling pathway;ko04934//Cushing syndrome;ko05226//Gastric cancer;ko05224//Breast cancer;ko04550//Signaling pathways regulating pluripotency of stem cells;ko…	K02432;K02432;K02432;K02432;K02432;K02432;K02432;K02432;K02432;K02432;K02432;K02432;K02432;K02432	GO:0009986//cell surface;GO:0016020//membrane;GO:0016021//integral component of membrane	GO:0004888//transmembrane signaling receptor activity;GO:0005102//signaling receptor binding;GO:0005109//frizzled binding;GO:0005515//protein binding;GO:0017147//Wnt-protein binding;GO:0030165//PDZ domain binding;GO:0042813//Wnt-activated receptor activity	GO:0001934//positive regulation of protein phosphorylation;GO:0003149//membranous septum morphogenesis;GO:0003150//muscular septum morphogenesis;GO:0003151//outflow tract morphogenesis;GO:0007166//cell surface receptor signaling pathway;GO:0007267//cell-cell signaling;GO:0016055//Wnt signaling pathway;GO:0030514//negative regulation of BMP signaling pathway;GO:0030855//epithelial cell differentia…
ENSMAUG00000011682	225	248	243	227	55	61	31	39	26.076	33.306	31.867	27.67	16.252	17.808	8.878	11.085	29.7297	13.5058	-1.13833	7.44024e-08	1.19137e-06	Galnt18	polypeptide N-acetylgalactosaminyltransferase 18 [Source:NCBI gene;Acc:101838770]	Metabolism;Metabolism;Metabolism	Global and overview maps;Glycan biosynthesis and metabolism;Glycan biosynthesis and metabolism	ko01100//Metabolic pathways;ko00514//Other types of O-glycan biosynthesis;ko00512//Mucin type O-glycan biosynthesis	K00710;K00710;K00710	-	GO:0004653//polypeptide N-acetylgalactosaminyltransferase activity	GO:0006493//protein O-linked glycosylation
ENSMAUG00000010204	50	42	56	53	1	2	4	5	6.942	6.758	8.798	7.74	0.354	0.699	1.372	1.703	7.5595	1.032	-2.87285	7.50373e-08	1.19882e-06	Lmod3	leiomodin 3 [Source:NCBI gene;Acc:101822927]	-	-	-	-	GO:0005737//cytoplasm;GO:0005865//striated muscle thin filament;GO:0031430//M band;GO:0031672//A band	GO:0003785//actin monomer binding;GO:0005523//tropomyosin binding	GO:0006941//striated muscle contraction;GO:0030240//skeletal muscle thin filament assembly;GO:0045010//actin nucleation;GO:0048741//skeletal muscle fiber development;GO:0048743//positive regulation of skeletal muscle fiber development;GO:0051694//pointed-end actin filament capping
MSTRG.3471	64	44	56	86	52	64	48	54	9.575	7.628	9.48	13.532	19.835	24.118	17.745	19.813	10.0538	20.3777	1.01926	7.84473e-08	1.24905e-06	--	-	-	-	-	-	-	-	-
ENSMAUG00000007722	76	45	59	68	64	48	53	45	3.962	2.681	3.433	3.719	9.223	6.588	6.906	5.905	3.44875	7.1555	1.05298	8.42184e-08	1.33492e-06	Hgf	hepatocyte growth factor [Source:NCBI gene;Acc:101829822]	Human Diseases;Environmental Information Processing;Environmental Information Processing;Environmental Information Processing;Human Diseases;Environmental Information Processing;Cellular Processes;Human Diseases;Human Diseases;Human Diseases;Human Diseases;Human Diseases;Human Diseases	Cancer: overview;Signal transduction;Signal transduction;Signal transduction;Cancer: overview;Signal transduction;Cellular community - eukaryotes;Cancer: specific types;Cancer: specific types;Drug resistance: antineoplastic;Cancer: specific types;Cancer: specific types;Infectious disease: parasitic	ko05200//Pathways in cancer;ko04151//PI3K-Akt signaling pathway;ko04010//MAPK signaling pathway;ko04014//Ras signaling pathway;ko05205//Proteoglycans in cancer;ko04015//Rap1 signaling pathway;ko04510//Focal adhesion;ko05225//Hepatocellular carcinoma;ko05226//Gastric cancer;ko01521//EGFR tyrosine kinase inhibitor resistance;ko05218//Melanoma;ko05211//Renal cell carcinoma;ko05144//Malaria	K05460;K05460;K05460;K05460;K05460;K05460;K05460;K05460;K05460;K05460;K05460;K05460;K05460	-	GO:0004252//serine-type endopeptidase activity;GO:0042056//chemoattractant activity;GO:0042802//identical protein binding	GO:0000187//activation of MAPK activity;GO:0000902//cell morphogenesis;GO:0001889//liver development;GO:0006508//proteolysis;GO:0014068//positive regulation of phosphatidylinositol 3-kinase signaling;GO:0030335//positive regulation of cell migration;GO:0032715//negative regulation of interleukin-6 production;GO:0032733//positive regulation of interleukin-10 production;GO:0033137//negative regulat…
ENSMAUG00000013500	0	0	0	0	6	6	7	5	0	0	0	0	2.758	2.725	3.118	2.211	0.001	2.703	11.4003	8.49402e-08	1.3424e-06	Tmem236	transmembrane protein 236 [Source:NCBI gene;Acc:101824817]	-	-	-	-	-	-	-
ENSMAUG00000017621	149	129	176	162	22	21	35	30	16.814	16.862	21.95	18.657	6.803	6.315	11.716	8.99	18.5708	8.456	-1.13498	8.62815e-08	1.36151e-06	Rnf139	ring finger protein 139 [Source:MGI Symbol;Acc:MGI:1923091]	-	-	-	-	GO:0005783//endoplasmic reticulum;GO:0036513//Derlin-1 retrotranslocation complex	GO:0002020//protease binding;GO:0004842//ubiquitin-protein transferase activity;GO:0008270//zinc ion binding;GO:0019787//ubiquitin-like protein transferase activity	GO:0008285//negative regulation of cell proliferation;GO:0016567//protein ubiquitination;GO:0017148//negative regulation of translation;GO:0031648//protein destabilization;GO:0036503//ERAD pathway;GO:0060628//regulation of ER to Golgi vesicle-mediated transport;GO:0070613//regulation of protein processing;GO:2000060//positive regulation of ubiquitin-dependent protein catabolic process
ENSMAUG00000016469	59	53	58	61	3	6	7	4	22.103	22.975	23.809	24.265	2.893	5.716	5.988	3.387	23.288	4.496	-2.37287	8.75817e-08	1.37975e-06	Tmem158	transmembrane protein 158 [Source:NCBI gene;Acc:101836560]	-	-	-	-	-	-	-
MSTRG.6576	8	6	5	3	11	10	25	11	1.529	1.329	1.082	0.603	5.362	4.815	11.81	5.157	1.13575	6.786	2.57892	1.18781e-07	1.83138e-06	OR4Q2	olfactory receptor 5B21-like [Hylobates moloch]	Organismal Systems	Sensory system	ko04740//Olfactory transduction	K04257	-	-	-
ENSMAUG00000003914	191	202	178	173	47	40	26	31	30.563	38.372	33.764	32.233	20.534	17.785	10.636	15.438	33.733	16.0983	-1.06726	1.2783e-07	1.96233e-06	Csnk1e	casein kinase 1, epsilon [Source:NCBI gene;Acc:101830758]	Human Diseases;Environmental Information Processing;Environmental Information Processing;Environmental Information Processing;Environmental Information Processing;Environmental Information Processing;Environmental Information Processing;Organismal Systems;Environmental Information Processing;Organismal Systems	Neurodegenerative disease;Signal transduction;Signal transduction;Signal transduction;Signal transduction;Signal transduction;Signal transduction;Environmental adaptation;Signal transduction;Environmental adaptation	ko05010//Alzheimer disease;ko04310//Wnt signaling pathway;ko04390//Hippo signaling pathway;ko04068//FoxO signaling pathway;ko04391//Hippo signaling pathway - fly;ko04340//Hedgehog signaling pathway;ko04341//Hedgehog signaling pathway - fly;ko04710//Circadian rhythm;ko04392//Hippo signaling pathway - multiple species;ko04711//Circadian rhythm - fly	K08960;K08960;K08960;K08960;K08960;K08960;K08960;K08960;K08960;K08960	GO:0005634//nucleus;GO:1990904//ribonucleoprotein complex	GO:0004672//protein kinase activity;GO:0005524//ATP binding	GO:0006468//protein phosphorylation;GO:0030177//positive regulation of Wnt signaling pathway;GO:0030178//negative regulation of Wnt signaling pathway;GO:0032436//positive regulation of proteasomal ubiquitin-dependent protein catabolic process;GO:0032922//circadian regulation of gene expression;GO:0034613//cellular protein localization;GO:0042752//regulation of circadian rhythm;GO:0090263//positiv…
MSTRG.53063	197	165	172	172	42	39	30	33	32.752	31.789	32.358	30.076	17.804	16.333	12.325	13.456	31.7437	14.9795	-1.08348	1.33475e-07	2.04232e-06	TWIST1	twist-related protein 1 isoform X1 [Tachyglossus aculeatus]	Human Diseases	Cancer: overview	ko05205//Proteoglycans in cancer	K09069	GO:0043231//intracellular membrane-bounded organelle	GO:0000976//transcription regulatory region sequence-specific DNA binding;GO:0000982//transcription factor activity, RNA polymerase II proximal promoter sequence-specific DNA binding;GO:0008134//transcription factor binding;GO:0046983//protein dimerization activity	GO:0001649//osteoblast differentiation;GO:0001666//response to hypoxia;GO:0001755//neural crest cell migration;GO:0001933//negative regulation of protein phosphorylation;GO:0003151//outflow tract morphogenesis;GO:0003199//endocardial cushion to mesenchymal transition involved in heart valve formation;GO:0006302//double-strand break repair;GO:0006352//DNA-templated transcription, initiation;GO:000…
ENSMAUG00000015671	55	36	62	56	44	51	38	53	10.603	8.357	13.525	11.355	23.04	29.518	22.082	27.753	10.96	25.5983	1.2238	1.34636e-07	2.05786e-06	Stn1	STN1 subunit of CST complex [Source:NCBI gene;Acc:101844063]	-	-	-	-	GO:0000781//chromosome, telomeric region;GO:0001650//fibrillar center;GO:0005634//nucleus;GO:0005654//nucleoplasm;GO:0043231//intracellular membrane-bounded organelle;GO:0045111//intermediate filament cytoskeleton;GO:1990879//CST complex	GO:0003676//nucleic acid binding;GO:0003697//single-stranded DNA binding;GO:0042162//telomeric DNA binding;GO:0043047//single-stranded telomeric DNA binding	GO:0000723//telomere maintenance;GO:0010833//telomere maintenance via telomere lengthening;GO:0016233//telomere capping;GO:0032211//negative regulation of telomere maintenance via telomerase;GO:0045740//positive regulation of DNA replication
ENSMAUG00000007590	66	52	53	61	42	44	56	48	3.478	3.367	3.384	3.103	6.726	6.338	6.602	12.726	3.333	8.098	1.28074	1.39788e-07	2.132e-06	Map3k1	mitogen-activated protein kinase kinase kinase 1 [Source:NCBI gene;Acc:101843009]	Environmental Information Processing;Human Diseases;Cellular Processes;Human Diseases;Genetic Information Processing;Organismal Systems;Organismal Systems;Organismal Systems;Organismal Systems	Signal transduction;Infectious disease: viral;Cellular community - eukaryotes;Infectious disease: viral;Folding, sorting and degradation;Nervous system;Endocrine system;Endocrine system;Immune system	ko04010//MAPK signaling pathway;ko05166//Human T-cell leukemia virus 1 infection;ko04530//Tight junction;ko05161//Hepatitis B;ko04120//Ubiquitin mediated proteolysis;ko04722//Neurotrophin signaling pathway;ko04935//Growth hormone synthesis, secretion and action;ko04912//GnRH signaling pathway;ko04622//RIG-I-like receptor signaling pathway	K04416;K04416;K04416;K04416;K04416;K04416;K04416;K04416;K04416	-	GO:0004672//protein kinase activity;GO:0005524//ATP binding;GO:0008270//zinc ion binding;GO:0019901//protein kinase binding	GO:0006468//protein phosphorylation;GO:0071260//cellular response to mechanical stimulus
ENSMAUG00000011164	1	1	0	0	10	8	11	15	0.131	0.151	0	0	3.329	2.631	3.549	6.146	0.0705	3.91375	5.79478	1.43991e-07	2.19136e-06	Hoatz	chromosome unknown C11orf88 homolog [Source:NCBI gene;Acc:101837318]	-	-	-	-	GO:0005737//cytoplasm;GO:0005929//cilium	-	GO:0007283//spermatogenesis;GO:0030317//flagellated sperm motility;GO:0035082//axoneme assembly;GO:0060271//cilium assembly
ENSMAUG00000009568	26	35	33	31	29	32	35	31	2.93	4.57	4.208	3.674	8.332	9.083	9.746	8.567	3.8455	8.932	1.21581	1.63951e-07	2.47645e-06	Mab21l3	mab-21 like 3 [Source:NCBI gene;Acc:101828731]	-	-	-	-	-	-	-
ENSMAUG00000000517	207	194	183	207	44	47	40	41	13.591	14.547	13.861	14.858	6.591	6.921	6.738	5.957	14.2142	6.55175	-1.11739	1.78966e-07	2.68315e-06	Dgcr8	DGCR8 microprocessor complex subunit [Source:NCBI gene;Acc:101836377]	-	-	-	-	GO:0005634//nucleus;GO:0005654//nucleoplasm;GO:0005737//cytoplasm;GO:0005829//cytosol;GO:0016604//nuclear body;GO:0070877//microprocessor complex	GO:0003723//RNA binding;GO:0003725//double-stranded RNA binding;GO:0005515//protein binding;GO:0020037//heme binding;GO:0042802//identical protein binding;GO:0042803//protein homodimerization activity;GO:0070878//primary miRNA binding	GO:0031053//primary miRNA processing
ENSMAUG00000009352	19	5	9	8	22	17	19	14	1.02	0.311	2.182	4.048	18.119	2.299	2.52	6.337	1.89025	7.31875	1.95302	1.81809e-07	2.72e-06	Evpl	envoplakin [Source:MGI Symbol;Acc:MGI:107507]	-	-	-	-	GO:0001533//cornified envelope;GO:0005829//cytosol;GO:0005856//cytoskeleton;GO:0045111//intermediate filament cytoskeleton	GO:0005198//structural molecule activity;GO:0019215//intermediate filament binding	GO:0008544//epidermis development;GO:0018149//peptide cross-linking;GO:0030216//keratinocyte differentiation;GO:0045104//intermediate filament cytoskeleton organization
ENSMAUG00000011508	164	176	156	144	32	38	23	28	14.173	17.796	15.682	12.845	8.224	9.168	5.023	7.503	15.124	7.4795	-1.01583	2.00991e-07	2.98799e-06	Fgfr4	fibroblast growth factor receptor 4 [Source:NCBI gene;Acc:101828736]	Human Diseases;Environmental Information Processing;Environmental Information Processing;Cellular Processes;Environmental Information Processing;Environmental Information Processing;Cellular Processes;Cellular Processes	Cancer: overview;Signal transduction;Signal transduction;Transport and catabolism;Signal transduction;Signal transduction;Cell motility;Cellular community - eukaryotes	ko05200//Pathways in cancer;ko04151//PI3K-Akt signaling pathway;ko04010//MAPK signaling pathway;ko04144//Endocytosis;ko04014//Ras signaling pathway;ko04015//Rap1 signaling pathway;ko04810//Regulation of actin cytoskeleton;ko04550//Signaling pathways regulating pluripotency of stem cells	K05095;K05095;K05095;K05095;K05095;K05095;K05095;K05095	GO:0005783//endoplasmic reticulum;GO:0005794//Golgi apparatus;GO:0005886//plasma membrane;GO:0005887//integral component of plasma membrane;GO:0005911//cell-cell junction;GO:0016021//integral component of membrane;GO:0030133//transport vesicle	GO:0004672//protein kinase activity;GO:0004713//protein tyrosine kinase activity;GO:0005007//fibroblast growth factor-activated receptor activity;GO:0005524//ATP binding;GO:0008201//heparin binding;GO:0017134//fibroblast growth factor binding	GO:0006468//protein phosphorylation;GO:0008284//positive regulation of cell proliferation;GO:0008543//fibroblast growth factor receptor signaling pathway;GO:0010628//positive regulation of gene expression;GO:0010715//regulation of extracellular matrix disassembly;GO:0016477//cell migration;GO:0018108//peptidyl-tyrosine phosphorylation;GO:0043085//positive regulation of catalytic activity;GO:00458…
ENSMAUG00000021920	76	43	64	70	5	7	0	9	7.542	5.161	6.127	6.461	1.56	1.525	0	2.045	6.32275	1.2825	-2.30159	2.01266e-07	2.98894e-06	Anks6	ankyrin repeat and sterile alpha motif domain containing 6 [Source:MGI Symbol;Acc:MGI:1922941]	-	-	-	-	GO:0097543//ciliary inversin compartment	GO:0005515//protein binding	GO:0001701//in utero embryonic development;GO:0001822//kidney development;GO:0007368//determination of left/right symmetry;GO:0007507//heart development
MSTRG.43201	1	0	1	0	5	8	16	16	0.13	0	0.147	0	1.651	2.61	5.121	5.083	0.06925	3.61625	5.70654	2.06627e-07	3.06211e-06	--	dol-P-Man:Man(7)GlcNAc(2)-PP-Dol alpha-1,6-mannosyltransferase isoform X2 [Mesocricetus auratus]	-	-	-	-	-	-	-
ENSMAUG00000014192	105	106	101	84	9	23	13	10	12.651	15.19	13.874	10.651	2.885	7.012	4.039	2.937	13.0915	4.21825	-1.63391	2.08121e-07	3.08102e-06	Cdr2	cerebellar degeneration related protein 2 [Source:NCBI gene;Acc:101831624]	-	-	-	-	GO:0005737//cytoplasm	-	-
ENSMAUG00000008600	193	142	157	140	31	29	34	28	7.633	6.526	7.105	6.64	4.039	2.922	3.282	3.077	6.976	3.33	-1.06688	2.16519e-07	3.18531e-06	Col27a1	collagen type XXVII alpha 1 chain [Source:NCBI gene;Acc:101840376]	Organismal Systems	Digestive system	ko04974//Protein digestion and absorption	K19721	-	GO:0005201//extracellular matrix structural constituent	-
MSTRG.94285	151	111	118	127	24	22	24	21	19.448	16.567	17.198	17.204	7.881	7.138	7.638	6.633	17.6043	7.3225	-1.26552	2.29729e-07	3.36913e-06	--	-	-	-	-	-	-	-	-
ENSMAUG00000020639	161	149	144	166	16	43	13	27	7.936	8.502	8.022	8.6	2.009	5.335	1.582	3.263	8.265	3.04725	-1.43951	2.39352e-07	3.49572e-06	Bcl9	BCL9 transcription coactivator [Source:NCBI gene;Acc:101839507]	-	-	-	-	GO:0005634//nucleus;GO:0005737//cytoplasm;GO:0005794//Golgi apparatus;GO:0005801//cis-Golgi network;GO:1990907//beta-catenin-TCF complex	GO:0003713//transcription coactivator activity;GO:0008013//beta-catenin binding	GO:0014908//myotube differentiation involved in skeletal muscle regeneration;GO:0035019//somatic stem cell population maintenance;GO:0035914//skeletal muscle cell differentiation;GO:0045944//positive regulation of transcription by RNA polymerase II;GO:0060070//canonical Wnt signaling pathway
ENSMAUG00000020197	212	242	169	223	44	39	42	50	12.185	16.118	10.991	13.481	6.448	5.646	5.965	7.048	13.1937	6.27675	-1.07177	2.46628e-07	3.59085e-06	Amer1	APC membrane recruitment protein 1 [Source:NCBI gene;Acc:101836474]	-	-	-	-	GO:0005886//plasma membrane;GO:0016604//nuclear body;GO:0043231//intracellular membrane-bounded organelle	GO:0005546//phosphatidylinositol-4,5-bisphosphate binding;GO:0008013//beta-catenin binding;GO:1904713//beta-catenin destruction complex binding	GO:0001822//kidney development;GO:0031398//positive regulation of protein ubiquitination;GO:0060348//bone development;GO:0060612//adipose tissue development;GO:0060828//regulation of canonical Wnt signaling pathway;GO:0072161//mesenchymal cell differentiation involved in kidney development;GO:0090090//negative regulation of canonical Wnt signaling pathway;GO:0090263//positive regulation of canoni…
ENSMAUG00000012446	1	0	1	5	8	11	9	10	0.116	0	0.131	0.609	2.361	3.207	2.574	2.839	0.214	2.74525	3.68125	2.50555e-07	3.64427e-06	AA986860	chromosome unknown C1orf116 homolog [Source:NCBI gene;Acc:101841912]	-	-	-	-	GO:0005737//cytoplasm;GO:0005829//cytosol;GO:0005886//plasma membrane	-	-
ENSMAUG00000015463	261	216	256	240	33	70	45	57	34.996	33.562	38.841	33.846	11.282	23.643	14.91	18.744	35.3113	17.1447	-1.04236	2.53326e-07	3.68079e-06	Lfng	LFNG O-fucosylpeptide 3-beta-N-acetylglucosaminyltransferase [Source:NCBI gene;Acc:101825685]	Human Diseases;Environmental Information Processing;Metabolism	Infectious disease: viral;Signal transduction;Glycan biosynthesis and metabolism	ko05165//Human papillomavirus infection;ko04330//Notch signaling pathway;ko00514//Other types of O-glycan biosynthesis	K05948;K05948;K05948	GO:0016020//membrane	GO:0016757//transferase activity, transferring glycosyl groups;GO:0033829//O-fucosylpeptide 3-beta-N-acetylglucosaminyltransferase activity	GO:0001541//ovarian follicle development;GO:0001756//somitogenesis;GO:0002315//marginal zone B cell differentiation;GO:0007386//compartment pattern specification;GO:0008593//regulation of Notch signaling pathway;GO:0014807//regulation of somitogenesis;GO:0030217//T cell differentiation;GO:0032092//positive regulation of protein binding;GO:0045747//positive regulation of Notch signaling pathway;GO…
ENSMAUG00000018604	4	3	2	6	17	6	12	11	0.267	0.232	0.151	0.421	2.891	1.008	1.978	1.799	0.26775	1.919	2.8414	2.56618e-07	3.71714e-06	Tbkbp1	TBK1 binding protein 1 [Source:NCBI gene;Acc:101835430]	Organismal Systems	Immune system	ko04622//RIG-I-like receptor signaling pathway	K12652	-	-	-
ENSMAUG00000012966	128	80	93	87	7	19	15	13	11.729	8.639	9.643	8.385	3.913	4.386	3.59	2.922	9.599	3.70275	-1.37429	2.74729e-07	3.96323e-06	Mapk7	mitogen-activated protein kinase 7 [Source:NCBI gene;Acc:101835661]	Environmental Information Processing;Human Diseases;Organismal Systems;Human Diseases;Organismal Systems;Organismal Systems;Cellular Processes;Organismal Systems	Signal transduction;Cancer: overview;Endocrine system;Cardiovascular disease;Nervous system;Endocrine system;Cellular community - eukaryotes;Immune system	ko04010//MAPK signaling pathway;ko05206//MicroRNAs in cancer;ko04921//Oxytocin signaling pathway;ko05418//Fluid shear stress and atherosclerosis;ko04722//Neurotrophin signaling pathway;ko04912//GnRH signaling pathway;ko04540//Gap junction;ko04657//IL-17 signaling pathway	K04464;K04464;K04464;K04464;K04464;K04464;K04464;K04464	GO:0005634//nucleus;GO:0005654//nucleoplasm;GO:0005737//cytoplasm;GO:0005829//cytosol;GO:0016605//PML body	GO:0004672//protein kinase activity;GO:0004674//protein serine/threonine kinase activity;GO:0004707//MAP kinase activity;GO:0005524//ATP binding;GO:0051019//mitogen-activated protein kinase binding	GO:0006468//protein phosphorylation;GO:0018105//peptidyl-serine phosphorylation;GO:0034115//negative regulation of heterotypic cell-cell adhesion;GO:0036003//positive regulation of transcription from RNA polymerase II promoter in response to stress;GO:0043066//negative regulation of apoptotic process;GO:0045765//regulation of angiogenesis;GO:0045944//positive regulation of transcription by RNA po…
ENSMAUG00000010428	69	44	64	48	64	43	43	46	26.162	19.333	27.114	19.031	61.871	40.361	40.288	42.776	22.91	46.324	1.01578	2.81753e-07	4.06041e-06	Cpq	carboxypeptidase Q [Source:NCBI gene;Acc:101824956]	-	-	-	-	GO:0005615//extracellular space;GO:0005737//cytoplasm;GO:0005764//lysosome;GO:0005794//Golgi apparatus;GO:0043231//intracellular membrane-bounded organelle	GO:0042803//protein homodimerization activity;GO:0070573//metallodipeptidase activity	GO:0006508//proteolysis;GO:0043171//peptide catabolic process
ENSMAUG00000010827	130	88	106	118	12	23	16	20	22.181	17.438	20.456	21.167	5.251	9.931	6.763	8.397	20.3105	7.5855	-1.42091	2.82881e-07	4.07251e-06	Fam219a	family with sequence similarity 219 member A [Source:NCBI gene;Acc:101842979]	-	-	-	-	-	-	-
ENSMAUG00000008103	196	186	156	239	117	115	119	152	10.922	11.661	10	14.549	26.069	17.914	48.96	20.457	11.783	28.35	1.26664	3.52825e-07	4.98793e-06	Itga2	integrin subunit alpha 2 [Source:NCBI gene;Acc:101836141]	Human Diseases;Environmental Information Processing;Human Diseases;Human Diseases;Cellular Processes;Cellular Processes;Cellular Processes;Organismal Systems;Human Diseases;Human Diseases;Human Diseases;Organismal Systems;Environmental Information Processing;Human Diseases	Cancer: overview;Signal transduction;Infectious disease: viral;Cancer: overview;Cell motility;Cellular community - eukaryotes;Transport and catabolism;Immune system;Cardiovascular disease;Cancer: specific types;Cardiovascular disease;Immune system;Signaling molecules and interaction;Cardiovascular disease	ko05200//Pathways in cancer;ko04151//PI3K-Akt signaling pathway;ko05165//Human papillomavirus infection;ko05205//Proteoglycans in cancer;ko04810//Regulation of actin cytoskeleton;ko04510//Focal adhesion;ko04145//Phagosome;ko04611//Platelet activation;ko05414//Dilated cardiomyopathy;ko05222//Small cell lung cancer;ko05410//Hypertrophic cardiomyopathy;ko04640//Hematopoietic cell lineage;ko04512//EC…	K06481;K06481;K06481;K06481;K06481;K06481;K06481;K06481;K06481;K06481;K06481;K06481;K06481;K06481	GO:0005886//plasma membrane;GO:0005925//focal adhesion;GO:0008305//integrin complex;GO:0009897//external side of plasma membrane;GO:0009986//cell surface;GO:0034666//integrin alpha2-beta1 complex;GO:0045178//basal part of cell	GO:0001540//amyloid-beta binding;GO:0005518//collagen binding;GO:0038064//collagen receptor activity;GO:0044877//protein-containing complex binding;GO:0098639//collagen binding involved in cell-matrix adhesion	GO:0006929//substrate-dependent cell migration;GO:0007155//cell adhesion;GO:0007160//cell-matrix adhesion;GO:0007229//integrin-mediated signaling pathway;GO:0031589//cell-substrate adhesion;GO:0033627//cell adhesion mediated by integrin;GO:0038065//collagen-activated signaling pathway;GO:0048333//mesodermal cell differentiation
ENSMAUG00000002140	0	0	0	1	6	9	5	9	0	0	0	0.072	1.042	1.545	0.842	1.504	0.018	1.23325	6.09832	3.55729e-07	5.02183e-06	Cyp4f40	cytochrome P450 4F4-like [Source:NCBI gene;Acc:101830370]	-	-	-	-	-	GO:0005506//iron ion binding;GO:0016705//oxidoreductase activity, acting on paired donors, with incorporation or reduction of molecular oxygen;GO:0020037//heme binding	GO:0055114//oxidation-reduction process
ENSMAUG00000017926	112	89	92	99	12	23	15	8	9.269	9.008	7.315	12.118	2.186	4.723	2.649	1.402	9.4275	2.74	-1.7827	3.64089e-07	5.12664e-06	Jph1	junctophilin 1 [Source:NCBI gene;Acc:101835910]	-	-	-	-	GO:0005654//nucleoplasm;GO:0005783//endoplasmic reticulum;GO:0005789//endoplasmic reticulum membrane;GO:0005886//plasma membrane;GO:0014701//junctional sarcoplasmic reticulum membrane;GO:0016529//sarcoplasmic reticulum;GO:0030018//Z disc;GO:0030314//junctional membrane complex	GO:0008307//structural constituent of muscle	GO:0007517//muscle organ development
ENSMAUG00000012001	22	11	24	19	16	26	23	32	3.386	1.705	3.943	2.656	6.116	9.265	7.445	10.722	2.9225	8.387	1.52095	3.85276e-07	5.41958e-06	Map3k13	mitogen-activated protein kinase kinase kinase 13 [Source:NCBI gene;Acc:101828272]	Environmental Information Processing;Organismal Systems	Signal transduction;Development and regeneration	ko04010//MAPK signaling pathway;ko04361//Axon regeneration	K04422;K04422	GO:0016020//membrane	GO:0004672//protein kinase activity;GO:0004674//protein serine/threonine kinase activity;GO:0004706//JUN kinase kinase kinase activity;GO:0004709//MAP kinase kinase kinase activity;GO:0005524//ATP binding;GO:0019899//enzyme binding;GO:0042802//identical protein binding;GO:0042803//protein homodimerization activity;GO:0106137//IkappaB kinase complex binding	GO:0000186//activation of MAPKK activity;GO:0006468//protein phosphorylation;GO:0007254//JNK cascade;GO:0007256//activation of JNKK activity;GO:0007257//activation of JUN kinase activity;GO:0014042//positive regulation of neuron maturation;GO:0018105//peptidyl-serine phosphorylation;GO:0045773//positive regulation of axon extension;GO:0046777//protein autophosphorylation;GO:0051092//positive regu…
ENSMAUG00000009337	101	94	84	110	18	15	12	16	13.337	14.213	12.903	15.215	5.989	5.126	3.741	5.261	13.917	5.02925	-1.46843	3.95398e-07	5.5509e-06	Zfp652	zinc finger protein 652 [Source:NCBI gene;Acc:101826272]	-	-	-	-	-	-	-
MSTRG.66239	162	139	138	135	8	26	33	28	8.005	7.959	7.716	7.016	1.008	3.236	4.029	3.393	7.674	2.9165	-1.39574	4.09892e-07	5.74782e-06	S100pbp	S100P-binding protein isoform X10 [Mesocricetus auratus]	-	-	-	-	GO:0043231//intracellular membrane-bounded organelle	GO:0005515//protein binding	-
ENSMAUG00000002822	127	86	104	111	21	18	13	18	21.402	16.794	19.831	19.674	9.023	7.641	5.413	7.439	19.4252	7.379	-1.39644	4.432e-07	6.19121e-06	Irf2bp1	interferon regulatory factor 2 binding protein 1 [Source:NCBI gene;Acc:101831454]	-	-	-	-	GO:0005634//nucleus;GO:0005654//nucleoplasm	GO:0003714//transcription corepressor activity;GO:0008134//transcription factor binding;GO:0046872//metal ion binding;GO:0061630//ubiquitin protein ligase activity	GO:0000122//negative regulation of transcription by RNA polymerase II;GO:0000209//protein polyubiquitination
ENSMAUG00000014790	111	124	111	127	24	25	16	16	6.62	8.512	7.376	7.988	3.67	3.698	2.371	2.353	7.624	3.023	-1.33457	4.6318e-07	6.44064e-06	Pdp1	pyruvate dehyrogenase phosphatase catalytic subunit 1 [Source:NCBI gene;Acc:101843030]	-	-	-	-	-	GO:0004722//protein serine/threonine phosphatase activity;GO:0016791//phosphatase activity;GO:0043169//cation binding	GO:0006470//protein dephosphorylation
ENSMAUG00000018450	159	133	140	120	30	24	29	20	15.326	14.856	15.27	12.166	7.373	5.827	6.907	4.728	14.4045	6.20875	-1.21414	5.43417e-07	7.47291e-06	Mfhas1	malignant fibrous histiocytoma amplified sequence 1 [Source:NCBI gene;Acc:101825904]	-	-	-	-	-	GO:0005515//protein binding	-
ENSMAUG00000012987	12	8	8	13	10	15	29	16	2.442	1.895	1.851	4.287	5.513	8.142	34.149	8.245	2.61875	14.0122	2.41974	5.54898e-07	7.62338e-06	Angpt4	angiopoietin 4 [Source:NCBI gene;Acc:101827925]	Environmental Information Processing;Environmental Information Processing;Environmental Information Processing;Environmental Information Processing;Environmental Information Processing	Signal transduction;Signal transduction;Signal transduction;Signal transduction;Signal transduction	ko04151//PI3K-Akt signaling pathway;ko04010//MAPK signaling pathway;ko04014//Ras signaling pathway;ko04015//Rap1 signaling pathway;ko04066//HIF-1 signaling pathway	K05467;K05467;K05467;K05467;K05467	GO:0005615//extracellular space	GO:0030297//transmembrane receptor protein tyrosine kinase activator activity;GO:0030971//receptor tyrosine kinase binding	GO:0001525//angiogenesis;GO:0007219//Notch signaling pathway;GO:0010595//positive regulation of endothelial cell migration;GO:0016525//negative regulation of angiogenesis;GO:0043066//negative regulation of apoptotic process;GO:0043536//positive regulation of blood vessel endothelial cell migration;GO:0043537//negative regulation of blood vessel endothelial cell migration;GO:0045766//positive regu…
ENSMAUG00000013137	3	1	0	0	7	7	11	9	0.274	0.106	0	0	1.632	1.613	2.486	2.019	0.095	1.9375	4.35012	5.67533e-07	7.78181e-06	Pigr	polymeric immunoglobulin receptor [Source:NCBI gene;Acc:101841476]	Organismal Systems	Immune system	ko04672//Intestinal immune network for IgA production	K13073	GO:0005615//extracellular space;GO:0005886//plasma membrane;GO:0043235//receptor complex;GO:0071751//secretory IgA immunoglobulin complex	GO:0001792//polymeric immunoglobulin receptor activity	GO:0001580//detection of chemical stimulus involved in sensory perception of bitter taste;GO:0002415//immunoglobulin transcytosis in epithelial cells mediated by polymeric immunoglobulin receptor;GO:0007173//epidermal growth factor receptor signaling pathway;GO:0038093//Fc receptor signaling pathway;GO:0043113//receptor clustering
ENSMAUG00000004920	0	0	0	0	5	6	5	4	0	0	0	0	0.361	0.428	0.35	0.278	0.001	0.35425	8.46862	5.77083e-07	7.89742e-06	Celsr1	cadherin EGF LAG seven-pass G-type receptor 1 [Source:NCBI gene;Acc:101824771]	-	-	-	-	GO:0005886//plasma membrane;GO:0016020//membrane;GO:0016021//integral component of membrane	GO:0004888//transmembrane signaling receptor activity;GO:0004930//G protein-coupled receptor activity;GO:0005509//calcium ion binding	GO:0001736//establishment of planar polarity;GO:0001764//neuron migration;GO:0001843//neural tube closure;GO:0001942//hair follicle development;GO:0007155//cell adhesion;GO:0007156//homophilic cell adhesion via plasma membrane adhesion molecules;GO:0007166//cell surface receptor signaling pathway;GO:0007186//G protein-coupled receptor signaling pathway;GO:0007266//Rho protein signal transduction;…
ENSMAUG00000012842	168	141	117	155	19	40	25	19	24.892	24.715	20.361	24.765	8.259	14.102	8.246	6.574	23.6833	9.29525	-1.3493	5.83514e-07	7.96998e-06	Stat2	signal transducer and activator of transcription 2 [Source:NCBI gene;Acc:101830537]	Human Diseases;Human Diseases;Human Diseases;Human Diseases;Human Diseases;Organismal Systems;Organismal Systems;Human Diseases;Human Diseases;Human Diseases;Environmental Information Processing;Cellular Processes;Human Diseases;Organismal Systems;Organismal Systems	Cancer: overview;Infectious disease: viral;Infectious disease: viral;Infectious disease: viral;Infectious disease: viral;Immune system;Immune system;Infectious disease: viral;Infectious disease: viral;Infectious disease: viral;Signal transduction;Cell growth and death;Infectious disease: viral;Development and regeneration;Immune system	ko05200//Pathways in cancer;ko05168//Herpes simplex virus 1 infection;ko05165//Human papillomavirus infection;ko05169//Epstein-Barr virus infection;ko05167//Kaposi sarcoma-associated herpesvirus infection;ko04062//Chemokine signaling pathway;ko04621//NOD-like receptor signaling pathway;ko05164//Influenza A;ko05161//Hepatitis B;ko05160//Hepatitis C;ko04630//JAK-STAT signaling pathway;ko04217//Necr…	K11221;K11221;K11221;K11221;K11221;K11221;K11221;K11221;K11221;K11221;K11221;K11221;K11221;K11221;K11221	GO:0005634//nucleus	GO:0003700//DNA-binding transcription factor activity	GO:0006355//regulation of transcription, DNA-templated;GO:0007165//signal transduction
ENSMAUG00000012518	84	105	102	68	14	8	15	11	29.411	42.603	40.412	25.042	12.498	7.056	12.978	9.446	34.367	10.4945	-1.71139	6.05554e-07	8.2471e-06	Pnrc1	proline-rich nuclear receptor coactivator 1 [Source:MGI Symbol;Acc:MGI:1917838]	-	-	-	-	-	-	-
ENSMAUG00000018605	192	136	123	115	23	29	26	23	24.052	19.743	17.435	15.152	7.346	9.151	8.048	7.066	19.0955	7.90275	-1.27281	6.32862e-07	8.58588e-06	Cpt2	carnitine palmitoyltransferase 2 [Source:NCBI gene;Acc:101836358]	Organismal Systems;Organismal Systems;Metabolism;Metabolism	Environmental adaptation;Endocrine system;Global and overview maps;Lipid metabolism	ko04714//Thermogenesis;ko03320//PPAR signaling pathway;ko01212//Fatty acid metabolism;ko00071//Fatty acid degradation	K08766;K08766;K08766;K08766	GO:0005654//nucleoplasm;GO:0005730//nucleolus;GO:0005739//mitochondrion	GO:0004095//carnitine O-palmitoyltransferase activity;GO:0016746//transferase activity, transferring acyl groups	GO:0001676//long-chain fatty acid metabolic process;GO:0001701//in utero embryonic development;GO:0006635//fatty acid beta-oxidation;GO:0009437//carnitine metabolic process;GO:0120162//positive regulation of cold-induced thermogenesis
ENSMAUG00000018283	0	0	0	1	5	8	4	11	0	0	0	0.499	6.044	9.554	4.686	12.79	0.12475	8.2685	6.05051	6.54357e-07	8.86899e-06	H1f6	H1.6 linker histone, cluster member [Source:NCBI gene;Acc:101825978]	-	-	-	-	GO:0000786//nucleosome	GO:0003677//DNA binding	GO:0006334//nucleosome assembly
ENSMAUG00000016707	90	105	129	92	16	14	15	19	6.064	8.198	9.835	6.52	2.749	2.376	2.497	3.14	7.65425	2.6905	-1.50839	7.00211e-07	9.45419e-06	Kif3c	kinesin family member 3C [Source:NCBI gene;Acc:101824550]	-	-	-	-	-	GO:0003777//microtubule motor activity;GO:0005524//ATP binding;GO:0008017//microtubule binding	GO:0007018//microtubule-based movement;GO:0072384//organelle transport along microtubule
ENSMAUG00000020029	1	0	0	0	8	5	5	9	0.102	0	0	0	2.079	1.284	1.26	1.097	0.0255	1.43	5.80937	7.09431e-07	9.5604e-06	1700014D04Rik	RIKEN cDNA 1700014D04 gene [Source:MGI Symbol;Acc:MGI:1921474]	-	-	-	-	-	-	-
ENSMAUG00000004650	80	41	64	76	11	8	2	3	6.429	3.832	5.808	6.446	2.262	1.625	0.399	0.593	5.62875	1.21975	-2.20623	7.17773e-07	9.65439e-06	Pknox2	PBX/knotted 1 homeobox 2 [Source:NCBI gene;Acc:101844608]	-	-	-	-	GO:0005634//nucleus;GO:0005654//nucleoplasm;GO:0005737//cytoplasm;GO:0015629//actin cytoskeleton;GO:0015630//microtubule cytoskeleton;GO:0045171//intercellular bridge	GO:0000977//RNA polymerase II regulatory region sequence-specific DNA binding;GO:0003677//DNA binding;GO:0003785//actin monomer binding;GO:0043565//sequence-specific DNA binding;GO:0051015//actin filament binding;GO:1990837//sequence-specific double-stranded DNA binding	GO:0006355//regulation of transcription, DNA-templated;GO:0006357//regulation of transcription by RNA polymerase II
ENSMAUG00000001371	157	108	171	181	26	27	30	31	10.222	10.256	13.73	23.173	4.923	4.448	6.405	5.136	14.3453	5.228	-1.45624	7.38157e-07	9.90968e-06	Rgl1	ral guanine nucleotide dissociation stimulator like 1 [Source:NCBI gene;Acc:101827666]	Environmental Information Processing	Signal transduction	ko04014//Ras signaling pathway	K17635	-	GO:0005085//guanyl-nucleotide exchange factor activity	GO:0007165//signal transduction;GO:0007264//small GTPase mediated signal transduction
ENSMAUG00000010832	77	74	53	81	14	8	7	4	9.78	10.824	7.57	10.847	4.703	2.544	2.279	1.293	9.75525	2.70475	-1.85068	7.52309e-07	1.00901e-05	Eef1akmt3	EEF1A lysine methyltransferase 3 [Source:NCBI gene;Acc:101834484]	-	-	-	-	GO:0005654//nucleoplasm;GO:0005694//chromosome;GO:0005737//cytoplasm;GO:0005813//centrosome;GO:0032991//protein-containing complex	GO:0008168//methyltransferase activity;GO:0016279//protein-lysine N-methyltransferase activity;GO:0031072//heat shock protein binding	GO:0018022//peptidyl-lysine methylation
ENSMAUG00000016983	0	0	0	0	3	2	8	8	0	0	0	0	3.374	2.222	8.719	8.653	0.001	5.742	12.4873	8.94604e-07	1.17969e-05	Sst	somatostatin [Source:NCBI gene;Acc:101822745]	Environmental Information Processing;Environmental Information Processing;Organismal Systems;Organismal Systems	Signaling molecules and interaction;Signal transduction;Endocrine system;Digestive system	ko04080//Neuroactive ligand-receptor interaction;ko04024//cAMP signaling pathway;ko04935//Growth hormone synthesis, secretion and action;ko04971//Gastric acid secretion	K05237;K05237;K05237;K05237	GO:0005576//extracellular region;GO:0005615//extracellular space	GO:0005179//hormone activity	GO:0030334//regulation of cell migration
ENSMAUG00000007093	71	50	50	80	7	10	5	5	5.731	4.996	4.008	8.583	2.482	2.956	1.27	1.247	5.8295	1.98875	-1.55151	9.39489e-07	1.23312e-05	Zfp551	zinc fingr protein 551 [Source:MGI Symbol;Acc:MGI:3588205]	Human Diseases	Infectious disease: viral	ko05168//Herpes simplex virus 1 infection	K09228	-	-	GO:0006355//regulation of transcription, DNA-templated
ENSMAUG00000019139	128	107	100	88	10	22	13	22	21.44	19.641	21.366	13.771	4.165	10.976	4.397	10.571	19.0545	7.52725	-1.33994	9.68284e-07	1.26504e-05	Asb8	ankyrin repeat and SOCS box containing 8 [Source:NCBI gene;Acc:101831997]	-	-	-	-	-	GO:0005515//protein binding	GO:0035556//intracellular signal transduction
ENSMAUG00000000507	165	120	132	146	20	15	24	40	11.417	9.622	10.335	10.626	3.529	2.615	4.104	6.788	10.5	4.259	-1.3018	9.75887e-07	1.27379e-05	Trib2	tribbles pseudokinase 2 [Source:NCBI gene;Acc:101836845]	-	-	-	-	-	GO:0004672//protein kinase activity;GO:0005524//ATP binding;GO:0008134//transcription factor binding;GO:0031625//ubiquitin protein ligase binding;GO:0055106//ubiquitin-protein transferase regulator activity	GO:0006468//protein phosphorylation;GO:0032436//positive regulation of proteasomal ubiquitin-dependent protein catabolic process;GO:0032693//negative regulation of interleukin-10 production;GO:0045599//negative regulation of fat cell differentiation
ENSMAUG00000002005	49	63	58	41	48	36	47	50	6.113	5.143	6.017	5.231	18.346	11.336	14.33	13.544	5.626	14.389	1.35478	1.13629e-06	1.46689e-05	Gpatch3	G-patch domain containing 3 [Source:NCBI gene;Acc:101828043]	-	-	-	-	GO:0005634//nucleus;GO:0005654//nucleoplasm;GO:0005737//cytoplasm;GO:0005829//cytosol	GO:0003676//nucleic acid binding	GO:0032480//negative regulation of type I interferon production;GO:0039536//negative regulation of RIG-I signaling pathway;GO:0045893//positive regulation of transcription, DNA-templated
ENSMAUG00000011495	55	45	43	56	41	29	47	52	5.138	5.656	4.924	5.906	11.298	6.824	12.131	13.425	5.406	10.9195	1.01427	1.14829e-06	1.48103e-05	Cep95	centrosomal protein 95 [Source:NCBI gene;Acc:101840798]	-	-	-	-	GO:0000922//spindle pole;GO:0005813//centrosome	-	-
ENSMAUG00000011318	103	72	91	77	9	15	15	12	14.341	12.361	15.138	11.786	2.673	5.2	5.358	4.423	13.4065	4.4135	-1.60294	1.15781e-06	1.49195e-05	Mlxip	MLX interacting protein [Source:MGI Symbol;Acc:MGI:2141183]	Human Diseases;Human Diseases	Endocrine and metabolic disease;Endocrine and metabolic disease	ko04932//Non-alcoholic fatty liver disease;ko04931//Insulin resistance	K09113;K09113	-	GO:0000977//RNA polymerase II regulatory region sequence-specific DNA binding;GO:0000981//DNA-binding transcription factor activity, RNA polymerase II-specific;GO:0001228//DNA-binding transcription activator activity, RNA polymerase II-specific;GO:0046983//protein dimerization activity	GO:0006355//regulation of transcription, DNA-templated;GO:0045944//positive regulation of transcription by RNA polymerase II
ENSMAUG00000016065	202	156	155	177	40	30	38	40	17.507	15.667	15.2	16.134	8.839	6.549	8.138	8.502	16.127	8.007	-1.01014	1.26309e-06	1.61435e-05	Gpc1	glypican 1 [Source:NCBI gene;Acc:101838675]	Human Diseases;Human Diseases	Cancer: overview;Cardiovascular disease	ko05205//Proteoglycans in cancer;ko05418//Fluid shear stress and atherosclerosis	K08107;K08107	GO:0005654//nucleoplasm;GO:0005829//cytosol;GO:0005886//plasma membrane;GO:0031012//extracellular matrix;GO:0045121//membrane raft;GO:0045202//synapse;GO:0046658//anchored component of plasma membrane;GO:0062023//collagen-containing extracellular matrix	GO:0005507//copper ion binding;GO:0017134//fibroblast growth factor binding;GO:0043236//laminin binding	GO:0009966//regulation of signal transduction;GO:0030200//heparan sulfate proteoglycan catabolic process;GO:0040037//negative regulation of fibroblast growth factor receptor signaling pathway;GO:2001016//positive regulation of skeletal muscle cell differentiation
ENSMAUG00000003691	40	34	27	27	33	23	32	35	4.891	4.818	3.736	3.473	10.289	7.085	9.669	10.496	4.2295	9.38475	1.14983	1.30751e-06	1.66962e-05	Csrnp1	cysteine-serine-rich nuclear protein 1 [Source:MGI Symbol;Acc:MGI:2387989]	-	-	-	-	GO:0005634//nucleus	GO:0001228//DNA-binding transcription activator activity, RNA polymerase II-specific;GO:0003700//DNA-binding transcription factor activity;GO:0043565//sequence-specific DNA binding	GO:0006355//regulation of transcription, DNA-templated;GO:0009791//post-embryonic development;GO:0045944//positive regulation of transcription by RNA polymerase II;GO:0048008//platelet-derived growth factor receptor signaling pathway;GO:0048705//skeletal system morphogenesis;GO:0060021//roof of mouth development;GO:0060325//face morphogenesis
ENSMAUG00000020671	89	79	69	96	6	17	13	12	5.624	16.206	3.915	15.669	2.037	4.848	4.016	1.476	10.3535	3.09425	-1.74246	1.37977e-06	1.75554e-05	Shisal1	shisa like 1 [Source:NCBI gene;Acc:101825381]	-	-	-	-	-	-	-
ENSMAUG00000008124	121	111	139	160	28	23	27	19	11.304	12.017	14.694	15.721	6.669	5.412	6.233	4.353	13.434	5.66675	-1.2453	1.39381e-06	1.76862e-05	Rnf103	ring finger protein 103 [Source:NCBI gene;Acc:101842080]	-	-	-	-	GO:0005783//endoplasmic reticulum	GO:0004842//ubiquitin-protein transferase activity	GO:0016567//protein ubiquitination;GO:0030433//ubiquitin-dependent ERAD pathway
ENSMAUG00000011927	1	0	0	0	11	6	3	6	0.31	0	0	0	23.736	4.69	2.3	4.566	0.0775	8.823	6.83093	1.43054e-06	1.80873e-05	Tgfbi	transforming growth factor beta induced [Source:NCBI gene;Acc:101835696]	-	-	-	-	GO:0005615//extracellular space;GO:0005802//trans-Golgi network;GO:0031012//extracellular matrix	GO:0005178//integrin binding;GO:0005515//protein binding;GO:0005518//collagen binding;GO:0042802//identical protein binding;GO:0050840//extracellular matrix binding	GO:0001525//angiogenesis;GO:0007155//cell adhesion;GO:0008283//cell proliferation;GO:0030198//extracellular matrix organization
ENSMAUG00000001222	4	1	0	0	11	6	12	5	0.16	0.045	0	0	1.089	0.605	1.151	0.491	0.05125	0.834	4.02442	1.47649e-06	1.86016e-05	Stab1	stabilin 1 [Source:MGI Symbol;Acc:MGI:2178742]	-	-	-	-	GO:0005887//integral component of plasma membrane	GO:0005041//low-density lipoprotein particle receptor activity;GO:0005044//scavenger receptor activity;GO:0005509//calcium ion binding;GO:0005540//hyaluronic acid binding;GO:0030169//low-density lipoprotein particle binding	GO:0007155//cell adhesion;GO:0007267//cell-cell signaling;GO:0016525//negative regulation of angiogenesis;GO:0042742//defense response to bacterium
ENSMAUG00000007972	0	2	6	1	8	13	14	5	0	0.237	0.694	0.108	2.086	3.349	3.538	1.254	0.25975	2.55675	3.29912	1.48378e-06	1.86689e-05	Klf4	Kruppel like factor 4 [Source:NCBI gene;Acc:101840740]	Cellular Processes	Cellular community - eukaryotes	ko04550//Signaling pathways regulating pluripotency of stem cells	K17846	GO:0000785//chromatin;GO:0000791//euchromatin;GO:0005634//nucleus;GO:0005654//nucleoplasm;GO:0005667//transcription factor complex;GO:0005737//cytoplasm	GO:0000976//transcription regulatory region sequence-specific DNA binding;GO:0000978//RNA polymerase II proximal promoter sequence-specific DNA binding;GO:0000981//DNA-binding transcription factor activity, RNA polymerase II-specific;GO:0000987//proximal promoter sequence-specific DNA binding;GO:0001010//RNA polymerase II sequence-specific DNA-binding transcription factor recruiting activity;GO:0…	GO:0000122//negative regulation of transcription by RNA polymerase II;GO:0002357//defense response to tumor cell;GO:0006351//transcription, DNA-templated;GO:0006357//regulation of transcription by RNA polymerase II;GO:0008285//negative regulation of cell proliferation;GO:0009913//epidermal cell differentiation;GO:0010033//response to organic substance;GO:0010628//positive regulation of gene expre…
ENSMAUG00000018197	87	79	89	88	12	15	17	9	8.964	15.359	20.6	16.296	3.382	5.696	6.236	2.09	15.3048	4.351	-1.81456	1.48447e-06	1.86689e-05	Lrrc25	leucine rich repeat containing 25 [Source:MGI Symbol;Acc:MGI:2445284]	-	-	-	-	-	-	-
ENSMAUG00000010307	132	136	156	125	30	23	30	21	21.548	25.727	28.816	21.462	12.486	9.458	12.101	8.407	24.3882	10.613	-1.20035	1.57437e-06	1.97467e-05	Epm2aip1	EPM2A interacting protein 1 [Source:NCBI gene;Acc:101832989]	-	-	-	-	GO:0005634//nucleus;GO:0005737//cytoplasm;GO:0098554//cytoplasmic side of endoplasmic reticulum membrane	GO:0042802//identical protein binding	GO:0032868//response to insulin;GO:0045725//positive regulation of glycogen biosynthetic process;GO:2000467//positive regulation of glycogen (starch) synthase activity
ENSMAUG00000012769	1	4	2	5	11	10	5	13	0.128	0.591	0.289	0.671	3.577	3.212	1.576	4.066	0.41975	3.10775	2.88827	1.61791e-06	2.02569e-05	Tbc1d8	TBC1 domain family, member 8 [Source:MGI Symbol;Acc:MGI:1927225]	-	-	-	-	-	-	-
ENSMAUG00000016219	552	405	422	431	237	248	230	241	23.581	19.355	21.242	18.695	24.921	93.74	35.667	30.019	20.7183	46.0868	1.15345	1.66579e-06	2.07643e-05	Tanc1	tetratricopeptide repeat, ankyrin repeat and coiled-coil containing 1 [Source:NCBI gene;Acc:101842598]	-	-	-	-	GO:0030425//dendrite;GO:0043025//neuronal cell body;GO:0043679//axon terminus	GO:0005515//protein binding	GO:0007520//myoblast fusion;GO:0008542//visual learning;GO:0097062//dendritic spine maintenance
ENSMAUG00000010876	3	3	0	3	17	3	9	10	0.495	0.711	0	0.228	8.862	1.545	7.741	5.014	0.3585	5.7905	4.01364	1.68627e-06	2.09641e-05	Aatk	apoptosis associated tyrosine kinase [Source:NCBI gene;Acc:101843472]	-	-	-	-	-	GO:0004672//protein kinase activity;GO:0004713//protein tyrosine kinase activity;GO:0005524//ATP binding	GO:0006468//protein phosphorylation
ENSMAUG00000010572	2	0	4	4	9	12	8	7	0.957	0	1.84	1.283	10.426	42.056	8.924	7.955	1.02	17.3403	4.08748	1.79364e-06	2.22207e-05	Phf11	XP_021085912.1 LOW QUALITY PROTEIN: histone-lysine N-methyltransferase SETDB2 [Mesocricetus auratus]	Metabolism;Metabolism	Global and overview maps;Amino acid metabolism	ko01100//Metabolic pathways;ko00310//Lysine degradation	K18494;K18494	GO:0005654//nucleoplasm;GO:0031965//nuclear membrane	-	-
ENSMAUG00000013596	8	4	9	7	15	10	19	9	0.431	0.25	0.549	0.397	2.062	1.358	2.531	1.19	0.40675	1.78525	2.13391	1.8039e-06	2.23282e-05	Scn4a	sodium voltage-gated channel alpha subunit 4 [Source:NCBI gene;Acc:101842866]	-	-	-	-	GO:0001518//voltage-gated sodium channel complex;GO:0005886//plasma membrane;GO:0005887//integral component of plasma membrane;GO:0016020//membrane	GO:0005216//ion channel activity;GO:0005248//voltage-gated sodium channel activity;GO:0005261//cation channel activity;GO:0005515//protein binding	GO:0006811//ion transport;GO:0006814//sodium ion transport;GO:0035725//sodium ion transmembrane transport;GO:0055085//transmembrane transport;GO:0100001//regulation of skeletal muscle contraction by action potential
ENSMAUG00000000457	25	22	16	24	21	28	26	19	4.24	2.922	3.431	2.818	6.412	9.258	7.302	5.171	3.35275	7.03575	1.06936	1.83934e-06	2.26873e-05	Cdh10	cadherin-10 [Source:NCBI gene;Acc:101833887]	-	-	-	-	GO:0005886//plasma membrane;GO:0016020//membrane	GO:0005509//calcium ion binding	GO:0007155//cell adhesion;GO:0007156//homophilic cell adhesion via plasma membrane adhesion molecules;GO:0098609//cell-cell adhesion
ENSMAUG00000008363	73	62	79	79	11	11	7	12	4.071	4.007	4.986	4.634	1.564	1.545	0.965	1.641	4.4245	1.42875	-1.63076	1.88513e-06	2.31914e-05	Zbed4	zinc finger BED-type containing 4 [Source:NCBI gene;Acc:101830577]	-	-	-	-	GO:0005634//nucleus;GO:0005654//nucleoplasm;GO:0005737//cytoplasm	GO:0000976//transcription regulatory region sequence-specific DNA binding;GO:0003677//DNA binding;GO:0003723//RNA binding;GO:0042802//identical protein binding;GO:0046983//protein dimerization activity	GO:0045944//positive regulation of transcription by RNA polymerase II
MSTRG.39730	16	20	11	18	12	23	32	19	1.205	1.746	0.937	1.426	2.304	4.363	5.955	3.509	1.3285	4.03275	1.60197	1.92799e-06	2.36568e-05	--	-	-	-	-	-	-	-	-
ENSMAUG00000017707	50	40	35	47	32	29	49	40	2.745	2.545	2.175	2.714	4.48	4.011	6.648	5.386	2.54475	5.13125	1.01179	1.93798e-06	2.37588e-05	Hook1	hook microtubule tethering protein 1 [Source:NCBI gene;Acc:101830166]	-	-	-	-	GO:0005737//cytoplasm;GO:0015630//microtubule cytoskeleton;GO:0030897//HOPS complex;GO:0070695//FHF complex	GO:0003779//actin binding;GO:0005515//protein binding;GO:0008017//microtubule binding;GO:0042802//identical protein binding;GO:0042803//protein homodimerization activity	GO:0007030//Golgi organization;GO:0007032//endosome organization;GO:0007040//lysosome organization;GO:0007286//spermatid development;GO:0008333//endosome to lysosome transport;GO:0030705//cytoskeleton-dependent intracellular transport;GO:0031122//cytoplasmic microtubule organization;GO:0045022//early endosome to late endosome transport;GO:1905198//manchette assembly;GO:1905719//protein localizati…
ENSMAUG00000013115	101	111	100	116	58	97	92	62	9.515	11.383	11.513	11.3	16.855	28.446	23.308	21.222	10.9277	22.4578	1.03922	2.06111e-06	2.52027e-05	Wdr59	WD repeat domain 59 [Source:MGI Symbol;Acc:MGI:2442115]	Environmental Information Processing	Signal transduction	ko04150//mTOR signaling pathway	K20409	GO:0005765//lysosomal membrane;GO:0061700//GATOR2 complex	GO:0005515//protein binding	GO:0032008//positive regulation of TOR signaling;GO:0034198//cellular response to amino acid starvation
ENSMAUG00000018228	95	58	65	65	9	6	5	15	12.546	8.876	9.713	9.028	3.03	1.996	1.632	4.858	10.0407	2.879	-1.80223	2.27004e-06	2.74955e-05	Mllt11	MLLT11 transcription factor 7 cofactor [Source:NCBI gene;Acc:101829210]	-	-	-	-	GO:0005654//nucleoplasm;GO:0005737//cytoplasm;GO:0005829//cytosol	-	GO:0043065//positive regulation of apoptotic process;GO:0045893//positive regulation of transcription, DNA-templated;GO:0051901//positive regulation of mitochondrial depolarization;GO:0090200//positive regulation of release of cytochrome c from mitochondria;GO:0097190//apoptotic signaling pathway;GO:0097191//extrinsic apoptotic signaling pathway;GO:0097193//intrinsic apoptotic signaling pathway
ENSMAUG00000022177	199	134	173	144	32	16	39	35	40.09	31.751	42.555	32.936	17.018	6.085	23.566	21.425	36.833	17.0235	-1.11347	2.27778e-06	2.75656e-05	Tmub2	transmembrane and ubiquitin like domain containing 2 [Source:NCBI gene;Acc:101840089]	-	-	-	-	-	GO:0005515//protein binding	GO:0030433//ubiquitin-dependent ERAD pathway
ENSMAUG00000017179	249	218	242	250	140	114	146	155	13.115	12.155	15.398	12.652	21.521	15.718	50.456	19.947	13.33	26.9105	1.01349	2.34212e-06	2.82049e-05	Dlc1	deleted in liver cancer 1 [Source:MGI Symbol;Acc:MGI:1354949]	-	-	-	-	GO:0005634//nucleus;GO:0005737//cytoplasm;GO:0005829//cytosol;GO:0005901//caveola;GO:0005925//focal adhesion;GO:0030864//cortical actin cytoskeleton;GO:0032587//ruffle membrane	GO:0005096//GTPase activator activity;GO:0005515//protein binding;GO:0008289//lipid binding;GO:0042169//SH2 domain binding	GO:0006915//apoptotic process;GO:0006919//activation of cysteine-type endopeptidase activity involved in apoptotic process;GO:0007165//signal transduction;GO:0008285//negative regulation of cell proliferation;GO:0008360//regulation of cell shape;GO:0030336//negative regulation of cell migration;GO:0032956//regulation of actin cytoskeleton organization;GO:0035023//regulation of Rho protein signal …
ENSMAUG00000010091	98	93	68	84	16	12	8	16	18.926	20.398	14.757	16.576	7.453	5.523	3.864	7.17	17.6642	6.0025	-1.5572	2.34258e-06	2.82049e-05	Angel2	angel homolog 2 [Source:NCBI gene;Acc:101844059]	-	-	-	-	GO:0005737//cytoplasm;GO:0015030//Cajal body	GO:0003730//mRNA 3'-UTR binding	GO:0045930//negative regulation of mitotic cell cycle;GO:0070935//3'-UTR-mediated mRNA stabilization
MSTRG.81722	63	74	56	62	60	47	86	34	6.55	8.916	6.589	6.78	15.906	12.31	22.096	8.67	7.20875	14.7455	1.03245	2.50035e-06	2.98752e-05	ZNF20	zinc finger protein OZF-like [Mesocricetus auratus]	Human Diseases	Infectious disease: viral	ko05168//Herpes simplex virus 1 infection	K09228	-	-	-
ENSMAUG00000006962	60	37	24	54	61	47	47	24	8.696	6.214	3.936	8.232	22.542	17.159	16.833	8.531	6.7695	16.2662	1.26476	2.50663e-06	2.99249e-05	Gem	GTP binding protein overexpressed in skeletal muscle [Source:NCBI gene;Acc:101841590]	-	-	-	-	GO:0005634//nucleus;GO:0009898//cytoplasmic side of plasma membrane;GO:0016020//membrane;GO:0030496//midbody;GO:0051233//spindle midzone;GO:0072686//mitotic spindle	GO:0000287//magnesium ion binding;GO:0003924//GTPase activity;GO:0005525//GTP binding;GO:0019003//GDP binding	GO:0000278//mitotic cell cycle;GO:0007165//signal transduction;GO:0051276//chromosome organization;GO:0051310//metaphase plate congression;GO:1901842//negative regulation of high voltage-gated calcium channel activity
ENSMAUG00000015872	121	81	71	70	12	13	10	15	11.51	9.653	7.903	7.077	2.959	3.539	2.351	3.499	9.03575	3.087	-1.54944	2.57036e-06	3.05823e-05	Jup	junction plakoglobin [Source:NCBI gene;Acc:101834605]	Human Diseases;Human Diseases;Human Diseases;Human Diseases;Human Diseases	Cancer: overview;Cancer: overview;Cancer: specific types;Cardiovascular disease;Cancer: specific types	ko05200//Pathways in cancer;ko05202//Transcriptional misregulation in cancer;ko05226//Gastric cancer;ko05412//Arrhythmogenic right ventricular cardiomyopathy;ko05221//Acute myeloid leukemia	K10056;K10056;K10056;K10056;K10056	GO:0005634//nucleus;GO:0005737//cytoplasm;GO:0005829//cytosol;GO:0005882//intermediate filament;GO:0005886//plasma membrane;GO:0005911//cell-cell junction;GO:0005912//adherens junction;GO:0014704//intercalated disc;GO:0016342//catenin complex;GO:0030018//Z disc;GO:0030057//desmosome;GO:0032993//protein-DNA complex;GO:0071665//gamma-catenin-TCF7L2 complex	GO:0003713//transcription coactivator activity;GO:0005198//structural molecule activity;GO:0005515//protein binding;GO:0019903//protein phosphatase binding;GO:0045294//alpha-catenin binding;GO:0045296//cadherin binding;GO:0050839//cell adhesion molecule binding;GO:0106006//microtubule cortical anchor activity	GO:0001954//positive regulation of cell-matrix adhesion;GO:0002159//desmosome assembly;GO:0007155//cell adhesion;GO:0016477//cell migration;GO:0042127//regulation of cell proliferation;GO:0042307//positive regulation of protein import into nucleus;GO:0043537//negative regulation of blood vessel endothelial cell migration;GO:0043588//skin development;GO:0045766//positive regulation of angiogenesis…
ENSMAUG00000015058	29	29	20	33	0	0	0	1	11.54	13.373	9.006	13.812	0	0	0	0.976	11.9328	0.244	-5.6119	2.61029e-06	3.09792e-05	Myl4	myosin light chain 4 [Source:NCBI gene;Acc:101834801]	Organismal Systems;Environmental Information Processing;Organismal Systems	Circulatory system;Signal transduction;Circulatory system	ko04261//Adrenergic signaling in cardiomyocytes;ko04371//Apelin signaling pathway;ko04260//Cardiac muscle contraction	K12750;K12750;K12750	GO:0031672//A band	GO:0003785//actin monomer binding;GO:0005509//calcium ion binding;GO:0051015//actin filament binding	GO:0002026//regulation of the force of heart contraction;GO:0032781//positive regulation of ATPase activity;GO:0060048//cardiac muscle contraction
ENSMAUG00000006118	99	69	74	63	16	9	8	9	9.231	6.712	7.58	7.711	2.845	2.812	1.189	2.404	7.8085	2.3125	-1.75559	2.69588e-06	3.18499e-05	Col5a3	collagen, type V, alpha 3 [Source:MGI Symbol;Acc:MGI:1858212]	Organismal Systems	Digestive system	ko04974//Protein digestion and absorption	K19721	GO:0005588//collagen type V trimer	GO:0005201//extracellular matrix structural constituent;GO:0008201//heparin binding	GO:0007160//cell-matrix adhesion
ENSMAUG00000011824	8	11	9	16	16	17	15	15	0.297	0.473	0.378	0.625	1.514	1.59	1.376	1.366	0.44325	1.4615	1.72126	2.69719e-06	3.18499e-05	Notch1	notch receptor 1 [Source:NCBI gene;Acc:101837819]	Human Diseases;Human Diseases;Human Diseases;Human Diseases;Organismal Systems;Human Diseases;Organismal Systems;Organismal Systems;Environmental Information Processing;Human Diseases;Organismal Systems	Cancer: overview;Infectious disease: viral;Cancer: overview;Cancer: specific types;Endocrine system;Drug resistance: antineoplastic;Development and regeneration;Immune system;Signal transduction;Neurodegenerative disease;Development and regeneration	ko05200//Pathways in cancer;ko05165//Human papillomavirus infection;ko05206//MicroRNAs in cancer;ko05224//Breast cancer;ko04919//Thyroid hormone signaling pathway;ko01522//Endocrine resistance;ko04361//Axon regeneration;ko04658//Th1 and Th2 cell differentiation;ko04330//Notch signaling pathway;ko05020//Prion disease;ko04320//Dorso-ventral axis formation	K02599;K02599;K02599;K02599;K02599;K02599;K02599;K02599;K02599;K02599;K02599	GO:0002193//MAML1-RBP-Jkappa- ICN1 complex;GO:0005634//nucleus;GO:0005737//cytoplasm;GO:0005783//endoplasmic reticulum;GO:0005886//plasma membrane;GO:0005912//adherens junction;GO:0009986//cell surface;GO:0016021//integral component of membrane;GO:0016324//apical plasma membrane;GO:0031410//cytoplasmic vesicle;GO:0043235//receptor complex;GO:0071944//cell periphery	GO:0003682//chromatin binding;GO:0003713//transcription coactivator activity;GO:0004857//enzyme inhibitor activity;GO:0005112//Notch binding;GO:0005509//calcium ion binding;GO:0005515//protein binding;GO:0019899//enzyme binding;GO:0031490//chromatin DNA binding;GO:0038023//signaling receptor activity;GO:0042802//identical protein binding	GO:0000122//negative regulation of transcription by RNA polymerase II;GO:0001701//in utero embryonic development;GO:0001708//cell fate specification;GO:0001837//epithelial to mesenchymal transition;GO:0001889//liver development;GO:0001947//heart looping;GO:0002040//sprouting angiogenesis;GO:0002437//inflammatory response to antigenic stimulus;GO:0003151//outflow tract morphogenesis;GO:0003157//en…
ENSMAUG00000019278	204	175	160	175	41	29	41	46	12.818	10.593	16.917	17.382	5.312	2.858	5.45	13.772	14.4275	6.848	-1.07507	2.74413e-06	3.2323e-05	Trps1	XP_021084365.1 zinc finger transcription factor Trps1 [Mesocricetus auratus]	-	-	-	-	GO:0005634//nucleus	GO:0003700//DNA-binding transcription factor activity	-
ENSMAUG00000011089	115	88	112	93	18	22	16	15	5.699	12.584	9.525	7.364	3.449	4.143	1.959	1.823	8.793	2.8435	-1.62869	2.89106e-06	3.39123e-05	Dcaf10	DDB1- and CUL4-associated factor 10 [Source:NCBI gene;Acc:101839638]	-	-	-	-	-	GO:0005515//protein binding	-
ENSMAUG00000015093	145	117	113	150	23	23	13	36	24.036	19.167	19.926	22.448	8.882	8.497	5.515	12.388	21.3942	8.8205	-1.27829	2.95738e-06	3.45468e-05	Vrk3	VRK serine/threonine kinase 3 [Source:NCBI gene;Acc:101828238]	-	-	-	-	GO:0005634//nucleus;GO:0005654//nucleoplasm;GO:0005730//nucleolus;GO:0043231//intracellular membrane-bounded organelle	GO:0004672//protein kinase activity;GO:0005524//ATP binding;GO:0019903//protein phosphatase binding	GO:0006468//protein phosphorylation;GO:0032516//positive regulation of phosphoprotein phosphatase activity;GO:0070373//negative regulation of ERK1 and ERK2 cascade
ENSMAUG00000016068	135	118	126	135	19	18	33	29	5.603	5.59	5.916	6.176	2.267	1.897	3.333	3.329	5.82125	2.7065	-1.1049	3.04291e-06	3.54579e-05	Zfp318	zinc finger protein 318 [Source:MGI Symbol;Acc:MGI:1889348]	-	-	-	-	GO:0005634//nucleus;GO:0005654//nucleoplasm;GO:0005829//cytosol	GO:0003676//nucleic acid binding;GO:0008270//zinc ion binding;GO:0042803//protein homodimerization activity	GO:0045892//negative regulation of transcription, DNA-templated;GO:0045893//positive regulation of transcription, DNA-templated
ENSMAUG00000012739	7	2	5	5	18	2	12	21	0.727	0.241	0.588	0.546	4.768	0.523	3.081	5.351	0.5255	3.43075	2.70676	3.08456e-06	3.5825e-05	Avil	advillin [Source:NCBI gene;Acc:101840747]	-	-	-	-	GO:0005884//actin filament;GO:0005925//focal adhesion;GO:0030027//lamellipodium	GO:0003779//actin binding;GO:0051015//actin filament binding;GO:0071933//Arp2/3 complex binding	GO:0007010//cytoskeleton organization;GO:0007015//actin filament organization;GO:0010592//positive regulation of lamellipodium assembly;GO:0010976//positive regulation of neuron projection development;GO:0060271//cilium assembly;GO:1900480//regulation of diacylglycerol biosynthetic process
ENSMAUG00000000801	0	0	0	0	3	4	4	6	0	0	0	0	0.441	0.581	0.57	0.848	0.001	0.61	9.25267	3.20533e-06	3.71665e-05	Fer1l4	XP_021091321.1 fer-1-like protein 4 [Mesocricetus auratus]	-	-	-	-	-	-	-
ENSMAUG00000010609	151	143	133	140	27	36	29	26	20.14	11.097	10.078	9.861	4.61	6.073	4.799	4.27	12.794	4.938	-1.37347	3.29952e-06	3.81335e-05	RASSF8	XP_007517971.1 PREDICTED: ras association domain-containing protein 8 [Erinaceus europaeus]	-	-	-	-	-	-	GO:0007165//signal transduction
ENSMAUG00000022251	97	88	104	103	19	14	14	21	9.101	8.551	13.733	11.977	3.771	3.116	3.754	4.301	10.8405	3.7355	-1.53706	3.31218e-06	3.82485e-05	Rnf38	ring finger protein 38 [Source:NCBI gene;Acc:101825159]	-	-	-	-	GO:0005634//nucleus;GO:0005654//nucleoplasm	GO:0061630//ubiquitin protein ligase activity	GO:0016567//protein ubiquitination
ENSMAUG00000017419	71	45	55	54	8	6	7	5	7.703	5.657	6.752	6.162	2.213	1.64	1.877	1.33	6.5685	1.765	-1.8959	3.46155e-06	3.98376e-05	Six5	SIX homeobox 5 [Source:NCBI gene;Acc:101833466]	-	-	-	-	GO:0005634//nucleus	GO:0000978//RNA polymerase II proximal promoter sequence-specific DNA binding;GO:0000981//DNA-binding transcription factor activity, RNA polymerase II-specific;GO:0001228//DNA-binding transcription activator activity, RNA polymerase II-specific;GO:0003677//DNA binding;GO:0043565//sequence-specific DNA binding	GO:0002088//lens development in camera-type eye;GO:0006355//regulation of transcription, DNA-templated;GO:0007286//spermatid development;GO:0008285//negative regulation of cell proliferation;GO:0045892//negative regulation of transcription, DNA-templated;GO:0045944//positive regulation of transcription by RNA polymerase II;GO:1902723//negative regulation of skeletal muscle satellite cell prolifer…
ENSMAUG00000013289	2	6	5	4	9	6	15	12	0.372	1.37	1.153	0.918	4.271	3.549	7.831	6.086	0.95325	5.43425	2.51115	3.46389e-06	3.98376e-05	Dennd2c	DENN domain containing 2C [Source:NCBI gene;Acc:101832466]	-	-	-	-	GO:0005654//nucleoplasm	GO:0005085//guanyl-nucleotide exchange factor activity	-
ENSMAUG00000019719	102	86	114	115	21	17	21	14	16.987	16.597	21.483	20.143	8.917	7.131	8.642	5.718	18.8025	7.602	-1.30647	3.48034e-06	3.99942e-05	Eif1a	eukaryotic translation initiation factor 1A [Source:NCBI gene;Acc:101832785]	Genetic Information Processing	Translation	ko03013//Nucleocytoplasmic transport	K03236	-	GO:0003723//RNA binding;GO:0003743//translation initiation factor activity	GO:0006413//translational initiation
ENSMAUG00000014111	126	89	86	107	16	17	23	15	8.859	7.251	6.842	7.912	2.868	3.011	6.105	2.587	7.716	3.64275	-1.08283	3.49968e-06	4.01511e-05	Ctdspl	CTD small phosphatase like [Source:NCBI gene;Acc:101829828]	-	-	-	-	-	GO:0008420//RNA polymerase II CTD heptapeptide repeat phosphatase activity;GO:0016791//phosphatase activity	GO:0001933//negative regulation of protein phosphorylation;GO:2000134//negative regulation of G1/S transition of mitotic cell cycle
ENSMAUG00000008802	141	111	129	105	16	29	25	6	11.353	10.357	11.753	8.892	3.285	5.882	4.974	1.185	10.5887	3.8315	-1.46655	3.51151e-06	4.02215e-05	Castor2	cytosolic arginine sensor for mTORC1 subunit 2 [Source:NCBI gene;Acc:101838347]	Environmental Information Processing	Signal transduction	ko04150//mTOR signaling pathway	K23081	GO:0005829//cytosol;GO:0061700//GATOR2 complex	GO:0042802//identical protein binding	GO:1904262//negative regulation of TORC1 signaling
ENSMAUG00000021831	33	35	28	19	43	29	26	22	4.024	4.945	3.863	2.437	13.368	8.907	7.834	6.579	3.81725	9.172	1.2647	3.61363e-06	4.12907e-05	Dlx2	distal-less homeobox 2 [Source:NCBI gene;Acc:101840229]	-	-	-	-	GO:0005634//nucleus	GO:0000977//RNA polymerase II regulatory region sequence-specific DNA binding;GO:0000981//DNA-binding transcription factor activity, RNA polymerase II-specific;GO:0001228//DNA-binding transcription activator activity, RNA polymerase II-specific;GO:0003677//DNA binding;GO:0003682//chromatin binding;GO:0003727//single-stranded RNA binding;GO:1990837//sequence-specific double-stranded DNA binding	GO:0000122//negative regulation of transcription by RNA polymerase II;GO:0006355//regulation of transcription, DNA-templated;GO:0006357//regulation of transcription by RNA polymerase II;GO:0009954//proximal/distal pattern formation;GO:0021544//subpallium development;GO:0021766//hippocampus development;GO:0021772//olfactory bulb development;GO:0021879//forebrain neuron differentiation;GO:0021892//…
ENSMAUG00000013076	192	169	149	142	35	35	33	37	36.545	33.229	26.645	26.24	14.103	13.933	12.887	14.69	30.6648	13.9032	-1.14116	3.62125e-06	4.13443e-05	Akirin2	akirin 2 [Source:NCBI gene;Acc:101837894]	-	-	-	-	GO:0005634//nucleus;GO:0005654//nucleoplasm	GO:0019899//enzyme binding;GO:0042802//identical protein binding	GO:0009792//embryo development ending in birth or egg hatching;GO:0032496//response to lipopolysaccharide;GO:0032755//positive regulation of interleukin-6 production;GO:0045944//positive regulation of transcription by RNA polymerase II
MSTRG.88649	91	77	64	72	9	14	6	15	4.541	4.453	3.614	3.779	1.145	1.76	0.74	1.836	4.09675	1.37025	-1.58004	3.92374e-06	4.44031e-05	--	mCG148344 [Mus musculus]	-	-	-	-	-	-	-
ENSMAUG00000005741	193	157	138	150	20	38	33	40	35.176	33.16	28.461	28.754	9.294	17.446	14.862	17.88	31.3878	14.8705	-1.07775	4.03791e-06	4.55854e-05	Arl8a	ADP ribosylation factor like GTPase 8A [Source:NCBI gene;Acc:101828279]	-	-	-	-	GO:0005737//cytoplasm;GO:0030496//midbody;GO:0051233//spindle midzone	GO:0003924//GTPase activity;GO:0005525//GTP binding	GO:0008089//anterograde axonal transport;GO:0015031//protein transport
ENSMAUG00000014977	101	120	97	102	18	13	16	26	15.236	21.151	17.227	15.941	7.049	4.97	6.102	10.347	17.3888	7.117	-1.28881	4.38429e-06	4.93381e-05	Mex3d	mex3 RNA binding family member D [Source:MGI Symbol;Acc:MGI:2681847]	-	-	-	-	GO:0005634//nucleus;GO:0048471//perinuclear region of cytoplasm	GO:0003676//nucleic acid binding;GO:0003723//RNA binding;GO:0035925//mRNA 3'-UTR AU-rich region binding	-
ENSMAUG00000020858	18	18	20	23	28	15	15	38	1.788	2.072	2.765	2.802	7.805	3.753	4.269	9.256	2.35675	6.27075	1.41184	4.52362e-06	5.06237e-05	Fam126b	family with sequence similarity 126 member B [Source:NCBI gene;Acc:101822744]	-	-	-	-	-	-	-
ENSMAUG00000019044	63	71	64	75	9	11	8	11	14.863	19.411	17.086	18.61	5.414	6.537	4.664	6.365	17.4925	5.745	-1.60636	4.79152e-06	5.32839e-05	Bcl3	BCL3 transcription coactivator [Source:NCBI gene;Acc:101825538]	Organismal Systems;Environmental Information Processing	Immune system;Signal transduction	ko04625//C-type lectin receptor signaling pathway;ko04668//TNF signaling pathway	K09258;K09258	-	GO:0005515//protein binding	-
ENSMAUG00000001370	66	65	67	87	7	14	7	12	8.747	9.983	10.048	12.127	2.365	4.674	2.292	3.9	10.2263	3.30775	-1.62836	4.84595e-06	5.38045e-05	Siah1a	XP_006971822.2 PREDICTED: E3 ubiquitin-protein ligase SIAH1 [Peromyscus maniculatus bairdii]	Environmental Information Processing;Genetic Information Processing;Environmental Information Processing;Cellular Processes	Signal transduction;Folding, sorting and degradation;Signal transduction;Cell growth and death	ko04310//Wnt signaling pathway;ko04120//Ubiquitin mediated proteolysis;ko04013//MAPK signaling pathway - fly;ko04115//p53 signaling pathway	K04506;K04506;K04506;K04506	GO:0005737//cytoplasm;GO:0030877//beta-catenin destruction complex	GO:0004842//ubiquitin-protein transferase activity;GO:0005515//protein binding;GO:0008022//protein C-terminus binding;GO:0008270//zinc ion binding;GO:0042802//identical protein binding;GO:0061630//ubiquitin protein ligase activity	GO:0006511//ubiquitin-dependent protein catabolic process;GO:0007275//multicellular organism development;GO:0030163//protein catabolic process;GO:0043065//positive regulation of apoptotic process;GO:2001244//positive regulation of intrinsic apoptotic signaling pathway
ENSMAUG00000020775	173	96	115	130	31	25	20	15	15.971	10.267	12.021	12.626	7.298	5.81	4.567	3.394	12.7212	5.26725	-1.27212	4.89692e-06	5.42851e-05	Hid1	HID1 domain containing [Source:NCBI gene;Acc:101824072]	-	-	-	-	GO:0000138//Golgi trans cisterna;GO:0005737//cytoplasm;GO:0005794//Golgi apparatus;GO:0005797//Golgi medial cisterna;GO:0005829//cytosol;GO:0005881//cytoplasmic microtubule;GO:0090498//extrinsic component of Golgi membrane	-	-
ENSMAUG00000014869	172	161	148	179	38	34	29	44	15.139	21.406	16.539	21	9.211	10.269	6.972	10.382	18.521	9.2085	-1.00812	4.90143e-06	5.42925e-05	Cfap97	cilia and flagella associated protein 97 [Source:NCBI gene;Acc:101823705]	-	-	-	-	-	-	-
ENSMAUG00000004666	48	48	72	48	3	4	5	10	2.412	2.936	4.523	2.866	0.405	0.533	0.621	1.308	3.18425	0.71675	-2.15141	5.0794e-06	5.61317e-05	Cacna1s	calcium voltage-gated channel subunit alpha1 S [Source:NCBI gene;Acc:101835763]	Human Diseases;Environmental Information Processing;Environmental Information Processing;Environmental Information Processing;Environmental Information Processing;Organismal Systems;Human Diseases;Organismal Systems;Organismal Systems;Organismal Systems;Organismal Systems;Organismal Systems;Organismal Systems;Human Diseases;Organismal Systems;Human Diseases;Organismal Systems;Organismal Systems;O…	Neurodegenerative disease;Signal transduction;Signal transduction;Signal transduction;Signal transduction;Endocrine system;Endocrine and metabolic disease;Circulatory system;Nervous system;Circulatory system;Endocrine system;Nervous system;Nervous system;Cardiovascular disease;Endocrine system;Cardiovascular disease;Endocrine system;Nervous system;Endocrine system;Cardiovascular disease;Circulato…	ko05010//Alzheimer disease;ko04010//MAPK signaling pathway;ko04024//cAMP signaling pathway;ko04020//Calcium signaling pathway;ko04022//cGMP-PKG signaling pathway;ko04921//Oxytocin signaling pathway;ko04934//Cushing syndrome;ko04261//Adrenergic signaling in cardiomyocytes;ko04723//Retrograde endocannabinoid signaling;ko04270//Vascular smooth muscle contraction;ko04935//Growth hormone synthesis, se…	K04857;K04857;K04857;K04857;K04857;K04857;K04857;K04857;K04857;K04857;K04857;K04857;K04857;K04857;K04857;K04857;K04857;K04857;K04857;K04857;K04857;K04857;K04857;K04857	GO:0005737//cytoplasm;GO:0005886//plasma membrane;GO:0005891//voltage-gated calcium channel complex;GO:0016020//membrane;GO:0030315//T-tubule;GO:0031674//I band	GO:0005216//ion channel activity;GO:0005245//voltage-gated calcium channel activity;GO:0008331//high voltage-gated calcium channel activity	GO:0006811//ion transport;GO:0006816//calcium ion transport;GO:0006936//muscle contraction;GO:0055085//transmembrane transport;GO:0070588//calcium ion transmembrane transport
ENSMAUG00000018004	24	12	13	22	15	17	25	27	5.81	3.497	3.619	5.674	10.552	9.227	22.351	13.027	4.65	13.7892	1.56824	5.09336e-06	5.6242e-05	Napb	N-ethylmaleimide sensitive fusion protein attachment protein beta [Source:MGI Symbol;Acc:MGI:104562]	-	-	-	-	GO:0070044//synaptobrevin 2-SNAP-25-syntaxin-1a complex;GO:0098978//glutamatergic synapse	GO:0005515//protein binding;GO:0019905//syntaxin binding	GO:0006886//intracellular protein transport;GO:0010807//regulation of synaptic vesicle priming;GO:0035249//synaptic transmission, glutamatergic;GO:0035494//SNARE complex disassembly
ENSMAUG00000003343	276	250	231	234	64	75	51	50	27.228	21.427	19.178	20.004	9.39	12.698	8.498	9.862	21.9593	10.112	-1.11876	5.38856e-06	5.90859e-05	Mast3	microtubule associated serine/threonine kinase 3 [Source:NCBI gene;Acc:101828773]	-	-	-	-	-	GO:0000287//magnesium ion binding;GO:0004672//protein kinase activity;GO:0004674//protein serine/threonine kinase activity;GO:0005515//protein binding;GO:0005524//ATP binding	GO:0006468//protein phosphorylation
ENSMAUG00000019520	113	107	107	132	17	22	23	26	27.519	32.614	34.197	37.181	10.984	14.044	16.452	16.385	32.8777	14.4663	-1.18442	5.42053e-06	5.93904e-05	Nck1	NCK adaptor protein 1 [Source:NCBI gene;Acc:101827408]	Human Diseases;Organismal Systems;Organismal Systems;Environmental Information Processing	Infectious disease: bacterial;Development and regeneration;Immune system;Signal transduction	ko05130//Pathogenic Escherichia coli infection;ko04360//Axon guidance;ko04660//T cell receptor signaling pathway;ko04012//ErbB signaling pathway	K07365;K07365;K07365;K07365	GO:0000164//protein phosphatase type 1 complex;GO:0005737//cytoplasm;GO:0005783//endoplasmic reticulum;GO:0005829//cytosol;GO:0005840//ribosome;GO:0005886//plasma membrane;GO:0005911//cell-cell junction;GO:0012506//vesicle membrane	GO:0004860//protein kinase inhibitor activity;GO:0005102//signaling receptor binding;GO:0005515//protein binding;GO:0019904//protein domain specific binding;GO:0030674//protein binding, bridging;GO:0030971//receptor tyrosine kinase binding;GO:0046875//ephrin receptor binding;GO:0071074//eukaryotic initiation factor eIF2 binding	GO:0006930//substrate-dependent cell migration, cell extension;GO:0007015//actin filament organization;GO:0010976//positive regulation of neuron projection development;GO:0016477//cell migration;GO:0030032//lamellipodium assembly;GO:0030334//regulation of cell migration;GO:0030838//positive regulation of actin filament polymerization;GO:0033137//negative regulation of peptidyl-serine phosphorylat…
ENSMAUG00000001338	0	3	8	6	16	18	5	10	0	0.405	1.055	0.735	5.292	5.284	1.44	2.858	0.54875	3.7185	2.7605	5.46824e-06	5.97836e-05	Il17re	interleukin 17 receptor E [Source:MGI Symbol;Acc:MGI:1889371]	Environmental Information Processing;Organismal Systems	Signaling molecules and interaction;Immune system	ko04060//Cytokine-cytokine receptor interaction;ko04657//IL-17 signaling pathway	K05168;K05168	-	GO:0030368//interleukin-17 receptor activity	-
ENSMAUG00000011319	1	0	0	0	5	5	5	6	0.097	0	0	0	1.237	1.222	1.199	1.428	0.02425	1.2715	5.7124	5.6587e-06	6.17126e-05	Ttc41	tetratricopeptide repeat domain 41 [Source:MGI Symbol;Acc:MGI:2387653]	-	-	-	-	-	-	-
ENSMAUG00000006844	116	74	82	73	16	14	6	16	21.215	15.835	16.932	13.96	7.205	6.058	2.909	7.544	16.9855	5.929	-1.51844	5.6805e-06	6.1832e-05	Polr3d	RNA polymerase III subunit D [Source:NCBI gene;Acc:101841341]	Organismal Systems;Genetic Information Processing	Immune system;Transcription	ko04623//Cytosolic DNA-sensing pathway;ko03020//RNA polymerase	K03026;K03026	GO:0005654//nucleoplasm;GO:0005666//RNA polymerase III complex;GO:0005829//cytosol	GO:0003677//DNA binding;GO:0003682//chromatin binding	GO:0006383//transcription by RNA polymerase III;GO:0032728//positive regulation of interferon-beta production;GO:0045089//positive regulation of innate immune response
ENSMAUG00000000182	0	0	0	0	3	4	6	3	0	0	0	0	0.211	0.278	0.41	0.203	0.001	0.2755	8.10591	5.94935e-06	6.46825e-05	Fras1	Fraser extracellular matrix complex subunit 1 [Source:MGI Symbol;Acc:MGI:2385368]	Environmental Information Processing	Signaling molecules and interaction	ko04512//ECM-receptor interaction	K23379	GO:0005604//basement membrane;GO:0016021//integral component of membrane	GO:0005515//protein binding	GO:0002009//morphogenesis of an epithelium;GO:0003338//metanephros morphogenesis;GO:0007154//cell communication;GO:0015031//protein transport;GO:0030326//embryonic limb morphogenesis;GO:0043588//skin development;GO:0060021//roof of mouth development
ENSMAUG00000019893	128	124	124	128	15	33	26	25	11.055	12.41	12.118	11.627	3.303	7.179	5.549	5.295	11.8025	5.3315	-1.14648	6.03753e-06	6.55908e-05	Ighmbp2	immunoglobulin mu DNA binding protein 2 [Source:NCBI gene;Acc:101836074]	-	-	-	-	GO:0005634//nucleus;GO:0005654//nucleoplasm;GO:0005737//cytoplasm;GO:0016604//nuclear body	GO:0000049//tRNA binding;GO:0003676//nucleic acid binding;GO:0003677//DNA binding;GO:0003723//RNA binding;GO:0004386//helicase activity;GO:0005524//ATP binding;GO:0008094//DNA-dependent ATPase activity;GO:0008134//transcription factor binding;GO:0008186//RNA-dependent ATPase activity;GO:0008270//zinc ion binding;GO:0032574//5'-3' RNA helicase activity;GO:0042802//identical protein binding;GO:0043…	-
ENSMAUG00000010700	0	0	0	0	7	6	0	6	0	0	0	0	12.909	10.931	0	10.643	0.001	8.62075	13.0736	6.56751e-06	7.0642e-05	H3C1	histone H3.1 [Source:NCBI gene;Acc:101828432]	Human Diseases;Human Diseases;Human Diseases;Human Diseases	Infectious disease: bacterial;Cancer: overview;Substance dependence;Immune disease	ko05131//Shigellosis;ko05202//Transcriptional misregulation in cancer;ko05034//Alcoholism;ko05322//Systemic lupus erythematosus	K11253;K11253;K11253;K11253	GO:0000786//nucleosome	GO:0003677//DNA binding;GO:0046982//protein heterodimerization activity	GO:0006334//nucleosome assembly
ENSMAUG00000016612	4	0	1	1	13	9	5	4	0.714	0	0.202	0.188	5.918	4.048	2.206	1.751	0.276	3.48075	3.65666	7.00218e-06	7.48613e-05	Lpcat2	lysophosphatidylcholine acyltransferase 2 [Source:MGI Symbol;Acc:MGI:3606214]	Metabolism;Metabolism;Metabolism	Global and overview maps;Lipid metabolism;Lipid metabolism	ko01100//Metabolic pathways;ko00564//Glycerophospholipid metabolism;ko00565//Ether lipid metabolism	K13510;K13510;K13510	GO:0005783//endoplasmic reticulum;GO:0005789//endoplasmic reticulum membrane;GO:0005795//Golgi stack;GO:0005811//lipid droplet;GO:0016020//membrane	GO:0003841//1-acylglycerol-3-phosphate O-acyltransferase activity;GO:0005509//calcium ion binding;GO:0016746//transferase activity, transferring acyl groups;GO:0047184//1-acylglycerophosphocholine O-acyltransferase activity;GO:0047192//1-alkylglycerophosphocholine O-acetyltransferase activity	GO:0006663//platelet activating factor biosynthetic process;GO:0036151//phosphatidylcholine acyl-chain remodeling;GO:0061024//membrane organization
ENSMAUG00000014828	1	2	0	0	6	6	6	9	0.091	0.212	0	0	1.398	1.382	1.355	2.018	0.07575	1.53825	4.3439	7.13811e-06	7.61992e-05	Gramd1c	GRAM domain containing 1C [Source:NCBI gene;Acc:101837874]	-	-	-	-	GO:0005789//endoplasmic reticulum membrane;GO:0005886//plasma membrane	GO:0015485//cholesterol binding;GO:0120020//intermembrane cholesterol transfer activity	GO:0071397//cellular response to cholesterol
MSTRG.95132	2	4	4	5	14	3	7	19	1.321	3.062	2.99	3.474	23.58	4.992	11.426	30.782	2.71175	17.695	2.70605	7.23802e-06	7.71491e-05	H2-Q10	H-2 class I histocompatibility antigen, Q10 alpha chain-like, partial [Peromyscus leucopus]	Human Diseases;Human Diseases;Cellular Processes;Human Diseases;Human Diseases;Human Diseases;Human Diseases;Human Diseases;Human Diseases;Cellular Processes;Cellular Processes;Environmental Information Processing;Human Diseases;Organismal Systems;Human Diseases;Human Diseases;Human Diseases;Human Diseases	Infectious disease: viral;Infectious disease: viral;Transport and catabolism;Infectious disease: viral;Infectious disease: viral;Infectious disease: viral;Infectious disease: viral;Cancer: overview;Infectious disease: viral;Cell growth and death;Transport and catabolism;Signaling molecules and interaction;Cardiovascular disease;Immune system;Immune disease;Immune disease;Endocrine and metabolic d…	ko05168//Herpes simplex virus 1 infection;ko05165//Human papillomavirus infection;ko04144//Endocytosis;ko05166//Human T-cell leukemia virus 1 infection;ko05163//Human cytomegalovirus infection;ko05170//Human immunodeficiency virus 1 infection;ko05169//Epstein-Barr virus infection;ko05203//Viral carcinogenesis;ko05167//Kaposi sarcoma-associated herpesvirus infection;ko04218//Cellular senescence;ko…	K06751;K06751;K06751;K06751;K06751;K06751;K06751;K06751;K06751;K06751;K06751;K06751;K06751;K06751;K06751;K06751;K06751;K06751	-	-	-
ENSMAUG00000015441	120	111	113	128	28	24	21	21	5.886	6.244	6.269	6.535	3.465	2.989	2.565	2.546	6.2335	2.89125	-1.10835	7.44459e-06	7.92313e-05	Pogk	pogo transposable element derived with KRAB domain [Source:NCBI gene;Acc:101836199]	-	-	-	-	GO:0005654//nucleoplasm	GO:0003676//nucleic acid binding	GO:0006355//regulation of transcription, DNA-templated
ENSMAUG00000015001	2	0	0	1	7	7	4	9	0.612	0	0	0.294	5.122	4.779	2.699	5.906	0.2265	4.6265	4.35234	8.01439e-06	8.4848e-05	ISG20	interferon stimulated exonuclease gene 20 [Source:NCBI gene;Acc:101823661]	-	-	-	-	GO:0005634//nucleus;GO:0005730//nucleolus;GO:0005737//cytoplasm;GO:0015030//Cajal body;GO:0016605//PML body	GO:0000175//3'-5'-exoribonuclease activity;GO:0003676//nucleic acid binding;GO:0004527//exonuclease activity;GO:0008310//single-stranded DNA 3'-5' exodeoxyribonuclease activity;GO:0030619//U1 snRNA binding;GO:0030620//U2 snRNA binding;GO:0034511//U3 snoRNA binding	GO:0000738//DNA catabolic process, exonucleolytic;GO:0006401//RNA catabolic process;GO:0009615//response to virus;GO:0045071//negative regulation of viral genome replication;GO:0051607//defense response to virus
ENSMAUG00000013714	55	26	55	45	3	8	0	2	13.625	7.632	15.657	11.432	1.637	5.578	0	1.358	12.0865	2.14325	-2.49552	8.05992e-06	8.52661e-05	Dok7	docking protein 7 [Source:MGI Symbol;Acc:MGI:3584043]	-	-	-	-	GO:0005654//nucleoplasm;GO:0005739//mitochondrion	GO:0019901//protein kinase binding	GO:0061098//positive regulation of protein tyrosine kinase activity
ENSMAUG00000013757	0	0	1	0	9	9	1	4	0	0	0.195	0	3.948	3.9	0.425	1.688	0.04875	2.49025	5.67474	8.15149e-06	8.61703e-05	Fam71a	family with sequence similarity 71 member A [Source:NCBI gene;Acc:101842106]	-	-	-	-	-	-	-
MSTRG.79907	0	2	0	0	2	10	6	13	0	0.378	0	0	0.832	4.112	2.42	5.205	0.0945	3.14225	5.05534	8.597e-06	9.03967e-05	--	mitochondrial dicarboxylate carrier isoform X1 [Mesocricetus auratus]	-	-	-	-	-	-	-
ENSMAUG00000009569	0	5	1	5	6	11	7	12	0	2.929	0.572	2.659	7.734	14.245	10.365	16.583	1.54	12.2317	2.98963	9.28234e-06	9.67487e-05	IRF1	XP_027283326.1 interferon regulatory factor 1 isoform X2 [Cricetulus griseus]	Human Diseases;Organismal Systems;Environmental Information Processing;Organismal Systems;Human Diseases	Infectious disease: viral;Immune system;Signal transduction;Endocrine system;Infectious disease: bacterial	ko05165//Human papillomavirus infection;ko04625//C-type lectin receptor signaling pathway;ko04668//TNF signaling pathway;ko04917//Prolactin signaling pathway;ko05133//Pertussis	K09444;K09444;K09444;K09444;K09444	-	GO:0000976//transcription regulatory region sequence-specific DNA binding;GO:0003700//DNA-binding transcription factor activity	GO:0006355//regulation of transcription, DNA-templated;GO:0006915//apoptotic process;GO:0008285//negative regulation of cell proliferation;GO:0050776//regulation of immune response
ENSMAUG00000012902	164	142	129	133	19	45	21	25	19.865	20.792	14.997	21.716	5.906	12.013	6.139	4.722	19.3425	7.195	-1.42671	9.61206e-06	9.9964e-05	Dennd3	DENN/MADD domain containing 3 [Source:MGI Symbol;Acc:MGI:2146009]	-	-	-	-	-	GO:0005085//guanyl-nucleotide exchange factor activity;GO:0005515//protein binding	GO:0008333//endosome to lysosome transport;GO:0044257//cellular protein catabolic process
ENSMAUG00000022041	0	0	0	0	2	11	4	1	0	0	0	0	1.929	9.385	1.446	0.261	0.001	3.25525	11.6686	9.86169e-06	0.000102409	Rbm44	RNA binding motif protein 44 [Source:NCBI gene;Acc:101826474]	-	-	-	-	GO:0005737//cytoplasm;GO:0045171//intercellular bridge	GO:0042803//protein homodimerization activity	-
ENSMAUG00000008280	111	79	70	73	15	4	17	13	14.711	12.133	10.498	10.176	5.069	1.335	5.567	4.225	11.8795	4.049	-1.55284	1.04301e-05	0.000107442	Baiap2l1	BAR/IMD domain containing adaptor protein 2 like 1 [Source:NCBI gene;Acc:101836130]	Human Diseases	Infectious disease: bacterial	ko05130//Pathogenic Escherichia coli infection	K20127	GO:0005654//nucleoplasm;GO:0005829//cytosol;GO:0005886//plasma membrane;GO:0015629//actin cytoskeleton	GO:0005515//protein binding;GO:0070064//proline-rich region binding	GO:0007009//plasma membrane organization;GO:0009617//response to bacterium;GO:0030833//regulation of actin filament polymerization;GO:0030838//positive regulation of actin filament polymerization;GO:0046626//regulation of insulin receptor signaling pathway;GO:2000251//positive regulation of actin cytoskeleton reorganization
ENSMAUG00000014217	127	121	118	110	32	19	24	18	18.018	19.932	18.94	16.443	11.39	6.756	8.306	6.291	18.3332	8.18575	-1.16328	1.07655e-05	0.000110737	Nbl1	neuroblastoma suppressor of tumorigenicity 1 [Source:NCBI gene;Acc:101834217]	Environmental Information Processing	Signal transduction	ko04350//TGF-beta signaling pathway	K19558	GO:0005615//extracellular space	GO:0016015//morphogen activity;GO:0036122//BMP binding;GO:0042802//identical protein binding	GO:0007399//nervous system development;GO:0030514//negative regulation of BMP signaling pathway;GO:0035582//sequestering of BMP in extracellular matrix;GO:0038098//sequestering of BMP from receptor via BMP binding;GO:0045666//positive regulation of neuron differentiation;GO:0048263//determination of dorsal identity;GO:0048812//neuron projection morphogenesis;GO:0090027//negative regulation of mon…
ENSMAUG00000012339	117	110	193	156	28	32	26	13	5.055	5.492	9.412	7.098	3.081	3.495	2.746	1.378	6.76425	2.675	-1.33839	1.12438e-05	0.000115153	SLC45A4	XP_006226158.1 PREDICTED: solute carrier family 45 member 4 [Rattus norvegicus]	-	-	-	-	-	-	-
ENSMAUG00000012857	90	76	64	92	16	11	12	14	6.603	6.461	53.226	7.099	2.993	2.033	2.175	2.519	18.3472	2.43	-2.91654	1.14452e-05	0.000116962	Mosmo	modulator of smoothened [Source:NCBI gene;Acc:101833888]	Environmental Information Processing	Signal transduction	ko04340//Hedgehog signaling pathway	K23663	GO:0005794//Golgi apparatus;GO:0005886//plasma membrane;GO:0060170//ciliary membrane	-	GO:0031647//regulation of protein stability;GO:0045664//regulation of neuron differentiation;GO:0045879//negative regulation of smoothened signaling pathway
ENSMAUG00000014785	97	73	66	73	14	14	11	11	49.095	43.711	28.421	48.402	22.761	16.017	20.056	16.68	42.4072	18.8785	-1.16757	1.16167e-05	0.000118628	Borcs8	BLOC-1 related complex subunit 8 [Source:NCBI gene;Acc:101825184]	-	-	-	-	GO:0099078//BORC complex	-	GO:0007507//heart development
ENSMAUG00000011341	46	48	37	67	49	36	39	37	2.926	4.006	2.85	5.38	9.381	9.635	9.193	7.644	3.7905	8.96325	1.24163	1.17602e-05	0.000119833	Prag1	PEAK1 related, kinase-activating pseudokinase 1 [Source:NCBI gene;Acc:101834694]	-	-	-	-	GO:0005634//nucleus;GO:0005925//focal adhesion	GO:0004672//protein kinase activity;GO:0005524//ATP binding;GO:0042802//identical protein binding	GO:0006468//protein phosphorylation;GO:0008593//regulation of Notch signaling pathway;GO:0016477//cell migration
ENSMAUG00000014282	16	8	11	8	13	16	16	13	0.689	0.399	0.536	0.362	1.427	10.951	3.62	1.372	0.4965	4.3425	3.12866	1.20052e-05	0.000121978	Ptprq	protein tyrosine phosphatase receptor type Q [Source:NCBI gene;Acc:101844895]	-	-	-	-	GO:0032421//stereocilium bundle	GO:0004725//protein tyrosine phosphatase activity;GO:0005515//protein binding;GO:0016791//phosphatase activity	GO:0002244//hematopoietic progenitor cell differentiation;GO:0006470//protein dephosphorylation;GO:0016311//dephosphorylation;GO:0042472//inner ear morphogenesis;GO:0050885//neuromuscular process controlling balance;GO:0050910//detection of mechanical stimulus involved in sensory perception of sound;GO:0060116//vestibular receptor cell morphogenesis
ENSMAUG00000017151	115	107	123	105	18	29	17	23	6.599	7.259	8.048	6.337	2.567	4.086	2.349	3.155	7.06075	3.03925	-1.21611	1.20804e-05	0.000122654	Synm	synemin [Source:NCBI gene;Acc:101823423]	-	-	-	-	GO:0005882//intermediate filament;GO:0016020//membrane;GO:0042383//sarcolemma;GO:0043034//costamere;GO:0045111//intermediate filament cytoskeleton;GO:0060053//neurofilament cytoskeleton	GO:0005200//structural constituent of cytoskeleton;GO:0008307//structural constituent of muscle;GO:0017166//vinculin binding;GO:0019215//intermediate filament binding	GO:0031443//fast-twitch skeletal muscle fiber contraction;GO:0045104//intermediate filament cytoskeleton organization
ENSMAUG00000009455	62	62	58	62	8	8	8	11	9.495	11.003	10.051	9.987	3.124	3.086	3.028	4.132	10.134	3.3425	-1.6002	1.24982e-05	0.000126171	Vmac	vimentin type intermediate filament associated coiled-coil protein [Source:NCBI gene;Acc:101828838]	-	-	-	-	-	-	-
ENSMAUG00000011437	108	83	87	96	17	23	8	17	7.608	6.832	7.023	7.017	3.083	4.181	1.437	3.005	7.12	2.9265	-1.2827	1.26449e-05	0.000127469	Sbk1	SH3 domain binding kinase 1 [Source:NCBI gene;Acc:101825703]	-	-	-	-	-	GO:0004672//protein kinase activity;GO:0004674//protein serine/threonine kinase activity;GO:0005524//ATP binding	GO:0006468//protein phosphorylation
ENSMAUG00000005981	29	10	19	21	20	20	23	22	2.982	1.192	2.211	2.271	5.243	5.531	5.844	5.548	2.164	5.5415	1.35658	1.31266e-05	0.000131948	Lad1	ladinin 1 [Source:NCBI gene;Acc:101827673]	-	-	-	-	GO:0015629//actin cytoskeleton	GO:0005198//structural molecule activity	-
ENSMAUG00000003184	116	88	94	86	22	12	11	22	9.477	8.437	8.768	17.986	4.839	2.516	2.248	4.54	11.167	3.53575	-1.65915	1.34234e-05	0.00013474	Eepd1	endonuclease/exonuclease/phosphatase family domain containing 1 [Source:NCBI gene;Acc:101842085]	-	-	-	-	GO:0046658//anchored component of plasma membrane	GO:0003677//DNA binding	GO:0006281//DNA repair;GO:0010875//positive regulation of cholesterol efflux
ENSMAUG00000013534	69	66	44	38	4	4	11	4	11.767	12.219	8.55	6.904	1.581	2.177	4.995	2.119	9.86	2.718	-1.85904	1.3459e-05	0.000135001	Lrrc14b	leucine rich repeat containing 14B [Source:NCBI gene;Acc:101826751]	-	-	-	-	-	-	-
ENSMAUG00000019059	34	26	29	33	0	2	2	2	16.037	13.568	14.654	16.333	0	2.377	2.676	2.303	15.148	1.839	-3.04213	1.37285e-05	0.000137509	Tnni2	troponin I2, fast skeletal type [Source:NCBI gene;Acc:101829840]	-	-	-	-	GO:0005634//nucleus;GO:0005861//troponin complex	GO:0003779//actin binding;GO:0031014//troponin T binding	GO:0003009//skeletal muscle contraction;GO:0045893//positive regulation of transcription, DNA-templated
ENSMAUG00000010682	97	89	93	86	12	21	10	21	7.396	7.992	7.961	6.503	2.588	4.015	2.292	3.372	7.463	3.06675	-1.28305	1.40535e-05	0.000140565	Lmo7	LIM domain only 7 [Source:MGI Symbol;Acc:MGI:1353586]	Cellular Processes	Cellular community - eukaryotes	ko04520//Adherens junction	K06084	GO:0005635//nuclear envelope;GO:0005654//nucleoplasm;GO:0005737//cytoplasm;GO:0005886//plasma membrane;GO:0016324//apical plasma membrane	GO:0005515//protein binding	GO:0023051//regulation of signaling;GO:0030155//regulation of cell adhesion
ENSMAUG00000015528	18	21	20	28	18	31	25	17	8.014	10.695	10.158	13.351	20.304	34.748	26.957	19.118	10.5545	25.2817	1.26024	1.42131e-05	0.00014196	Eif3k	XP_005692432.1 PREDICTED: eukaryotic translation initiation factor 3 subunit K isoform X1 [Capra hircus]	-	-	-	-	GO:0005737//cytoplasm;GO:0005852//eukaryotic translation initiation factor 3 complex	GO:0003743//translation initiation factor activity;GO:0043022//ribosome binding	GO:0006446//regulation of translational initiation
ENSMAUG00000021535	127	101	69	117	19	14	19	21	19.086	17.606	11.734	19.715	7.28	5.3	7.06	7.74	17.0353	6.845	-1.3154	1.47021e-05	0.000146533	Itpripl1	ITPRIP like 1 [Source:NCBI gene;Acc:101831213]	-	-	-	-	-	-	-
ENSMAUG00000015430	15	6	15	4	15	18	14	13	3.441	1.595	4.016	1.002	8.772	10.848	8.073	8.33	2.5135	9.00575	1.84115	1.5099e-05	0.000150171	Ccdc65	coiled-coil domain containing 65 [Source:NCBI gene;Acc:101833983]	-	-	-	-	GO:0005858//axonemal dynein complex;GO:0036064//ciliary basal body	-	GO:0003352//regulation of cilium movement;GO:0060271//cilium assembly;GO:0070286//axonemal dynein complex assembly
ENSMAUG00000022168	97	89	79	89	17	16	10	20	18.087	19.483	16.486	17.389	8.165	7.748	4.474	8.725	17.8612	7.278	-1.29522	1.57028e-05	0.00015541	Irf3	interferon regulatory factor 3 [Source:NCBI gene;Acc:101827541]	Human Diseases;Human Diseases;Human Diseases;Human Diseases;Human Diseases;Human Diseases;Human Diseases;Human Diseases;Organismal Systems;Human Diseases;Human Diseases;Human Diseases;Human Diseases;Human Diseases;Organismal Systems;Human Diseases;Organismal Systems;Organismal Systems	Infectious disease: viral;Infectious disease: viral;Infectious disease: bacterial;Infectious disease: viral;Infectious disease: viral;Infectious disease: viral;Cancer: overview;Infectious disease: viral;Immune system;Infectious disease: viral;Infectious disease: viral;Infectious disease: viral;Infectious disease: viral;Infectious disease: bacterial;Immune system;Infectious disease: bacterial;Immu…	ko05168//Herpes simplex virus 1 infection;ko05165//Human papillomavirus infection;ko05131//Shigellosis;ko05163//Human cytomegalovirus infection;ko05170//Human immunodeficiency virus 1 infection;ko05169//Epstein-Barr virus infection;ko05203//Viral carcinogenesis;ko05167//Kaposi sarcoma-associated herpesvirus infection;ko04621//NOD-like receptor signaling pathway;ko05164//Influenza A;ko05161//Hepat…	K05411;K05411;K05411;K05411;K05411;K05411;K05411;K05411;K05411;K05411;K05411;K05411;K05411;K05411;K05411;K05411;K05411;K05411	GO:0005634//nucleus;GO:0005737//cytoplasm;GO:0005739//mitochondrion;GO:0005829//cytosol	GO:0000976//transcription regulatory region sequence-specific DNA binding;GO:0000978//RNA polymerase II proximal promoter sequence-specific DNA binding;GO:0000981//DNA-binding transcription factor activity, RNA polymerase II-specific;GO:0001227//DNA-binding transcription repressor activity, RNA polymerase II-specific;GO:0001228//DNA-binding transcription activator activity, RNA polymerase II-spec…	GO:0006355//regulation of transcription, DNA-templated;GO:0009617//response to bacterium;GO:0010468//regulation of gene expression;GO:0031663//lipopolysaccharide-mediated signaling pathway;GO:0032481//positive regulation of type I interferon production;GO:0032496//response to lipopolysaccharide;GO:0032727//positive regulation of interferon-alpha production;GO:0032728//positive regulation of inter…
ENSMAUG00000017968	131	134	119	131	31	35	17	20	8.212	9.739	8.456	8.672	4.975	5.549	2.644	3.087	8.76975	4.06375	-1.10972	1.59773e-05	0.000157795	Zfp651	zinc finger and BTB domain containing 47 [Source:NCBI gene;Acc:101842459]	-	-	-	-	-	GO:0005515//protein binding	-
ENSMAUG00000007090	8	14	2	6	15	11	10	17	1.322	2.583	0.207	1.334	3.506	2.54	4.707	8.278	1.3615	4.75775	1.80508	1.6328e-05	0.000160922	Ttll3	tubulin monoglycylase TTLL3 [Source:NCBI gene;Acc:101830033]	-	-	-	-	-	GO:0070735//protein-glycine ligase activity	GO:0006464//cellular protein modification process;GO:0018094//protein polyglycylation
ENSMAUG00000015552	138	124	105	124	24	24	23	31	12.346	11.832	9.36	11.344	5.071	5.009	5.201	6.421	11.2205	5.4255	-1.04831	1.6551e-05	0.000162892	Adamts4	ADAM metallopeptidase with thrombospondin type 1 motif 4 [Source:NCBI gene;Acc:101836864]	-	-	-	-	GO:0005615//extracellular space;GO:0016607//nuclear speck	GO:0002020//protease binding;GO:0004222//metalloendopeptidase activity;GO:0008233//peptidase activity;GO:0008237//metallopeptidase activity	GO:0006508//proteolysis
ENSMAUG00000018303	5	0	0	2	3	7	16	7	1.233	0	0	0.519	1.887	4.35	9.753	4.235	0.438	5.05625	3.52907	1.70315e-05	0.000167039	Ankrd2	ankyrin repeat domain 2 [Source:NCBI gene;Acc:101824570]	-	-	-	-	GO:0043231//intracellular membrane-bounded organelle	GO:0005515//protein binding	-
ENSMAUG00000000387	155	131	143	125	30	29	32	30	7.166	6.542	7.592	5.875	3.081	3.164	3.519	3.616	6.79375	3.345	-1.0222	1.74518e-05	0.000170924	Bcorl1	BCL6 co-repressor-like 1 [Source:MGI Symbol;Acc:MGI:2443910]	-	-	-	-	GO:0005654//nucleoplasm;GO:0005886//plasma membrane	GO:0005515//protein binding	-
ENSMAUG00000012724	91	61	74	80	10	12	17	11	11.996	8.969	14.678	11.243	4.799	4.263	5.269	3.785	11.7215	4.529	-1.37189	1.74793e-05	0.000171058	Slc22a17	solute carrier family 22 member 17 [Source:NCBI gene;Acc:101830392]	-	-	-	-	GO:0005887//integral component of plasma membrane;GO:0016021//integral component of membrane;GO:0031301//integral component of organelle membrane	GO:0022857//transmembrane transporter activity	GO:0055085//transmembrane transport
ENSMAUG00000015874	4	1	4	0	9	6	5	11	0.4	0.122	0.465	0	2.414	1.61	1.167	2.766	0.24675	1.98925	3.0111	1.80153e-05	0.000175469	Scube2	signal peptide, CUB domain and EGF like domain containing 2 [Source:NCBI gene;Acc:101843063]	-	-	-	-	GO:0005615//extracellular space	GO:0005509//calcium ion binding;GO:0097108//hedgehog family protein binding	GO:0003413//chondrocyte differentiation involved in endochondral bone morphogenesis;GO:0045669//positive regulation of osteoblast differentiation;GO:0045778//positive regulation of ossification;GO:0045880//positive regulation of smoothened signaling pathway;GO:1902732//positive regulation of chondrocyte proliferation
ENSMAUG00000015897	84	65	65	68	13	9	15	7	12.332	11.419	10.768	11.014	3.492	4.032	4.642	2.851	11.3833	3.75425	-1.60032	1.87134e-05	0.000181393	Cacnb1	calcium voltage-gated channel auxiliary subunit beta 1 [Source:NCBI gene;Acc:101838500]	Environmental Information Processing;Organismal Systems;Organismal Systems;Human Diseases;Human Diseases;Human Diseases;Organismal Systems	Signal transduction;Endocrine system;Circulatory system;Cardiovascular disease;Cardiovascular disease;Cardiovascular disease;Circulatory system	ko04010//MAPK signaling pathway;ko04921//Oxytocin signaling pathway;ko04261//Adrenergic signaling in cardiomyocytes;ko05414//Dilated cardiomyopathy;ko05410//Hypertrophic cardiomyopathy;ko05412//Arrhythmogenic right ventricular cardiomyopathy;ko04260//Cardiac muscle contraction	K04862;K04862;K04862;K04862;K04862;K04862;K04862	GO:0005891//voltage-gated calcium channel complex	GO:0005245//voltage-gated calcium channel activity;GO:0005515//protein binding	GO:0070588//calcium ion transmembrane transport;GO:1902514//regulation of calcium ion transmembrane transport via high voltage-gated calcium channel;GO:1904646//cellular response to amyloid-beta
ENSMAUG00000010168	130	126	122	132	23	36	21	27	16.957	19.045	18.007	18.109	7.649	11.828	6.769	8.637	18.0295	8.72075	-1.04784	1.90976e-05	0.000184737	Myd88	MYD88 innate immune signal transduction adaptor [Source:NCBI gene;Acc:101828578]	Human Diseases;Environmental Information Processing;Human Diseases;Human Diseases;Human Diseases;Human Diseases;Human Diseases;Human Diseases;Organismal Systems;Human Diseases;Human Diseases;Human Diseases;Human Diseases;Environmental Information Processing;Human Diseases;Human Diseases;Human Diseases;Organismal Systems;Human Diseases;Human Diseases;Human Diseases;Human Diseases;Organismal System…	Infectious disease: viral;Signal transduction;Infectious disease: bacterial;Infectious disease: bacterial;Infectious disease: bacterial;Infectious disease: viral;Infectious disease: viral;Infectious disease: bacterial;Immune system;Infectious disease: viral;Infectious disease: viral;Infectious disease: viral;Infectious disease: bacterial;Signal transduction;Infectious disease: parasitic;Infectiou…	ko05168//Herpes simplex virus 1 infection;ko04010//MAPK signaling pathway;ko05131//Shigellosis;ko05132//Salmonella infection;ko05130//Pathogenic Escherichia coli infection;ko05170//Human immunodeficiency virus 1 infection;ko05169//Epstein-Barr virus infection;ko05152//Tuberculosis;ko04621//NOD-like receptor signaling pathway;ko05164//Influenza A;ko05161//Hepatitis B;ko05162//Measles;ko05135//Yers…	K04729;K04729;K04729;K04729;K04729;K04729;K04729;K04729;K04729;K04729;K04729;K04729;K04729;K04729;K04729;K04729;K04729;K04729;K04729;K04729;K04729;K04729;K04729;K04729	GO:0005634//nucleus;GO:0005737//cytoplasm;GO:0005829//cytosol;GO:0005886//plasma membrane	GO:0005149//interleukin-1 receptor binding;GO:0005515//protein binding;GO:0035325//Toll-like receptor binding;GO:0042802//identical protein binding;GO:0043621//protein self-association;GO:0070976//TIR domain binding	GO:0002238//response to molecule of fungal origin;GO:0002269//leukocyte activation involved in inflammatory response;GO:0002283//neutrophil activation involved in immune response;GO:0002755//MyD88-dependent toll-like receptor signaling pathway;GO:0006909//phagocytosis;GO:0006915//apoptotic process;GO:0006954//inflammatory response;GO:0007165//signal transduction;GO:0007166//cell surface receptor …
ENSMAUG00000010056	153	87	91	127	25	23	22	12	46.129	30.189	30.987	40.112	18.986	17.257	16.478	8.766	36.8543	15.3718	-1.26155	1.93963e-05	0.000187497	Hmox2	heme oxygenase 2 [Source:NCBI gene;Acc:101844419]	Metabolism;Organismal Systems;Metabolism	Global and overview maps;Digestive system;Metabolism of cofactors and vitamins	ko01100//Metabolic pathways;ko04978//Mineral absorption;ko00860//Porphyrin metabolism	K21418;K21418;K21418	GO:0005886//plasma membrane	GO:0004392//heme oxygenase (decyclizing) activity	GO:0001666//response to hypoxia;GO:0006788//heme oxidation;GO:0055114//oxidation-reduction process
ENSMAUG00000005075	130	119	172	157	37	35	21	18	8.888	9.428	13.306	11.29	6.45	6.028	3.548	3.018	10.728	4.761	-1.17204	1.98084e-05	0.000190979	Fbxo30	F-box protein 30 [Source:NCBI gene;Acc:101842751]	-	-	-	-	-	GO:0005515//protein binding;GO:0008270//zinc ion binding;GO:0061630//ubiquitin protein ligase activity	-
ENSMAUG00000018585	50	39	66	58	8	7	4	7	11.638	10.478	17.429	14.287	4.851	4.081	2.283	4.083	13.458	3.8245	-1.81512	2.00832e-05	0.000193212	Coa4	cytochrome c oxidase assembly factor 4 homolog, mitochondrial [Source:NCBI gene;Acc:101834814]	Organismal Systems	Environmental adaptation	ko04714//Thermogenesis	K18177	GO:0005739//mitochondrion;GO:0005758//mitochondrial intermembrane space	-	GO:0033617//mitochondrial respiratory chain complex IV assembly
ENSMAUG00000004295	109	119	124	94	21	17	26	22	6.41	8.109	8.251	5.814	3.149	2.518	3.778	3.173	7.146	3.1545	-1.17972	2.01431e-05	0.000193656	E2f2	E2F transcription factor 2 [Source:NCBI gene;Acc:101842818]	Human Diseases;Human Diseases;Human Diseases;Human Diseases;Human Diseases;Human Diseases;Cellular Processes;Human Diseases;Human Diseases;Human Diseases;Human Diseases;Human Diseases;Human Diseases;Cellular Processes;Human Diseases;Human Diseases;Human Diseases;Human Diseases;Human Diseases;Human Diseases;Human Diseases;Human Diseases;Human Diseases	Cancer: overview;Infectious disease: viral;Infectious disease: viral;Infectious disease: viral;Infectious disease: viral;Cancer: specific types;Cell growth and death;Cancer: overview;Endocrine and metabolic disease;Infectious disease: viral;Infectious disease: viral;Cancer: specific types;Cancer: specific types;Cell growth and death;Cancer: specific types;Cancer: specific types;Drug resistance: a…	ko05200//Pathways in cancer;ko05166//Human T-cell leukemia virus 1 infection;ko05163//Human cytomegalovirus infection;ko05169//Epstein-Barr virus infection;ko05167//Kaposi sarcoma-associated herpesvirus infection;ko05225//Hepatocellular carcinoma;ko04218//Cellular senescence;ko05206//MicroRNAs in cancer;ko04934//Cushing syndrome;ko05161//Hepatitis B;ko05160//Hepatitis C;ko05226//Gastric cancer;ko…	K09389;K09389;K09389;K09389;K09389;K09389;K09389;K09389;K09389;K09389;K09389;K09389;K09389;K09389;K09389;K09389;K09389;K09389;K09389;K09389;K09389;K09389;K09389	GO:0005634//nucleus;GO:0005667//transcription factor complex;GO:0090575//RNA polymerase II transcription factor complex	GO:0000977//RNA polymerase II regulatory region sequence-specific DNA binding;GO:0000987//proximal promoter sequence-specific DNA binding;GO:0001228//DNA-binding transcription activator activity, RNA polymerase II-specific;GO:0003700//DNA-binding transcription factor activity;GO:0008134//transcription factor binding;GO:0043565//sequence-specific DNA binding;GO:0046983//protein dimerization activi…	GO:0006355//regulation of transcription, DNA-templated;GO:0045944//positive regulation of transcription by RNA polymerase II;GO:0051726//regulation of cell cycle;GO:0072332//intrinsic apoptotic signaling pathway by p53 class mediator;GO:1903671//negative regulation of sprouting angiogenesis;GO:1990086//lens fiber cell apoptotic process
ENSMAUG00000015348	158	146	111	148	36	19	30	32	18.977	19.903	15.777	17.869	13	6.014	7.71	8.904	18.1315	8.907	-1.02549	2.06842e-05	0.000198319	Pwwp3a	PWWP domain containing 3A, DNA repair factor [Source:NCBI gene;Acc:101834400]	-	-	-	-	GO:0005634//nucleus;GO:0005654//nucleoplasm;GO:0005829//cytosol	GO:0031491//nucleosome binding	GO:0006281//DNA repair;GO:0006325//chromatin organization
ENSMAUG00000012734	1	1	2	0	6	5	5	8	0.107	0.124	0.242	0	1.635	1.346	1.321	2.097	0.11825	1.59975	3.75793	2.24685e-05	0.000213829	Fut1	fucosyltransferase 1 (H blood group) [Source:NCBI gene;Acc:101841663]	Metabolism;Metabolism;Metabolism	Global and overview maps;Glycan biosynthesis and metabolism;Glycan biosynthesis and metabolism	ko01100//Metabolic pathways;ko00601//Glycosphingolipid biosynthesis - lacto and neolacto series;ko00603//Glycosphingolipid biosynthesis - globo and isoglobo series	K00718;K00718;K00718	GO:0016020//membrane	GO:0008107//galactoside 2-alpha-L-fucosyltransferase activity;GO:0031127//alpha-(1,2)-fucosyltransferase activity	GO:0001936//regulation of endothelial cell proliferation;GO:0001954//positive regulation of cell-matrix adhesion;GO:0005975//carbohydrate metabolic process;GO:0006486//protein glycosylation;GO:0010595//positive regulation of endothelial cell migration;GO:0021772//olfactory bulb development;GO:0030155//regulation of cell adhesion;GO:0036065//fucosylation;GO:1903672//positive regulation of sproutin…
ENSMAUG00000019919	104	130	114	132	24	22	22	29	9.966	14.356	12.362	13.304	5.864	5.311	5.21	6.816	12.497	5.80025	-1.10739	2.30075e-05	0.000218223	Postn	periostin [Source:NCBI gene;Acc:101823834]	-	-	-	-	GO:0005802//trans-Golgi network;GO:0031012//extracellular matrix;GO:0062023//collagen-containing extracellular matrix	GO:0005515//protein binding;GO:0008201//heparin binding;GO:0046872//metal ion binding	GO:0007155//cell adhesion;GO:0008593//regulation of Notch signaling pathway;GO:0009888//tissue development;GO:0030198//extracellular matrix organization;GO:0071307//cellular response to vitamin K
ENSMAUG00000010628	8	16	18	11	10	17	20	22	6.051	14.025	15.406	8.751	19.286	32.391	37.382	40.812	11.0582	32.4678	1.55388	2.38246e-05	0.000225067	H2aw	histone H2A type 3 [Source:NCBI gene;Acc:101828968]	Human Diseases;Cellular Processes;Human Diseases	Substance dependence;Cell growth and death;Immune disease	ko05034//Alcoholism;ko04217//Necroptosis;ko05322//Systemic lupus erythematosus	K11251;K11251;K11251	GO:0000786//nucleosome	GO:0003677//DNA binding;GO:0046982//protein heterodimerization activity	GO:0006337//nucleosome disassembly;GO:0070914//UV-damage excision repair
ENSMAUG00000002096	86	80	53	82	15	5	13	13	18.394	20.153	12.554	18.757	8.256	2.523	7.015	7.502	17.4645	6.324	-1.46552	2.52004e-05	0.000237112	Ypel5	yippee like 5 [Source:NCBI gene;Acc:101829616]	-	-	-	-	GO:0000151//ubiquitin ligase complex	-	-
ENSMAUG00000020935	129	94	120	81	22	24	11	19	22.217	18.761	23.386	14.673	9.661	10.412	4.681	8.025	19.7593	8.19475	-1.26976	2.54635e-05	0.000239428	Mfsd5	major facilitator superfamily domain containing 5 [Source:NCBI gene;Acc:101840787]	-	-	-	-	GO:0016021//integral component of membrane	GO:0015098//molybdate ion transmembrane transporter activity	GO:0015689//molybdate ion transport
ENSMAUG00000004490	0	0	0	0	6	1	1	8	0	0	0	0	0.522	0.086	0.084	0.669	0.001	0.34025	8.41045	2.55033e-05	0.000239643	Trank1	tetratricopeptide repeat and ankyrin repeat containing 1 [Source:MGI Symbol;Acc:MGI:1341834]	-	-	-	-	-	GO:0005515//protein binding	-
ENSMAUG00000021951	41	32	23	42	1	5	2	2	6.162	5.573	3.911	6.639	0.383	1.893	0.743	0.737	5.57125	0.939	-2.5688	2.64212e-05	0.000247609	Pdxp	pyridoxal phosphatase [Source:NCBI gene;Acc:101826074]	Metabolism;Metabolism	Global and overview maps;Metabolism of cofactors and vitamins	ko01100//Metabolic pathways;ko00750//Vitamin B6 metabolism	K07758;K07758	GO:0005829//cytosol;GO:0005886//plasma membrane;GO:0005911//cell-cell junction;GO:0015629//actin cytoskeleton;GO:0030027//lamellipodium;GO:0030496//midbody;GO:0032154//cleavage furrow;GO:0032587//ruffle membrane;GO:0070938//contractile ring	GO:0000287//magnesium ion binding;GO:0004721//phosphoprotein phosphatase activity;GO:0016791//phosphatase activity;GO:0031072//heat shock protein binding;GO:0033883//pyridoxal phosphatase activity;GO:0042803//protein homodimerization activity	GO:0006470//protein dephosphorylation;GO:0007088//regulation of mitotic nuclear division;GO:0016311//dephosphorylation;GO:0030836//positive regulation of actin filament depolymerization;GO:0031247//actin rod assembly;GO:0032361//pyridoxal phosphate catabolic process;GO:0032465//regulation of cytokinesis;GO:0071318//cellular response to ATP
ENSMAUG00000000510	2	1	2	0	10	4	5	6	0.408	0.237	0.462	0	5.206	2.057	2.523	3.004	0.27675	3.1975	3.53029	2.67163e-05	0.000250043	Fgf18	fibroblast growth factor 18 [Source:NCBI gene;Acc:101831487]	Human Diseases;Environmental Information Processing;Environmental Information Processing;Environmental Information Processing;Environmental Information Processing;Cellular Processes;Human Diseases;Human Diseases;Human Diseases	Cancer: overview;Signal transduction;Signal transduction;Signal transduction;Signal transduction;Cell motility;Cancer: specific types;Cancer: specific types;Cancer: specific types	ko05200//Pathways in cancer;ko04151//PI3K-Akt signaling pathway;ko04010//MAPK signaling pathway;ko04014//Ras signaling pathway;ko04015//Rap1 signaling pathway;ko04810//Regulation of actin cytoskeleton;ko05226//Gastric cancer;ko05224//Breast cancer;ko05218//Melanoma	K04358;K04358;K04358;K04358;K04358;K04358;K04358;K04358;K04358	GO:0005576//extracellular region;GO:0005730//nucleolus	GO:0005104//fibroblast growth factor receptor binding;GO:0005105//type 1 fibroblast growth factor receptor binding;GO:0005111//type 2 fibroblast growth factor receptor binding;GO:0008083//growth factor activity	GO:0001503//ossification;GO:0001525//angiogenesis;GO:0001957//intramembranous ossification;GO:0001958//endochondral ossification;GO:0002063//chondrocyte development;GO:0008284//positive regulation of cell proliferation;GO:0008543//fibroblast growth factor receptor signaling pathway;GO:0030324//lung development;GO:0030949//positive regulation of vascular endothelial growth factor receptor signalin…
ENSMAUG00000015451	0	0	0	2	6	10	3	6	0	0	0	0.094	0.779	1.125	0.331	0.657	0.0235	0.723	4.94326	2.73141e-05	0.000254962	Greb1	gene regulated by estrogen in breast cancer protein [Source:MGI Symbol;Acc:MGI:2149712]	-	-	-	-	-	-	-
MSTRG.75029	79	58	75	91	16	12	10	12	12.012	10.22	12.904	14.553	6.203	4.596	3.757	4.475	12.4223	4.75775	-1.38458	2.86706e-05	0.000266567	Pol	corticosteroid 11-beta-dehydrogenase isozyme 1 isoform X1 [Rattus norvegicus]	Cellular Processes;Organismal Systems;Genetic Information Processing	Cell growth and death;Aging;Replication and repair	ko04210//Apoptosis;ko04212//Longevity regulating pathway - worm;ko03410//Base excision repair	K10798;K10798;K10798	GO:0005783//endoplasmic reticulum;GO:0031090//organelle membrane;GO:0031674//I band;GO:0044446//intracellular organelle part	GO:0000166//nucleotide binding;GO:0008092//cytoskeletal protein binding;GO:0008289//lipid binding;GO:0015179//L-amino acid transmembrane transporter activity;GO:0015666//restriction endodeoxyribonuclease activity;GO:0033764//steroid dehydrogenase activity, acting on the CH-OH group of donors, NAD or NADP as acceptor;GO:0034061//DNA polymerase activity	GO:0001171//reverse transcription;GO:0003012//muscle system process;GO:0006308//DNA catabolic process;GO:0006575//cellular modified amino acid metabolic process;GO:0006643//membrane lipid metabolic process;GO:0006694//steroid biosynthetic process;GO:0006706//steroid catabolic process;GO:0006796//phosphate-containing compound metabolic process;GO:0007507//heart development;GO:0009887//animal organ…
ENSMAUG00000016375	0	0	0	0	0	3	4	10	0	0	0	0	0	0.969	1.267	3.144	0.001	1.345	10.3934	2.89025e-05	0.00026837	Sox30	SRY (sex determining region Y)-box 30 [Source:MGI Symbol;Acc:MGI:1341157]	-	-	-	-	GO:0005634//nucleus;GO:0005737//cytoplasm;GO:0010369//chromocenter	GO:0000978//RNA polymerase II proximal promoter sequence-specific DNA binding;GO:0001227//DNA-binding transcription repressor activity, RNA polymerase II-specific;GO:0001228//DNA-binding transcription activator activity, RNA polymerase II-specific;GO:0003700//DNA-binding transcription factor activity;GO:0008013//beta-catenin binding;GO:1990837//sequence-specific double-stranded DNA binding	GO:0000122//negative regulation of transcription by RNA polymerase II;GO:0007286//spermatid development;GO:0030178//negative regulation of Wnt signaling pathway;GO:0031960//response to corticosteroid;GO:0045944//positive regulation of transcription by RNA polymerase II
ENSMAUG00000010591	5	4	8	10	13	8	8	17	0.925	0.857	1.675	1.946	6.131	3.728	3.657	7.712	1.35075	5.307	1.97414	2.89567e-05	0.000268696	Lpxn	leupaxin [Source:MGI Symbol;Acc:MGI:2147677]	-	-	-	-	GO:0002102//podosome;GO:0005634//nucleus;GO:0005737//cytoplasm;GO:0005829//cytosol;GO:0005886//plasma membrane;GO:0005925//focal adhesion;GO:0016607//nuclear speck	GO:0003712//transcription coregulator activity	GO:0007162//negative regulation of cell adhesion;GO:0033628//regulation of cell adhesion mediated by integrin;GO:0050859//negative regulation of B cell receptor signaling pathway
ENSMAUG00000005310	11	15	18	11	25	12	20	12	0.832	1.381	1.54	0.979	5.394	2.286	50.454	2.303	1.183	15.1092	3.67491	2.95838e-05	0.000273777	Atp13a5	ATPase 13A5 [Source:NCBI gene;Acc:101840456]	-	-	-	-	GO:0016021//integral component of membrane	GO:0000166//nucleotide binding;GO:0016887//ATPase activity	GO:0006812//cation transport
ENSMAUG00000017865	121	93	90	102	22	22	13	22	7.585	6.873	6.384	6.725	3.516	3.474	2.014	3.382	6.89175	3.0965	-1.15423	2.99168e-05	0.000276334	Tyk2	tyrosine kinase 2 [Source:NCBI gene;Acc:101833177]	Human Diseases;Human Diseases;Human Diseases;Human Diseases;Organismal Systems;Human Diseases;Human Diseases;Human Diseases;Environmental Information Processing;Cellular Processes;Human Diseases;Organismal Systems;Organismal Systems;Human Diseases;Organismal Systems	Infectious disease: viral;Infectious disease: viral;Infectious disease: viral;Infectious disease: viral;Immune system;Infectious disease: viral;Infectious disease: viral;Infectious disease: viral;Signal transduction;Cell growth and death;Infectious disease: viral;Development and regeneration;Immune system;Infectious disease: parasitic;Immune system	ko05168//Herpes simplex virus 1 infection;ko05165//Human papillomavirus infection;ko05169//Epstein-Barr virus infection;ko05167//Kaposi sarcoma-associated herpesvirus infection;ko04621//NOD-like receptor signaling pathway;ko05164//Influenza A;ko05161//Hepatitis B;ko05160//Hepatitis C;ko04630//JAK-STAT signaling pathway;ko04217//Necroptosis;ko05162//Measles;ko04380//Osteoclast differentiation;ko04…	K11219;K11219;K11219;K11219;K11219;K11219;K11219;K11219;K11219;K11219;K11219;K11219;K11219;K11219;K11219	GO:0005634//nucleus;GO:0005737//cytoplasm;GO:0005856//cytoskeleton;GO:0016020//membrane	GO:0004672//protein kinase activity;GO:0004713//protein tyrosine kinase activity;GO:0004715//non-membrane spanning protein tyrosine kinase activity;GO:0005131//growth hormone receptor binding;GO:0005524//ATP binding	GO:0006468//protein phosphorylation;GO:0035556//intracellular signal transduction
ENSMAUG00000008605	142	146	108	128	24	33	21	32	21.482	25.595	18.488	20.366	9.257	12.575	7.85	11.873	21.4827	10.3887	-1.04816	3.00273e-05	0.000277174	Fem1aa	fem-1 homolog A [Source:NCBI gene;Acc:101830994]	-	-	-	-	-	GO:0005515//protein binding;GO:0031867//EP4 subtype prostaglandin E2 receptor binding	GO:0050728//negative regulation of inflammatory response
ENSMAUG00000006651	73	87	90	75	10	17	10	18	4.603	6.212	5.27	4.661	1.893	2.956	1.349	4.063	5.1865	2.56525	-1.01566	3.05471e-05	0.000281053	Zfp316	zinc finger protein 316 [Source:NCBI gene;Acc:101840123]	Human Diseases	Infectious disease: viral	ko05168//Herpes simplex virus 1 infection	K09228	-	-	GO:0006355//regulation of transcription, DNA-templated
ENSMAUG00000000410	5	1	4	7	13	17	3	8	0.53	0.123	0.454	0.738	3.383	4.292	0.785	2.078	0.46125	2.6345	2.51391	3.10478e-05	0.000285288	Thsd1	thrombospondin type 1 domain containing 1 [Source:NCBI gene;Acc:101836088]	-	-	-	-	GO:0005768//endosome;GO:0005829//cytosol;GO:0005925//focal adhesion	GO:0050840//extracellular matrix binding	GO:0048041//focal adhesion assembly
ENSMAUG00000004851	241	233	292	276	64	75	68	54	29.404	27.55	36.163	24.231	13.802	10.017	16.702	11.351	29.337	12.968	-1.17777	3.12971e-05	0.000287392	Gpatch2	G-patch domain containing 2 [Source:NCBI gene;Acc:101834131]	-	-	-	-	GO:0016607//nuclear speck	GO:0003676//nucleic acid binding	GO:0010923//negative regulation of phosphatase activity
ENSMAUG00000018186	36	30	42	25	3	2	2	3	13.427	12.967	17.726	9.807	2.853	1.879	1.843	2.744	13.4817	2.32975	-2.53276	3.19616e-05	0.000292922	Myl1	myosin light chain 1 [Source:NCBI gene;Acc:101832789]	-	-	-	-	GO:0030016//myofibril	GO:0005509//calcium ion binding;GO:0008307//structural constituent of muscle	GO:0006936//muscle contraction
ENSMAUG00000019460	3	5	1	4	14	6	6	7	0.291	0.561	0.11	0.408	3.459	14.262	1.437	1.663	0.3425	5.20525	3.92579	3.44544e-05	0.000314341	Cd80	CD80 molecule [Source:NCBI gene;Acc:101841978]	Environmental Information Processing;Human Diseases;Human Diseases;Organismal Systems;Human Diseases;Human Diseases;Human Diseases;Organismal Systems;Human Diseases;Human Diseases	Signaling molecules and interaction;Immune disease;Immune disease;Immune system;Cardiovascular disease;Immune disease;Immune disease;Immune system;Endocrine and metabolic disease;Immune disease	ko04514//Cell adhesion molecules;ko05322//Systemic lupus erythematosus;ko05323//Rheumatoid arthritis;ko04620//Toll-like receptor signaling pathway;ko05416//Viral myocarditis;ko05320//Autoimmune thyroid disease;ko05330//Allograft rejection;ko04672//Intestinal immune network for IgA production;ko04940//Type I diabetes mellitus;ko05332//Graft-versus-host disease	K05412;K05412;K05412;K05412;K05412;K05412;K05412;K05412;K05412;K05412	GO:0009897//external side of plasma membrane	GO:0015026//coreceptor activity	GO:0031295//T cell costimulation;GO:0042102//positive regulation of T cell proliferation;GO:0046641//positive regulation of alpha-beta T cell proliferation;GO:0071222//cellular response to lipopolysaccharide
ENSMAUG00000016946	108	98	82	91	8	26	17	17	15.129	15.909	12.998	13.408	2.857	9.175	5.885	5.841	14.361	5.9395	-1.27374	3.46183e-05	0.000315386	S1pr2	sphingosine-1-phosphate receptor 2 [Source:NCBI gene;Acc:101835178]	Environmental Information Processing;Environmental Information Processing	Signaling molecules and interaction;Signal transduction	ko04080//Neuroactive ligand-receptor interaction;ko04071//Sphingolipid signaling pathway	K04292;K04292	GO:0005886//plasma membrane;GO:0016021//integral component of membrane	GO:0001664//G protein-coupled receptor binding;GO:0004930//G protein-coupled receptor activity;GO:0005178//integrin binding;GO:0008528//G protein-coupled peptide receptor activity;GO:0038036//sphingosine-1-phosphate receptor activity	GO:0003376//sphingosine-1-phosphate receptor signaling pathway;GO:0007186//G protein-coupled receptor signaling pathway;GO:0010800//positive regulation of peptidyl-threonine phosphorylation;GO:0031532//actin cytoskeleton reorganization;GO:0046847//filopodium assembly;GO:0090394//negative regulation of excitatory postsynaptic potential;GO:1903142//positive regulation of establishment of endothelia…
ENSMAUG00000018459	0	4	2	3	9	4	8	8	0	0.93	0.454	0.915	4.603	2.021	3.965	3.935	0.57475	3.631	2.65936	3.46359e-05	0.000315386	Cdo1	cysteine dioxygenase type 1 [Source:NCBI gene;Acc:101832528]	Metabolism;Metabolism;Metabolism	Global and overview maps;Amino acid metabolism;Metabolism of other amino acids	ko01100//Metabolic pathways;ko00270//Cysteine and methionine metabolism;ko00430//Taurine and hypotaurine metabolism	K00456;K00456;K00456	GO:0005829//cytosol	GO:0005506//iron ion binding;GO:0016702//oxidoreductase activity, acting on single donors with incorporation of molecular oxygen, incorporation of two atoms of oxygen	GO:0055114//oxidation-reduction process
ENSMAUG00000000821	9	1	3	3	10	13	5	9	1.06	0.136	0.4	0.371	3.002	3.855	1.455	2.599	0.49175	2.72775	2.47171	3.53072e-05	0.000321084	Themis2	thymocyte selection associated family member 2 [Source:NCBI gene;Acc:101823665]	-	-	-	-	GO:0005634//nucleus;GO:0005737//cytoplasm	-	GO:0050852//T cell receptor signaling pathway;GO:0050864//regulation of B cell activation
ENSMAUG00000016077	0	0	0	0	4	4	3	2	0	0	0	0	2.673	2.641	1.943	1.286	0.001	2.13575	11.0605	3.53528e-05	0.000321292	Icam2	intercellular adhesion molecule 2 [Source:NCBI gene;Acc:101842337]	Environmental Information Processing;Organismal Systems	Signaling molecules and interaction;Immune system	ko04514//Cell adhesion molecules;ko04650//Natural killer cell mediated cytotoxicity	K06523;K06523	GO:0001931//uropod;GO:0005886//plasma membrane;GO:0005887//integral component of plasma membrane;GO:0005902//microvillus;GO:0016020//membrane;GO:0032154//cleavage furrow;GO:0071944//cell periphery	GO:0005178//integrin binding	GO:0098609//cell-cell adhesion
ENSMAUG00000014088	0	0	0	0	3	4	2	4	0	0	0	0	0.737	0.971	0.476	0.945	0.001	0.78225	9.61149	3.57257e-05	0.000324263	Wfikkn2	WAP, follistatin/kazal, immunoglobulin, kunitz and netrin domain containing 2 [Source:NCBI gene;Acc:101840111]	-	-	-	-	GO:0005576//extracellular region;GO:0005615//extracellular space	GO:0004867//serine-type endopeptidase inhibitor activity;GO:0005515//protein binding;GO:0030414//peptidase inhibitor activity;GO:0048019//receptor antagonist activity;GO:0050431//transforming growth factor beta binding	GO:0001501//skeletal system development;GO:0007179//transforming growth factor beta receptor signaling pathway;GO:0030512//negative regulation of transforming growth factor beta receptor signaling pathway;GO:0032091//negative regulation of protein binding;GO:0043392//negative regulation of DNA binding;GO:0048747//muscle fiber development;GO:0060021//roof of mouth development
ENSMAUG00000003665	102	130	110	145	25	23	23	28	12.389	17.751	14.486	18.524	7.914	6.649	6.907	8.328	15.7875	7.4495	-1.08357	3.5909e-05	0.000325718	Kat14	lysine acetyltransferase 14 [Source:MGI Symbol;Acc:MGI:1917264]	-	-	-	-	GO:0005634//nucleus;GO:0005671//Ada2/Gcn5/Ada3 transcription activator complex	GO:0008080//N-acetyltransferase activity	GO:0000086//G2/M transition of mitotic cell cycle;GO:0016573//histone acetylation
ENSMAUG00000021900	67	73	47	58	16	5	6	5	7.06	8.914	5.604	6.428	4.299	1.327	1.562	1.292	7.0015	2.12	-1.7236	3.80213e-05	0.000342022	Ubiad1	UbiA prenyltransferase domain containing 1 [Source:NCBI gene;Acc:101835960]	-	-	-	-	GO:0005634//nucleus;GO:0005737//cytoplasm;GO:0005783//endoplasmic reticulum;GO:0016020//membrane;GO:0016021//integral component of membrane;GO:0030173//integral component of Golgi membrane	GO:0004659//prenyltransferase activity;GO:0016209//antioxidant activity;GO:0016765//transferase activity, transferring alkyl or aryl (other than methyl) groups	GO:0006744//ubiquinone biosynthetic process;GO:0009234//menaquinone biosynthetic process;GO:0042371//vitamin K biosynthetic process
ENSMAUG00000015853	103	89	84	96	13	15	26	16	9.419	9.432	8.858	9.461	3.006	3.519	5.826	3.663	9.2925	4.0035	-1.2148	3.83321e-05	0.000344599	Zfp46	zinc finger protein 436 [Source:NCBI gene;Acc:101843790]	Human Diseases	Infectious disease: viral	ko05168//Herpes simplex virus 1 infection	K09228	GO:0005654//nucleoplasm;GO:0005829//cytosol	-	GO:0006355//regulation of transcription, DNA-templated
ENSMAUG00000009947	84	66	97	112	18	15	19	10	9.988	9.094	13.051	14.007	5.457	4.493	5.583	2.916	11.535	4.61225	-1.32248	3.94311e-05	0.000353354	Mios	meiosis regulator for oocyte development [Source:MGI Symbol;Acc:MGI:2182066]	Environmental Information Processing	Signal transduction	ko04150//mTOR signaling pathway	K20407	GO:0005654//nucleoplasm;GO:0005765//lysosomal membrane;GO:0005829//cytosol;GO:0030054//cell junction;GO:0061700//GATOR2 complex	GO:0005515//protein binding	GO:0032008//positive regulation of TOR signaling;GO:0034198//cellular response to amino acid starvation;GO:0034629//cellular protein-containing complex localization
ENSMAUG00000011295	69	71	94	81	17	15	13	7	7.895	9.414	12.17	9.897	5.32	4.323	3.676	2.124	9.844	3.86075	-1.35036	3.97915e-05	0.000356131	Numbl	NUMB like endocytic adaptor protein [Source:NCBI gene;Acc:101823438]	Environmental Information Processing	Signal transduction	ko04330//Notch signaling pathway	K06057	GO:0005737//cytoplasm	-	GO:0007399//nervous system development;GO:0007405//neuroblast proliferation;GO:0007409//axonogenesis;GO:0019221//cytokine-mediated signaling pathway;GO:0019538//protein metabolic process;GO:0021670//lateral ventricle development;GO:0021849//neuroblast division in subventricular zone;GO:0030900//forebrain development;GO:0034332//adherens junction organization;GO:0050769//positive regulation of neu…
ENSMAUG00000003345	52	38	43	39	3	9	3	4	13.74	11.636	12.857	10.839	2.021	5.99	1.959	2.592	12.268	3.1405	-1.96583	4.09278e-05	0.000365656	Eid3	EP300 interacting inhibitor of differentiation 3 [Source:NCBI gene;Acc:101833358]	-	-	-	-	GO:0005634//nucleus;GO:0005654//nucleoplasm;GO:0005730//nucleolus;GO:0030915//Smc5-Smc6 complex	-	GO:0006281//DNA repair
ENSMAUG00000002714	101	76	80	96	10	19	21	15	15.165	11.921	13.469	13.737	4.315	6.626	7.665	5.204	13.573	5.9525	-1.18917	4.16833e-05	0.000371884	Trim30a	XP_027263728.1 tripartite motif-containing protein 30A [Cricetulus griseus]	Human Diseases	Infectious disease: viral	ko05170//Human immunodeficiency virus 1 infection	K10648	-	GO:0005515//protein binding	-
ENSMAUG00000008240	47	40	38	44	5	9	0	3	2.736	2.698	2.503	2.694	0.742	1.32	0	0.428	2.65775	0.6225	-2.09406	4.21362e-05	0.000375214	Tmppe	transmembrane protein with metallophosphoesterase domain [Source:NCBI gene;Acc:101838139]	-	-	-	-	-	GO:0016787//hydrolase activity	-
ENSMAUG00000019529	286	239	264	340	74	86	65	66	83.428	91.398	83.281	95.398	44.655	51.271	38.014	42.708	88.3762	44.162	-1.00085	4.33557e-05	0.000385103	Ssb	XP_012978228.1 lupus La protein [Mesocricetus auratus]	Human Diseases	Immune disease	ko05322//Systemic lupus erythematosus	K11090	GO:0005634//nucleus;GO:1990904//ribonucleoprotein complex	GO:0003676//nucleic acid binding;GO:0003723//RNA binding	GO:0006396//RNA processing
ENSMAUG00000013391	0	0	0	0	6	3	2	2	0	0	0	0	0.982	0.485	0.317	0.315	0.001	0.52475	9.03549	4.71256e-05	0.000414935	Adgrb2	adhesion G protein-coupled receptor B2 [Source:NCBI gene;Acc:101836127]	-	-	-	-	GO:0005886//plasma membrane;GO:0005887//integral component of plasma membrane;GO:0016020//membrane;GO:0016021//integral component of membrane	GO:0004888//transmembrane signaling receptor activity;GO:0004930//G protein-coupled receptor activity	GO:0007166//cell surface receptor signaling pathway;GO:0007186//G protein-coupled receptor signaling pathway;GO:0016525//negative regulation of angiogenesis;GO:0033173//calcineurin-NFAT signaling cascade
ENSMAUG00000011849	6	4	8	9	9	14	5	18	0.427	0.33	0.922	0.673	1.864	2.507	1.031	3.356	0.588	2.1895	1.89671	4.76446e-05	0.000419243	Kcnh2	potassium voltage-gated channel subfamily H member 2 [Source:NCBI gene;Acc:101838552]	-	-	-	-	GO:0005886//plasma membrane;GO:0008076//voltage-gated potassium channel complex;GO:0009986//cell surface;GO:0016020//membrane;GO:0048471//perinuclear region of cytoplasm;GO:1902937//inward rectifier potassium channel complex	GO:0000976//transcription regulatory region sequence-specific DNA binding;GO:0005216//ion channel activity;GO:0005242//inward rectifier potassium channel activity;GO:0005249//voltage-gated potassium channel activity;GO:0005251//delayed rectifier potassium channel activity;GO:0031625//ubiquitin protein ligase binding;GO:0042802//identical protein binding;GO:0042803//protein homodimerization activi…	GO:0006811//ion transport;GO:0006813//potassium ion transport;GO:0035690//cellular response to drug;GO:0042391//regulation of membrane potential;GO:0045893//positive regulation of transcription, DNA-templated;GO:0055075//potassium ion homeostasis;GO:0055085//transmembrane transport;GO:0060048//cardiac muscle contraction;GO:0060306//regulation of membrane repolarization;GO:0060307//regulation of v…
ENSMAUG00000016607	446	416	445	538	113	139	147	121	23.667	37.924	26.7	51.775	15.271	18.578	19.248	15.772	35.0165	17.2172	-1.02418	4.88038e-05	0.000428375	Cacul1	CDK2 associated cullin domain 1 [Source:NCBI gene;Acc:101832681]	-	-	-	-	-	GO:0019901//protein kinase binding;GO:0031625//ubiquitin protein ligase binding	GO:0000082//G1/S transition of mitotic cell cycle;GO:0006511//ubiquitin-dependent protein catabolic process;GO:0008284//positive regulation of cell proliferation;GO:0045860//positive regulation of protein kinase activity
ENSMAUG00000019549	63	60	46	56	4	11	4	12	10.99	12.13	9.08	10.275	1.779	4.834	1.724	5.134	10.6188	3.36775	-1.65676	5.15827e-05	0.000451085	Riox1	ribosomal oxygenase 1 [Source:NCBI gene;Acc:101837244]	-	-	-	-	GO:0005634//nucleus;GO:0005730//nucleolus	GO:0005506//iron ion binding;GO:0016706//oxidoreductase activity, acting on paired donors, with incorporation or reduction of molecular oxygen, 2-oxoglutarate as one donor, and incorporation of one atom each of oxygen into both donors;GO:0032453//histone demethylase activity (H3-K4 specific);GO:0051864//histone demethylase activity (H3-K36 specific)	GO:0034720//histone H3-K4 demethylation;GO:0045668//negative regulation of osteoblast differentiation;GO:0045892//negative regulation of transcription, DNA-templated;GO:0070544//histone H3-K36 demethylation
ENSMAUG00000013330	112	81	107	83	51	59	83	63	5.875	4.924	6.229	4.579	6.821	10.745	18.599	13.939	5.40175	12.526	1.21343	5.20151e-05	0.000453743	Eml6	echinoderm microtubule associated protein like 6 [Source:MGI Symbol;Acc:MGI:2442895]	-	-	-	-	-	GO:0005515//protein binding	-
ENSMAUG00000021616	2	2	3	1	10	4	5	7	0.176	0.184	0.298	0.092	2.022	0.886	0.98	1.509	0.1875	1.34925	2.8472	5.35956e-05	0.000464945	Col20a1	collagen type XX alpha 1 chain [Source:NCBI gene;Acc:101840106]	-	-	-	-	-	GO:0005515//protein binding	-
ENSMAUG00000003007	90	63	73	74	12	11	14	16	8.616	6.989	7.908	7.451	2.929	2.653	3.312	3.757	7.741	3.16275	-1.29134	5.53496e-05	0.000479278	Zfp628	zinc finger protein 628 [Source:NCBI gene;Acc:101827537]	-	-	-	-	GO:0005634//nucleus	GO:0003677//DNA binding;GO:0003700//DNA-binding transcription factor activity	GO:0006355//regulation of transcription, DNA-templated;GO:0007283//spermatogenesis
ENSMAUG00000000459	20	11	31	15	0	0	1	0	2.294	1.473	4.095	1.826	0	0	0.208	0	2.422	0.052	-5.54154	5.76312e-05	0.000497814	Man2a2	XP_005077862.2 alpha-mannosidase 2x isoform X1 [Mesocricetus auratus]	Metabolism;Metabolism;Metabolism	Global and overview maps;Glycan biosynthesis and metabolism;Glycan biosynthesis and metabolism	ko01100//Metabolic pathways;ko00510//N-Glycan biosynthesis;ko00513//Various types of N-glycan biosynthesis	K01231;K01231;K01231	-	GO:0003824//catalytic activity;GO:0004559//alpha-mannosidase activity;GO:0030246//carbohydrate binding	GO:0005975//carbohydrate metabolic process;GO:0006013//mannose metabolic process
MSTRG.81724	0	1	0	2	5	6	2	10	0	0.573	0	1.04	6.306	7.476	2.444	12.131	0.40325	7.08925	4.13589	5.94007e-05	0.00051157	ZNF709	zinc finger protein OZF-like [Mesocricetus auratus]	Human Diseases	Infectious disease: viral	ko05168//Herpes simplex virus 1 infection	K09228	-	-	-
ENSMAUG00000021912	69	51	50	60	39	47	32	46	15.332	11.924	11.897	12.777	21.551	47.393	26.25	24.259	12.9825	29.8633	1.2018	6.05642e-05	0.000519337	Blnk	B cell linker [Source:NCBI gene;Acc:101827713]	Human Diseases;Organismal Systems;Environmental Information Processing;Organismal Systems;Human Diseases	Infectious disease: viral;Development and regeneration;Signal transduction;Immune system;Immune disease	ko05169//Epstein-Barr virus infection;ko04380//Osteoclast differentiation;ko04064//NF-kappa B signaling pathway;ko04662//B cell receptor signaling pathway;ko05340//Primary immunodeficiency	K07371;K07371;K07371;K07371;K07371	GO:0005737//cytoplasm;GO:0005829//cytosol;GO:0005886//plasma membrane;GO:0016020//membrane;GO:0036464//cytoplasmic ribonucleoprotein granule	GO:0019899//enzyme binding;GO:0019901//protein kinase binding;GO:0035591//signaling adaptor activity;GO:0042169//SH2 domain binding;GO:0043274//phospholipase binding;GO:1990782//protein tyrosine kinase binding	GO:0010628//positive regulation of gene expression;GO:0035556//intracellular signal transduction;GO:0050853//B cell receptor signaling pathway
ENSMAUG00000001315	0	1	0	0	2	4	5	5	0	0.151	0	0	0.663	7.341	1.607	1.471	0.03775	2.7705	6.19753	6.30979e-05	0.000539426	Disc1	disrupted in schizophrenia 1 [Source:MGI Symbol;Acc:MGI:2447658]	-	-	-	-	GO:0005739//mitochondrion;GO:0005813//centrosome;GO:0008021//synaptic vesicle;GO:0014069//postsynaptic density;GO:0036064//ciliary basal body;GO:0045111//intermediate filament cytoskeleton;GO:0097546//ciliary base	GO:0060090//molecular adaptor activity	GO:0000226//microtubule cytoskeleton organization;GO:0001764//neuron migration;GO:0002052//positive regulation of neuroblast proliferation;GO:0010975//regulation of neuron projection development;GO:0021799//cerebral cortex radially oriented cell migration;GO:0021846//cell proliferation in forebrain;GO:0030177//positive regulation of Wnt signaling pathway;GO:0031929//TOR signaling;GO:0032091//nega…
ENSMAUG00000012599	4	1	4	3	23	2	3	11	0.932	0.267	1.044	0.747	13.656	1.162	1.71	6.245	0.7475	5.69325	2.92911	6.39854e-05	0.000546351	Mss51	MSS51 mitochondrial translational activator [Source:NCBI gene;Acc:101840488]	-	-	-	-	-	-	-
ENSMAUG00000018487	41	29	44	44	27	25	36	39	6.052	4.904	7.266	6.753	10.046	13.329	14.435	13.958	6.24375	12.942	1.05158	6.55632e-05	0.000558811	Nepro	nucleolus and neural progenitor protein [Source:NCBI gene;Acc:101839831]	-	-	-	-	-	-	-
ENSMAUG00000014731	93	88	79	91	18	11	16	22	21.335	23.471	20.578	22.781	10.628	6.659	9.061	10.579	22.0413	9.23175	-1.25553	6.57075e-05	0.000559703	Med7	mediator complex subunit 7 [Source:NCBI gene;Acc:101837594]	-	-	-	-	GO:0005667//transcription factor complex;GO:0016592//mediator complex;GO:0016604//nuclear body	GO:0003712//transcription coregulator activity	GO:0006357//regulation of transcription by RNA polymerase II;GO:0019827//stem cell population maintenance
ENSMAUG00000020581	84	63	71	85	12	10	17	15	11.814	10.531	11.224	12.697	4.138	3.17	5.825	5.162	11.5665	4.57375	-1.3385	6.7768e-05	0.0005749	Zfp422	zinc finger protein 22 [Source:NCBI gene;Acc:101839704]	-	-	-	-	GO:0005654//nucleoplasm	GO:0003677//DNA binding	-
ENSMAUG00000020241	86	106	89	67	16	22	9	13	6.075	8.569	6.99	4.993	2.97	3.846	1.544	2.462	6.65675	2.7055	-1.29892	7.02045e-05	0.000593356	Lhfpl2	LHFPL tetraspan subfamily member 2 [Source:NCBI gene;Acc:101825285]	-	-	-	-	-	-	GO:0046545//development of primary female sexual characteristics;GO:0046546//development of primary male sexual characteristics;GO:1905516//positive regulation of fertilization
ENSMAUG00000015877	97	114	84	90	18	19	20	19	11.246	15.328	11.033	10.987	5.379	5.694	5.736	5.409	12.1485	5.5545	-1.12905	7.11108e-05	0.000600298	Dyrk1b	dual specificity tyrosine phosphorylation regulated kinase 1B [Source:NCBI gene;Acc:101836253]	-	-	-	-	GO:0005654//nucleoplasm;GO:0005694//chromosome	GO:0003713//transcription coactivator activity;GO:0004672//protein kinase activity;GO:0004712//protein serine/threonine/tyrosine kinase activity;GO:0005524//ATP binding	GO:0006468//protein phosphorylation;GO:0007520//myoblast fusion;GO:0045893//positive regulation of transcription, DNA-templated;GO:0046777//protein autophosphorylation;GO:0060612//adipose tissue development
ENSMAUG00000015332	85	79	59	73	5	23	6	9	7.273	7.28	5.664	6.473	1.075	4.849	1.153	1.716	6.6725	2.19825	-1.60187	7.14528e-05	0.000601388	Klhl17	kelch like family member 17 [Source:NCBI gene;Acc:101830263]	-	-	-	-	-	GO:0005515//protein binding	-
ENSMAUG00000017704	112	78	79	97	17	22	14	18	16.746	13.499	13.29	15.169	6.49	8.291	5.183	6.611	14.676	6.64375	-1.14339	7.25838e-05	0.000609454	Ormdl3	ORMDL sphingolipid biosynthesis regulator 3 [Source:NCBI gene;Acc:101844569]	-	-	-	-	GO:0005783//endoplasmic reticulum;GO:0005789//endoplasmic reticulum membrane;GO:0016021//integral component of membrane;GO:0035339//SPOTS complex	-	GO:0002903//negative regulation of B cell apoptotic process;GO:0006672//ceramide metabolic process;GO:0006686//sphingomyelin biosynthetic process;GO:0006940//regulation of smooth muscle contraction;GO:0010508//positive regulation of autophagy;GO:0042552//myelination;GO:0061744//motor behavior;GO:0090153//regulation of sphingolipid biosynthetic process;GO:0090156//cellular sphingolipid homeostasis…
ENSMAUG00000001683	0	0	0	0	2	3	7	1	0	0	0	0	0.818	7.042	2.773	0.393	0.001	2.7565	11.4286	7.4438e-05	0.000622801	Slc12a8	solute carrier family 12 (potassium/chloride transporters), member 8 [Source:MGI Symbol;Acc:MGI:2443672]	-	-	-	-	GO:0016020//membrane	-	GO:0055085//transmembrane transport
ENSMAUG00000011085	48	50	46	42	7	7	5	6	13.983	15.984	15.08	12.398	5.253	4.647	3.636	4.331	14.3613	4.46675	-1.68488	7.49311e-05	0.000626555	Smim12	small integral membrane protein 12 [Source:NCBI gene;Acc:101826905]	-	-	-	-	-	-	-
ENSMAUG00000016412	47	39	32	47	7	3	6	3	8.085	7.775	6.229	8.504	3.07	1.3	2.551	3.72	7.64825	2.66025	-1.52357	7.55799e-05	0.000631606	Dpt	dermatopontin [Source:NCBI gene;Acc:101829790]	-	-	-	-	-	-	GO:0008285//negative regulation of cell proliferation;GO:0030199//collagen fibril organization
ENSMAUG00000005614	17	15	19	12	15	16	13	24	2.736	2.798	3.46	2.031	6.155	6.487	5.17	9.473	2.75625	6.82125	1.30733	7.64454e-05	0.00063787	Amy1	alpha-amylase 1 [Source:NCBI gene;Acc:101834678]	Metabolism;Organismal Systems;Organismal Systems;Metabolism	Global and overview maps;Digestive system;Digestive system;Carbohydrate metabolism	ko01100//Metabolic pathways;ko04972//Pancreatic secretion;ko04973//Carbohydrate digestion and absorption;ko00500//Starch and sucrose metabolism	K01176;K01176;K01176;K01176	GO:0005615//extracellular space	GO:0003824//catalytic activity;GO:0004556//alpha-amylase activity;GO:0016160//amylase activity;GO:0043169//cation binding	GO:0005975//carbohydrate metabolic process;GO:0009617//response to bacterium
ENSMAUG00000001401	47	49	29	59	4	9	2	6	10.342	12.494	7.22	13.654	2.244	4.988	1.087	3.238	10.9275	2.88925	-1.9192	7.71362e-05	0.000642711	Med22	mediator complex subunit 22 [Source:NCBI gene;Acc:101826674]	-	-	-	-	GO:0016592//mediator complex	GO:0003712//transcription coregulator activity	GO:0006357//regulation of transcription by RNA polymerase II
ENSMAUG00000017618	69	67	62	59	10	14	9	10	6.495	7.308	6.604	5.841	2.4	3.32	2.093	2.309	6.562	2.5305	-1.37471	7.72636e-05	0.000643392	Phf13	XP_021088219.1 PHD finger protein 13 [Mesocricetus auratus]	-	-	-	-	-	-	-
ENSMAUG00000022169	73	62	46	65	9	12	12	5	30.181	29.705	21.52	28.265	9.487	12.497	12.26	5.07	27.4178	9.8285	-1.48007	7.96272e-05	0.000658802	Ptrh2	peptidyl-tRNA hydrolase 2 [Source:NCBI gene;Acc:101838506]	-	-	-	-	GO:0005739//mitochondrion;GO:0005829//cytosol	GO:0004045//aminoacyl-tRNA hydrolase activity	GO:0010629//negative regulation of gene expression;GO:2000210//positive regulation of anoikis;GO:2000811//negative regulation of anoikis
ENSMAUG00000001138	31	37	28	31	2	2	5	2	6.892	9.533	7.044	7.249	1.134	1.12	2.747	1.091	7.6795	1.523	-2.3341	8.22714e-05	0.000677899	Tmem177	transmembrane protein 177 [Source:NCBI gene;Acc:101839367]	-	-	-	-	-	-	-
ENSMAUG00000011871	95	85	98	98	22	20	18	16	5.994	5.946	7.111	6.553	3.321	2.983	2.688	2.51	6.401	2.8755	-1.15448	8.3626e-05	0.000688659	Capn15	calpain 15 [Source:NCBI gene;Acc:101839060]	-	-	-	-	-	GO:0004198//calcium-dependent cysteine-type endopeptidase activity	GO:0006508//proteolysis
ENSMAUG00000012297	0	0	0	0	4	7	3	0	0	0	0	0	1.185	1.238	0.861	0	0.001	0.821	9.68124	8.43644e-05	0.000693526	Myrip	myosin VIIA and Rab interacting protein [Source:NCBI gene;Acc:101823936]	-	-	-	-	GO:0000145//exocyst;GO:0001750//photoreceptor outer segment;GO:0015629//actin cytoskeleton;GO:0042470//melanosome;GO:0045202//synapse	GO:0003779//actin binding;GO:0017022//myosin binding;GO:0031267//small GTPase binding;GO:0051018//protein kinase A binding	GO:0006886//intracellular protein transport
ENSMAUG00000015114	1	0	2	1	9	2	5	6	0.11	0	0.248	0.115	2.515	0.552	1.354	1.613	0.11825	1.5085	3.6732	8.64607e-05	0.000708697	4930590J08Rik	RIKEN cDNA 4930590J08 gene [Source:MGI Symbol;Acc:MGI:2685917]	-	-	-	-	GO:0005737//cytoplasm	-	-
ENSMAUG00000012200	12	11	6	15	12	14	9	21	0.705	0.749	0.399	0.927	1.797	2.072	1.307	3.026	0.695	2.0505	1.56089	8.66701e-05	0.000709589	Ajm1	apical junction component 1 homolog [Source:NCBI gene;Acc:101822515]	-	-	-	-	-	-	GO:0045216//cell-cell junction organization
ENSMAUG00000012686	102	88	73	93	19	15	11	23	23.788	23.148	18.767	22.521	11.215	8.748	6.543	13.059	22.056	9.89125	-1.15695	8.86841e-05	0.00072398	Hand2	heart and neural crest derivatives expressed 2 [Source:NCBI gene;Acc:101830705]	-	-	-	-	GO:0000785//chromatin;GO:0005634//nucleus;GO:0005667//transcription factor complex;GO:0032991//protein-containing complex	GO:0000976//transcription regulatory region sequence-specific DNA binding;GO:0000977//RNA polymerase II regulatory region sequence-specific DNA binding;GO:0001228//DNA-binding transcription activator activity, RNA polymerase II-specific;GO:0003680//AT DNA binding;GO:0008134//transcription factor binding;GO:0042803//protein homodimerization activity;GO:0043565//sequence-specific DNA binding;GO:004…	GO:0001701//in utero embryonic development;GO:0001947//heart looping;GO:0001967//suckling behavior;GO:0003007//heart morphogenesis;GO:0003219//cardiac right ventricle formation;GO:0003253//cardiac neural crest cell migration involved in outflow tract morphogenesis;GO:0003266//regulation of secondary heart field cardioblast proliferation;GO:0003278//apoptotic process involved in heart morphogenesi…
ENSMAUG00000019673	30	25	25	21	0	0	0	2	2.836	2.739	2.675	2.088	0	0	0	0.464	2.5845	0.116	-4.47769	8.95129e-05	0.000729902	Mycl	MYCL proto-oncogene, bHLH transcription factor [Source:NCBI gene;Acc:101827714]	-	-	-	-	GO:0005654//nucleoplasm;GO:0005694//chromosome	GO:0003700//DNA-binding transcription factor activity;GO:0046983//protein dimerization activity	GO:0006355//regulation of transcription, DNA-templated;GO:0045607//regulation of inner ear auditory receptor cell differentiation
ENSMAUG00000014958	0	1	0	0	7	1	4	4	0	0.229	0	0	3.523	0.497	1.951	1.936	0.05725	1.97675	5.10971	9.19055e-05	0.000748548	Akap5	A-kinase anchoring protein 5 [Source:NCBI gene;Acc:101830964]	-	-	-	-	GO:0005886//plasma membrane;GO:0009898//cytoplasmic side of plasma membrane;GO:0045121//membrane raft;GO:0098837//postsynaptic recycling endosome	GO:0005516//calmodulin binding;GO:0008179//adenylate cyclase binding;GO:0017124//SH3 domain binding;GO:0030346//protein phosphatase 2B binding;GO:0034237//protein kinase A regulatory subunit binding;GO:0035254//glutamate receptor binding;GO:0097110//scaffold protein binding	GO:0007193//adenylate cyclase-inhibiting G protein-coupled receptor signaling pathway;GO:0007194//negative regulation of adenylate cyclase activity;GO:0010738//regulation of protein kinase A signaling;GO:0045762//positive regulation of adenylate cyclase activity;GO:1900273//positive regulation of long-term synaptic potentiation;GO:1903078//positive regulation of protein localization to plasma mem…
ENSMAUG00000003071	82	57	76	60	10	12	6	17	9.754	7.578	10.088	7.334	2.852	3.552	1.889	4.783	8.6885	3.269	-1.41026	9.21925e-05	0.000750452	--	-	-	-	-	-	-	-	-
ENSMAUG00000011017	95	85	105	105	26	21	18	8	9.19	9.528	11.493	10.683	6.413	5.117	4.303	1.898	10.2235	4.43275	-1.20562	9.34595e-05	0.000759535	ZNF566	zinc finger protein 566 [Source:MGI Symbol;Acc:MGI:1919806]	Human Diseases	Infectious disease: viral	ko05168//Herpes simplex virus 1 infection	K09228	-	-	GO:0006355//regulation of transcription, DNA-templated
ENSMAUG00000015953	38	33	37	30	1	6	5	1	9.806	9.868	10.804	8.142	0.658	3.9	3.188	0.633	9.655	2.09475	-2.2045	9.63193e-05	0.000780446	Atg101	autophagy related 101 [Source:NCBI gene;Acc:101832512]	Human Diseases;Human Diseases;Cellular Processes;Human Diseases;Organismal Systems;Cellular Processes	Neurodegenerative disease;Neurodegenerative disease;Transport and catabolism;Neurodegenerative disease;Aging;Transport and catabolism	ko05010//Alzheimer disease;ko05016//Huntington disease;ko04140//Autophagy - animal;ko05017//Spinocerebellar ataxia;ko04211//Longevity regulating pathway;ko04136//Autophagy - other	K19730;K19730;K19730;K19730;K19730;K19730	GO:0000407//phagophore assembly site	GO:0042802//identical protein binding;GO:0044877//protein-containing complex binding	GO:0000045//autophagosome assembly;GO:0006914//autophagy
ENSMAUG00000021827	0	0	0	0	8	0	3	3	0	0	0	0	2.457	0	1.042	1.034	0.001	1.13325	10.1463	9.83088e-05	0.000795084	Zfp750	zinc finger protein 750 [Source:NCBI gene;Acc:101830773]	-	-	-	-	GO:0005634//nucleus	GO:0000978//RNA polymerase II proximal promoter sequence-specific DNA binding;GO:0001227//DNA-binding transcription repressor activity, RNA polymerase II-specific;GO:0001228//DNA-binding transcription activator activity, RNA polymerase II-specific;GO:1990841//promoter-specific chromatin binding	GO:0000122//negative regulation of transcription by RNA polymerase II;GO:0008544//epidermis development;GO:0010719//negative regulation of epithelial to mesenchymal transition;GO:0045944//positive regulation of transcription by RNA polymerase II
MSTRG.80452	103	89	110	115	21	21	23	23	14.756	14.775	17.832	17.328	7.671	7.578	8.142	8.081	16.1728	7.868	-1.0395	9.9249e-05	0.000800968	CHD1	chromodomain-helicase-DNA-binding protein 1 [Mesocricetus auratus]	-	-	-	-	GO:0043231//intracellular membrane-bounded organelle;GO:0098687//chromosomal region	GO:0003676//nucleic acid binding;GO:0003678//DNA helicase activity;GO:0032550//purine ribonucleoside binding;GO:0042393//histone binding	GO:0006355//regulation of transcription, DNA-templated;GO:0032392//DNA geometric change;GO:0043921//modulation by host of viral transcription
ENSMAUG00000019752	0	0	0	0	1	2	2	8	0	0	0	0	0.37	0.732	0.718	2.849	0.001	1.16725	10.1889	9.96062e-05	0.000803391	Eps8l3	EPS8 like 3 [Source:NCBI gene;Acc:101824970]	-	-	-	-	GO:0005737//cytoplasm	GO:0005515//protein binding	GO:0042634//regulation of hair cycle
ENSMAUG00000019193	0	0	1	0	10	4	2	1	0	0	0.399	0	8.991	3.553	1.743	0.865	0.09975	3.788	5.24698	0.000100701	0.00081083	Scd4	OBS80420.1 hypothetical protein A6R68_21386 [Neotoma lepida]	Metabolism;Environmental Information Processing;Organismal Systems;Organismal Systems;Metabolism;Metabolism	Global and overview maps;Signal transduction;Aging;Endocrine system;Global and overview maps;Lipid metabolism	ko01100//Metabolic pathways;ko04152//AMPK signaling pathway;ko04212//Longevity regulating pathway - worm;ko03320//PPAR signaling pathway;ko01212//Fatty acid metabolism;ko01040//Biosynthesis of unsaturated fatty acids	K00507;K00507;K00507;K00507;K00507;K00507	-	GO:0016717//oxidoreductase activity, acting on paired donors, with oxidation of a pair of donors resulting in the reduction of molecular oxygen to two molecules of water	GO:0055114//oxidation-reduction process
ENSMAUG00000019012	159	119	90	130	20	35	17	29	12.764	11.07	8.175	10.976	4.094	7.078	3.372	5.71	10.7462	5.0635	-1.08563	0.000101391	0.000815925	Fam160b2	family with sequence similarity 160 member B2 [Source:NCBI gene;Acc:101838751]	-	-	-	-	-	-	-
ENSMAUG00000021921	49	30	31	44	3	6	3	5	4.161	2.952	2.978	3.929	0.649	1.283	0.629	1.041	3.505	0.9005	-1.96062	0.000101565	0.000816855	Heyl	hes related family bHLH transcription factor with YRPW motif like [Source:NCBI gene;Acc:101828503]	Human Diseases;Human Diseases;Human Diseases;Environmental Information Processing	Cancer: overview;Infectious disease: viral;Cancer: specific types;Signal transduction	ko05200//Pathways in cancer;ko05165//Human papillomavirus infection;ko05224//Breast cancer;ko04330//Notch signaling pathway	K09091;K09091;K09091;K09091	GO:0005634//nucleus;GO:0005737//cytoplasm	GO:0000978//RNA polymerase II proximal promoter sequence-specific DNA binding;GO:0000981//DNA-binding transcription factor activity, RNA polymerase II-specific;GO:0001227//DNA-binding transcription repressor activity, RNA polymerase II-specific;GO:0001228//DNA-binding transcription activator activity, RNA polymerase II-specific;GO:0003677//DNA binding;GO:0003700//DNA-binding transcription factor …	GO:0000122//negative regulation of transcription by RNA polymerase II;GO:0003151//outflow tract morphogenesis;GO:0003181//atrioventricular valve morphogenesis;GO:0003184//pulmonary valve morphogenesis;GO:0003198//epithelial to mesenchymal transition involved in endocardial cushion formation;GO:0003203//endocardial cushion morphogenesis;GO:0003208//cardiac ventricle morphogenesis;GO:0006355//regul…
ENSMAUG00000019457	35	23	30	28	2	2	4	1	8.969	6.83	8.699	7.547	1.307	1.291	2.533	0.628	8.01125	1.43975	-2.47621	0.000101887	0.000818978	Lipt2	lipoyl(octanoyl) transferase 2 [Source:NCBI gene;Acc:101833253]	-	-	-	-	GO:0005739//mitochondrion	GO:0033819//lipoyl(octanoyl) transferase activity	GO:0006464//cellular protein modification process;GO:0009249//protein lipoylation;GO:2000376//positive regulation of oxygen metabolic process
ENSMAUG00000012542	71	52	50	76	6	8	10	15	10.558	8.961	8.414	12.1	2.691	3.674	3.794	7.439	10.0083	4.3995	-1.18578	0.000103189	0.000828034	Mmgt2	XP_021081453.1 membrane magnesium transporter 2-like [Mesocricetus auratus]	-	-	-	-	-	-	-
ENSMAUG00000021265	73	65	83	92	16	20	9	10	7.802	7.838	9.892	10.096	4.383	5.148	2.389	2.635	8.907	3.63875	-1.2915	0.000104428	0.000836751	Nek8	NIMA related kinase 8 [Source:NCBI gene;Acc:101832038]	-	-	-	-	GO:0005929//cilium;GO:0097543//ciliary inversin compartment;GO:0097546//ciliary base	GO:0004672//protein kinase activity;GO:0005524//ATP binding	GO:0006468//protein phosphorylation;GO:0007368//determination of left/right symmetry;GO:0007507//heart development;GO:0009887//animal organ morphogenesis;GO:0035330//regulation of hippo signaling
MSTRG.22702	43	32	27	31	3	5	4	0	5.186	4.472	3.684	3.932	0.922	1.519	1.192	0	4.3185	0.90825	-2.24937	0.000104437	0.000836751	--	mCG1047212, partial [Mus musculus]	-	-	-	-	-	-	-
ENSMAUG00000013185	106	76	62	53	12	15	10	12	16.48	13.693	10.907	8.667	4.757	5.874	3.842	4.576	12.4367	4.76225	-1.38489	0.000106039	0.00084753	Zfp358	zinc finger protein 358 [Source:NCBI gene;Acc:101831533]	-	-	-	-	-	-	-
ENSMAUG00000015280	50	41	37	51	3	7	10	2	11.762	11.119	9.911	12.689	1.945	4.484	5.808	1.247	11.3703	3.371	-1.75402	0.000109784	0.000874986	Mtres1	mitochondrial transcription rescue factor 1 [Source:NCBI gene;Acc:101828988]	-	-	-	-	GO:0005739//mitochondrion;GO:0005759//mitochondrial matrix	GO:0000049//tRNA binding;GO:0003723//RNA binding;GO:0043023//ribosomal large subunit binding	GO:0072344//rescue of stalled ribosome;GO:1903108//regulation of mitochondrial transcription
ENSMAUG00000015987	41	21	26	44	3	1	5	2	3.583	2.126	2.571	4.044	0.668	0.22	1.08	0.429	3.081	0.59925	-2.36217	0.00010987	0.000875184	Xirp1	xin actin binding repeat containing 1 [Source:NCBI gene;Acc:101825772]	-	-	-	-	GO:0030054//cell junction	GO:0003779//actin binding	GO:0030036//actin cytoskeleton organization
ENSMAUG00000021769	7	10	3	8	14	12	6	11	0.229	0.38	0.111	0.276	1.17	22.343	0.486	0.884	0.249	6.22075	4.64287	0.000112017	0.000890274	Apc2	APC regulator of WNT signaling pathway 2 [Source:NCBI gene;Acc:101832403]	Human Diseases;Human Diseases;Human Diseases;Cellular Processes;Human Diseases;Environmental Information Processing;Human Diseases;Environmental Information Processing;Human Diseases;Human Diseases;Human Diseases;Cellular Processes;Human Diseases;Human Diseases;Human Diseases	Cancer: overview;Infectious disease: viral;Neurodegenerative disease;Cell motility;Cancer: specific types;Signal transduction;Cancer: overview;Signal transduction;Endocrine and metabolic disease;Cancer: specific types;Cancer: specific types;Cellular community - eukaryotes;Cancer: specific types;Cancer: specific types;Cancer: specific types	ko05200//Pathways in cancer;ko05165//Human papillomavirus infection;ko05010//Alzheimer disease;ko04810//Regulation of actin cytoskeleton;ko05225//Hepatocellular carcinoma;ko04310//Wnt signaling pathway;ko05206//MicroRNAs in cancer;ko04390//Hippo signaling pathway;ko04934//Cushing syndrome;ko05226//Gastric cancer;ko05224//Breast cancer;ko04550//Signaling pathways regulating pluripotency of stem ce…	K02085;K02085;K02085;K02085;K02085;K02085;K02085;K02085;K02085;K02085;K02085;K02085;K02085;K02085;K02085	-	GO:0005515//protein binding;GO:0008013//beta-catenin binding;GO:0008017//microtubule binding	GO:0016055//Wnt signaling pathway;GO:0030178//negative regulation of Wnt signaling pathway;GO:0090090//negative regulation of canonical Wnt signaling pathway
ENSMAUG00000003368	41	27	25	36	2	3	3	4	4.912	3.749	3.389	4.537	0.611	0.905	0.888	1.175	4.14675	0.89475	-2.21242	0.00011299	0.000895987	Mob3c	MOB kinase activator 3C [Source:NCBI gene;Acc:101842953]	-	-	-	-	-	-	-
ENSMAUG00000020829	20	20	22	18	25	13	13	31	4.386	4.9	4.963	3.364	11.326	6.542	6.372	14.064	4.40325	9.576	1.12085	0.000115502	0.000914372	Irak2	XP_021080490.1 interleukin-1 receptor-associated kinase-like 2 [Mesocricetus auratus]	Human Diseases;Organismal Systems	Infectious disease: bacterial;Nervous system	ko05152//Tuberculosis;ko04722//Neurotrophin signaling pathway	K04731;K04731	-	-	GO:0001959//regulation of cytokine-mediated signaling pathway;GO:0002755//MyD88-dependent toll-like receptor signaling pathway;GO:0006954//inflammatory response;GO:0007249//I-kappaB kinase/NF-kappaB signaling;GO:0070498//interleukin-1-mediated signaling pathway
ENSMAUG00000010188	0	0	0	0	3	1	1	8	0	0	0	0	2.672	0.88	0.863	6.854	0.001	2.81725	11.4601	0.000118605	0.000935464	Ctrb1	chymotrypsinogen B [Source:NCBI gene;Acc:101825831]	Organismal Systems;Organismal Systems	Digestive system;Digestive system	ko04972//Pancreatic secretion;ko04974//Protein digestion and absorption	K01310;K01310	-	GO:0004252//serine-type endopeptidase activity;GO:0008233//peptidase activity	GO:0006508//proteolysis
ENSMAUG00000012954	39	24	34	45	1	3	6	4	2.957	2.053	3.051	3.162	0.258	0.764	1.272	0.992	2.80575	0.8215	-1.77205	0.000120186	0.000946146	Gabbr1	gamma-aminobutyric acid type B receptor subunit 1 [Source:NCBI gene;Acc:101823351]	Environmental Information Processing;Environmental Information Processing;Organismal Systems;Human Diseases;Organismal Systems;Organismal Systems;Organismal Systems	Signaling molecules and interaction;Signal transduction;Endocrine system;Substance dependence;Nervous system;Endocrine system;Sensory system	ko04080//Neuroactive ligand-receptor interaction;ko04024//cAMP signaling pathway;ko04915//Estrogen signaling pathway;ko05032//Morphine addiction;ko04727//GABAergic synapse;ko04929//GnRH secretion;ko04742//Taste transduction	K04615;K04615;K04615;K04615;K04615;K04615;K04615	GO:0005737//cytoplasm;GO:0005887//integral component of plasma membrane;GO:0016020//membrane;GO:0016021//integral component of membrane;GO:0038037//G protein-coupled receptor dimeric complex;GO:0038039//G protein-coupled receptor heterodimeric complex;GO:0042734//presynaptic membrane;GO:0045211//postsynaptic membrane;GO:0098685//Schaffer collateral - CA1 synapse;GO:0098793//presynapse;GO:0098982/…	GO:0004930//G protein-coupled receptor activity;GO:0004965//G protein-coupled GABA receptor activity;GO:0099579//G protein-coupled neurotransmitter receptor activity involved in regulation of postsynaptic membrane potential	GO:0007186//G protein-coupled receptor signaling pathway;GO:0007193//adenylate cyclase-inhibiting G protein-coupled receptor signaling pathway;GO:0007214//gamma-aminobutyric acid signaling pathway
ENSMAUG00000012044	46	53	50	61	6	7	13	4	5.662	7.56	6.964	7.897	1.883	2.17	3.954	1.208	7.02075	2.30375	-1.60764	0.000123576	0.000970671	Coa7	cytochrome c oxidase assembly factor 7 [Source:NCBI gene;Acc:101834274]	Organismal Systems	Environmental adaptation	ko04714//Thermogenesis	K18180	GO:0005654//nucleoplasm;GO:0005739//mitochondrion;GO:0005758//mitochondrial intermembrane space	GO:0005515//protein binding	-
ENSMAUG00000009212	12	8	4	15	11	12	8	24	1.185	0.879	0.324	2.551	4.111	4.727	3.41	8.653	1.23475	5.22525	2.08128	0.000124745	0.000979306	Cabyr	calcium binding tyrosine phosphorylation regulated [Source:NCBI gene;Acc:101837212]	-	-	-	-	GO:0005737//cytoplasm;GO:0031514//motile cilium;GO:0035686//sperm fibrous sheath;GO:0097228//sperm principal piece;GO:0097229//sperm end piece	GO:0005509//calcium ion binding;GO:0019904//protein domain specific binding	GO:0048240//sperm capacitation
ENSMAUG00000012487	46	38	39	33	5	5	4	5	7.012	6.565	6.611	4.656	1.71	2.017	1.583	1.964	6.211	1.8185	-1.77208	0.000128144	0.00100376	Prr3	proline rich 3 [Source:NCBI gene;Acc:101824593]	-	-	-	-	-	GO:0046872//metal ion binding	-
MSTRG.4777	1	0	4	3	8	3	10	5	0.301	0	1.36	0.948	6.131	2.271	7.427	3.686	0.65225	4.87875	2.90301	0.000131789	0.00102945	--	E3 ubiquitin-protein ligase [Cricetulus griseus]	-	-	-	-	-	-	-
ENSMAUG00000006085	15	12	17	14	16	10	19	17	1.393	1.292	1.787	1.368	3.79	2.34	4.361	3.873	1.46	3.591	1.29842	0.00013316	0.00103901	Rab44	RAB44, member RAS oncogene family [Source:NCBI gene;Acc:101831894]	-	-	-	-	-	GO:0003924//GTPase activity;GO:0005525//GTP binding	-
ENSMAUG00000012504	46	61	58	61	9	8	12	6	5.154	7.921	7.354	7.189	2.571	2.258	3.323	1.649	6.9045	2.45025	-1.49461	0.000135069	0.00105043	Acvr1b	activin A receptor type 1B [Source:NCBI gene;Acc:101831380]	Environmental Information Processing;Cellular Processes;Environmental Information Processing	Signaling molecules and interaction;Cellular community - eukaryotes;Signal transduction	ko04060//Cytokine-cytokine receptor interaction;ko04550//Signaling pathways regulating pluripotency of stem cells;ko04350//TGF-beta signaling pathway	K13567;K13567;K13567	GO:0005829//cytosol;GO:0005887//integral component of plasma membrane;GO:0009986//cell surface;GO:0016020//membrane;GO:0043235//receptor complex;GO:0048179//activin receptor complex	GO:0004672//protein kinase activity;GO:0004674//protein serine/threonine kinase activity;GO:0004675//transmembrane receptor protein serine/threonine kinase activity;GO:0005524//ATP binding;GO:0016361//activin receptor activity, type I;GO:0017002//activin-activated receptor activity;GO:0019838//growth factor binding;GO:0034711//inhibin binding;GO:0046332//SMAD binding;GO:0048185//activin binding	GO:0000082//G1/S transition of mitotic cell cycle;GO:0001701//in utero embryonic development;GO:0001942//hair follicle development;GO:0006355//regulation of transcription, DNA-templated;GO:0006468//protein phosphorylation;GO:0007165//signal transduction;GO:0007178//transmembrane receptor protein serine/threonine kinase signaling pathway;GO:0009966//regulation of signal transduction;GO:0010628//po…
ENSMAUG00000018040	83	69	56	52	11	13	12	7	16.341	15.848	12.62	11.476	5.941	7.159	6.229	3.607	14.0712	5.734	-1.29514	0.000135212	0.00105096	Mtg2	mitochondrial ribosome associated GTPase 2 [Source:NCBI gene;Acc:101840551]	-	-	-	-	GO:0005743//mitochondrial inner membrane;GO:0005759//mitochondrial matrix;GO:0005761//mitochondrial ribosome	GO:0000287//magnesium ion binding;GO:0003924//GTPase activity;GO:0005525//GTP binding	GO:0044065//regulation of respiratory system process;GO:0070129//regulation of mitochondrial translation
ENSMAUG00000018539	0	0	0	0	3	0	2	9	0	0	0	0	0.535	0	0.922	3.361	0.001	1.2045	10.2342	0.000137585	0.00106706	Kcnj12	potassium inwardly rectifying channel subfamily J member 12 [Source:NCBI gene;Acc:101837768]	Organismal Systems;Organismal Systems	Endocrine system;Nervous system	ko04921//Oxytocin signaling pathway;ko04725//Cholinergic synapse	K05005;K05005	GO:0016020//membrane;GO:0016021//integral component of membrane	GO:0005242//inward rectifier potassium channel activity	GO:0006813//potassium ion transport
MSTRG.21741	0	0	0	0	2	1	2	7	0	0	0	0	1.671	0.826	1.62	5.627	0.001	2.436	11.2503	0.000151457	0.00116188	--	-	-	-	-	-	-	-	-
ENSMAUG00000011601	38	26	29	17	21	28	23	24	3.444	2.731	2.974	1.62	4.853	6.392	5.151	5.335	2.69225	5.43275	1.01287	0.00015229	0.00116764	Shroom2	shroom family member 2 [Source:MGI Symbol;Acc:MGI:107194]	-	-	-	-	-	GO:0005515//protein binding;GO:0051015//actin filament binding	GO:0032401//establishment of melanosome localization;GO:0045176//apical protein localization
ENSMAUG00000011588	107	111	111	103	33	19	23	12	16.714	20.093	19.62	16.922	13.143	7.476	8.878	4.597	18.3373	8.5235	-1.10526	0.000154486	0.00118255	Trim27	tripartite motif containing 27 [Source:NCBI gene;Acc:101837572]	-	-	-	-	GO:0001650//fibrillar center;GO:0005634//nucleus;GO:0005654//nucleoplasm;GO:0005730//nucleolus;GO:0005737//cytoplasm;GO:0005768//endosome;GO:0030904//retromer complex;GO:0031965//nuclear membrane	GO:0003713//transcription coactivator activity;GO:0004842//ubiquitin-protein transferase activity;GO:0005515//protein binding;GO:0008270//zinc ion binding;GO:0042802//identical protein binding	GO:0000122//negative regulation of transcription by RNA polymerase II;GO:0002820//negative regulation of adaptive immune response;GO:0006469//negative regulation of protein kinase activity;GO:0032703//negative regulation of interleukin-2 production;GO:0032720//negative regulation of tumor necrosis factor production;GO:0032729//positive regulation of interferon-gamma production;GO:0032897//negativ…
ENSMAUG00000010920	1	0	0	1	6	5	6	2	0.105	0	0	0.11	1.605	1.321	1.555	0.515	0.05375	1.249	4.53836	0.000157834	0.00120677	Mttp	microsomal triglyceride transfer protein [Source:NCBI gene;Acc:101836921]	Organismal Systems	Digestive system	ko04975//Fat digestion and absorption	K14463	GO:0005783//endoplasmic reticulum;GO:0005794//Golgi apparatus;GO:0043235//receptor complex	GO:0005319//lipid transporter activity;GO:0005548//phospholipid transporter activity;GO:0046982//protein heterodimerization activity;GO:0120014//intermembrane phospholipid transfer activity;GO:0120019//intermembrane phosphotidylcholine transfer activity;GO:0120020//intermembrane cholesterol transfer activity;GO:1902388//ceramide 1-phosphate transporter activity;GO:1904121//phosphatidylethanolamin…	GO:0006497//protein lipidation;GO:0006629//lipid metabolic process;GO:0006641//triglyceride metabolic process;GO:0006869//lipid transport;GO:0007623//circadian rhythm;GO:0009306//protein secretion;GO:0015914//phospholipid transport;GO:0034197//triglyceride transport;GO:0034374//low-density lipoprotein particle remodeling;GO:0034377//plasma lipoprotein particle assembly;GO:0042157//lipoprotein met…
ENSMAUG00000009550	13	5	5	2	6	9	12	15	0.873	0.389	0.38	0.141	1.028	1.523	1.992	2.471	0.44575	1.7535	1.97593	0.000158558	0.00121044	Shoc1	shortage in chiasmata 1 [Source:NCBI gene;Acc:101825704]	-	-	-	-	GO:0000794//condensed nuclear chromosome;GO:0005694//chromosome	GO:0016887//ATPase activity	GO:0000712//resolution of meiotic recombination intermediates;GO:0007131//reciprocal meiotic recombination
ENSMAUG00000013704	47	59	56	33	3	3	13	4	6.461	10.381	8.963	5.405	0.878	1.222	5.195	1.235	7.8025	2.1325	-1.87139	0.000161696	0.0012324	Zfp637	zinc finger protein 32 [Source:NCBI gene;Acc:101837490]	-	-	-	-	-	GO:1990837//sequence-specific double-stranded DNA binding	-
ENSMAUG00000004916	4	0	0	0	8	4	3	7	0.385	0	0	0	1.964	0.97	0.714	1.653	0.09625	1.32525	3.78333	0.000162198	0.00123556	Atp9a	ATPase, class II, type 9A [Source:MGI Symbol;Acc:MGI:1330826]	-	-	-	-	GO:0005768//endosome;GO:0005769//early endosome;GO:0005802//trans-Golgi network;GO:0005886//plasma membrane;GO:0016021//integral component of membrane;GO:0031901//early endosome membrane;GO:0032588//trans-Golgi network membrane;GO:0048471//perinuclear region of cytoplasm;GO:0055037//recycling endosome;GO:0055038//recycling endosome membrane	GO:0000166//nucleotide binding;GO:0000287//magnesium ion binding;GO:0002020//protease binding;GO:0005524//ATP binding	GO:0015914//phospholipid transport;GO:1903542//negative regulation of exosomal secretion;GO:1905279//regulation of retrograde transport, endosome to Golgi;GO:2001135//regulation of endocytic recycling
ENSMAUG00000009935	11	10	14	9	0	0	0	0	1.926	2.029	2.773	1.657	0	0	0	0	2.09625	0.001	-11.0336	0.00016633	0.00126402	Srpk3	SRSF protein kinase 3 [Source:NCBI gene;Acc:101835125]	-	-	-	-	-	GO:0004672//protein kinase activity;GO:0004674//protein serine/threonine kinase activity;GO:0005524//ATP binding	GO:0006468//protein phosphorylation;GO:0007519//skeletal muscle tissue development;GO:0060537//muscle tissue development
ENSMAUG00000020660	79	55	61	90	8	13	18	10	11.891	9.598	10.212	14.318	3.001	4.616	6.816	3.621	11.5047	4.5135	-1.34991	0.000166382	0.00126402	Ppig	peptidyl-prolyl isomerase G (cyclophilin G) [Source:MGI Symbol;Acc:MGI:2445173]	-	-	-	-	GO:0005829//cytosol;GO:0016607//nuclear speck	GO:0003755//peptidyl-prolyl cis-trans isomerase activity;GO:0016018//cyclosporin A binding	GO:0000413//protein peptidyl-prolyl isomerization;GO:0006457//protein folding
ENSMAUG00000002103	21	15	36	33	2	1	0	3	5.624	4.655	10.909	9.295	1.366	0.675	0	1.97	7.62075	1.00275	-2.92597	0.000170424	0.00128987	Adora2b	adenosine A2b receptor [Source:NCBI gene;Acc:101832697]	Environmental Information Processing;Environmental Information Processing;Environmental Information Processing;Human Diseases;Organismal Systems	Signaling molecules and interaction;Signal transduction;Signal transduction;Substance dependence;Circulatory system	ko04080//Neuroactive ligand-receptor interaction;ko04015//Rap1 signaling pathway;ko04020//Calcium signaling pathway;ko05034//Alcoholism;ko04270//Vascular smooth muscle contraction	K04267;K04267;K04267;K04267;K04267	GO:0005886//plasma membrane;GO:0016021//integral component of membrane;GO:0045202//synapse;GO:0098685//Schaffer collateral - CA1 synapse;GO:0098978//glutamatergic synapse	GO:0001609//G protein-coupled adenosine receptor activity;GO:0004930//G protein-coupled receptor activity	GO:0001973//adenosine receptor signaling pathway;GO:0002882//positive regulation of chronic inflammatory response to non-antigenic stimulus;GO:0007186//G protein-coupled receptor signaling pathway;GO:0007189//adenylate cyclase-activating G protein-coupled receptor signaling pathway;GO:0010575//positive regulation of vascular endothelial growth factor production;GO:0010753//positive regulation of …
ENSMAUG00000011492	49	50	43	52	6	10	7	6	11.891	14.06	11.807	13.272	3.712	7.101	4.449	3.571	12.7575	4.70825	-1.43808	0.000171311	0.00129589	Mad2l1bp	MAD2L1 binding protein [Source:NCBI gene;Acc:101840647]	-	-	-	-	GO:0005634//nucleus;GO:0005654//nucleoplasm;GO:0005730//nucleolus;GO:0005737//cytoplasm;GO:0031965//nuclear membrane	-	GO:0007096//regulation of exit from mitosis;GO:1902426//deactivation of mitotic spindle assembly checkpoint
ENSMAUG00000007530	7	5	10	6	11	16	5	10	0.464	0.384	0.751	0.419	1.861	2.674	0.82	1.627	0.5045	1.7455	1.79071	0.000174944	0.00132125	Axin2	axin 2 [Source:NCBI gene;Acc:101836278]	Human Diseases;Human Diseases;Human Diseases;Human Diseases;Environmental Information Processing;Environmental Information Processing;Human Diseases;Human Diseases;Human Diseases;Cellular Processes;Human Diseases;Human Diseases;Human Diseases	Cancer: overview;Infectious disease: viral;Neurodegenerative disease;Cancer: specific types;Signal transduction;Signal transduction;Endocrine and metabolic disease;Cancer: specific types;Cancer: specific types;Cellular community - eukaryotes;Cancer: specific types;Cancer: specific types;Cancer: specific types	ko05200//Pathways in cancer;ko05165//Human papillomavirus infection;ko05010//Alzheimer disease;ko05225//Hepatocellular carcinoma;ko04310//Wnt signaling pathway;ko04390//Hippo signaling pathway;ko04934//Cushing syndrome;ko05226//Gastric cancer;ko05224//Breast cancer;ko04550//Signaling pathways regulating pluripotency of stem cells;ko05210//Colorectal cancer;ko05217//Basal cell carcinoma;ko05213//E…	K04385;K04385;K04385;K04385;K04385;K04385;K04385;K04385;K04385;K04385;K04385;K04385;K04385	-	-	GO:0090090//negative regulation of canonical Wnt signaling pathway
ENSMAUG00000021466	0	1	0	0	5	7	1	2	0	0.165	0	0	1.81	2.503	0.351	0.696	0.04125	1.34	5.0217	0.000175823	0.00132717	Rab37	RAB37, member RAS oncogene family [Source:NCBI gene;Acc:101827840]	-	-	-	-	GO:0005793//endoplasmic reticulum-Golgi intermediate compartment	GO:0003924//GTPase activity;GO:0005525//GTP binding	-
ENSMAUG00000001837	84	62	64	72	15	12	15	10	8.093	6.923	6.939	7.219	3.242	2.903	3.418	2.557	7.2935	3.03	-1.26729	0.000178139	0.00134394	Ston1	stonin 1 [Source:NCBI gene;Acc:106020716]	-	-	-	-	GO:0005905//clathrin-coated pit;GO:0031252//cell leading edge;GO:0042995//cell projection	-	GO:0006897//endocytosis;GO:0006929//substrate-dependent cell migration;GO:0030100//regulation of endocytosis;GO:0048008//platelet-derived growth factor receptor signaling pathway;GO:0048041//focal adhesion assembly;GO:0097178//ruffle assembly;GO:0120181//focal adhesion disassembly
ENSMAUG00000020805	41	36	30	38	4	1	3	8	5.703	5.557	5.279	5.163	1.28	0.316	0.946	3.168	5.4255	1.4275	-1.92627	0.000184582	0.00138736	Eya4	EYA transcriptional coactivator and phosphatase 4 [Source:MGI Symbol;Acc:MGI:1337104]	-	-	-	-	-	GO:0004725//protein tyrosine phosphatase activity	GO:0007605//sensory perception of sound
ENSMAUG00000008125	90	91	88	88	15	23	10	23	7.04	8.249	7.79	7.24	2.992	4.532	1.933	4.413	7.57975	3.4675	-1.12825	0.000188033	0.0014088	Ro60	Ro60, Y RNA binding protein [Source:NCBI gene;Acc:101842793]	Human Diseases	Immune disease	ko05322//Systemic lupus erythematosus	K11089	GO:0005634//nucleus;GO:0005654//nucleoplasm;GO:0005737//cytoplasm;GO:0005829//cytosol;GO:1990904//ribonucleoprotein complex	GO:0003723//RNA binding;GO:0030620//U2 snRNA binding	GO:0002520//immune system development;GO:0007224//smoothened signaling pathway;GO:0009411//response to UV;GO:0010468//regulation of gene expression;GO:0035457//cellular response to interferon-alpha;GO:0060271//cilium assembly
ENSMAUG00000013623	113	124	79	95	22	29	17	12	15.544	19.766	14.088	13.85	8.553	10.89	6.674	4.048	15.812	7.54125	-1.06814	0.00019272	0.00144162	Trim45	tripartite motif containing 45 [Source:NCBI gene;Acc:101826539]	-	-	-	-	GO:0005654//nucleoplasm;GO:0005829//cytosol;GO:0045171//intercellular bridge	GO:0005515//protein binding;GO:0008270//zinc ion binding	GO:0060348//bone development
ENSMAUG00000008462	78	98	88	84	24	19	13	6	4.433	6.455	5.66	5.022	3.478	2.72	1.826	0.836	5.3925	2.215	-1.28365	0.000192869	0.00144197	--	KIAA1522 ortholog [Source:NCBI gene;Acc:101822407]	-	-	-	-	-	-	-
ENSMAUG00000021855	95	78	107	105	18	17	15	28	14.002	13.339	17.894	16.26	6.69	6.152	5.42	9.968	15.3737	7.0575	-1.12324	0.000194614	0.00145425	Ubald1	UBA like domain containing 1 [Source:NCBI gene;Acc:101823222]	-	-	-	-	-	GO:0005515//protein binding	-
ENSMAUG00000007433	35	19	31	36	2	4	2	3	4.718	2.694	4.366	5.105	0.687	1.2	0.666	0.992	4.22075	0.88625	-2.25171	0.00019626	0.001465	Zfp560	zinc finger protein 560 [Source:MGI Symbol;Acc:MGI:1915280]	Human Diseases	Infectious disease: viral	ko05168//Herpes simplex virus 1 infection	K09228	-	-	GO:0006355//regulation of transcription, DNA-templated
ENSMAUG00000018555	0	0	0	0	3	1	2	5	0	0	0	0	0.729	0.24	0.471	1.168	0.001	0.652	9.34873	0.000197046	0.00146931	Tek	TEK receptor tyrosine kinase [Source:MGI Symbol;Acc:MGI:98664]	Environmental Information Processing;Environmental Information Processing;Environmental Information Processing;Environmental Information Processing;Environmental Information Processing;Human Diseases	Signal transduction;Signal transduction;Signal transduction;Signal transduction;Signal transduction;Immune disease	ko04151//PI3K-Akt signaling pathway;ko04010//MAPK signaling pathway;ko04014//Ras signaling pathway;ko04015//Rap1 signaling pathway;ko04066//HIF-1 signaling pathway;ko05323//Rheumatoid arthritis	K05121;K05121;K05121;K05121;K05121;K05121	GO:0001725//stress fiber;GO:0005884//actin filament;GO:0005886//plasma membrane;GO:0005887//integral component of plasma membrane;GO:0005902//microvillus;GO:0005911//cell-cell junction;GO:0009925//basal plasma membrane;GO:0009986//cell surface;GO:0016323//basolateral plasma membrane;GO:0016324//apical plasma membrane;GO:0034451//centriolar satellite;GO:0045121//membrane raft	GO:0004672//protein kinase activity;GO:0004713//protein tyrosine kinase activity;GO:0004714//transmembrane receptor protein tyrosine kinase activity;GO:0005515//protein binding;GO:0005524//ATP binding;GO:0042802//identical protein binding	GO:0001934//positive regulation of protein phosphorylation;GO:0002040//sprouting angiogenesis;GO:0006468//protein phosphorylation;GO:0007169//transmembrane receptor protein tyrosine kinase signaling pathway;GO:0010595//positive regulation of endothelial cell migration;GO:0014068//positive regulation of phosphatidylinositol 3-kinase signaling;GO:0016525//negative regulation of angiogenesis;GO:0018…
ENSMAUG00000020936	0	0	0	0	3	2	1	5	0	0	0	0	0.597	0.393	0.193	1.725	0.001	0.727	9.50581	0.000197677	0.00147324	Camk4	calcium/calmodulin dependent protein kinase IV [Source:NCBI gene;Acc:101841141]	Environmental Information Processing;Environmental Information Processing;Organismal Systems;Human Diseases;Environmental Information Processing;Organismal Systems;Organismal Systems;Organismal Systems;Organismal Systems;Organismal Systems;Human Diseases;Human Diseases;Organismal Systems	Signal transduction;Signal transduction;Endocrine system;Substance dependence;Signal transduction;Nervous system;Nervous system;Development and regeneration;Endocrine system;Aging;Cancer: specific types;Substance dependence;Nervous system	ko04024//cAMP signaling pathway;ko04020//Calcium signaling pathway;ko04921//Oxytocin signaling pathway;ko05034//Alcoholism;ko04371//Apelin signaling pathway;ko04722//Neurotrophin signaling pathway;ko04725//Cholinergic synapse;ko04380//Osteoclast differentiation;ko04925//Aldosterone synthesis and secretion;ko04211//Longevity regulating pathway;ko05214//Glioma;ko05031//Amphetamine addiction;ko04720…	K05869;K05869;K05869;K05869;K05869;K05869;K05869;K05869;K05869;K05869;K05869;K05869;K05869	GO:0001650//fibrillar center;GO:0005654//nucleoplasm	GO:0004672//protein kinase activity;GO:0004683//calmodulin-dependent protein kinase activity;GO:0005524//ATP binding	GO:0006468//protein phosphorylation;GO:0007616//long-term memory;GO:0043011//myeloid dendritic cell differentiation;GO:0045893//positive regulation of transcription, DNA-templated
ENSMAUG00000015148	117	113	118	132	13	15	29	39	7.379	7.13	7.326	7.412	1.762	2.044	4.164	5.244	7.31175	3.3035	-1.14622	0.000199911	0.00148519	Zmym3	zinc finger MYM-type containing 3 [Source:NCBI gene;Acc:101826394]	-	-	-	-	GO:0005654//nucleoplasm	GO:0008270//zinc ion binding	GO:0007010//cytoskeleton organization;GO:0022604//regulation of cell morphogenesis
ENSMAUG00000022043	45	48	30	45	2	9	6	4	6.583	8.491	5.294	7.405	0.709	3.162	2.869	1.51	6.94325	2.0625	-1.75122	0.000200087	0.00148572	Pars2	prolyl-tRNA synthetase 2, mitochondrial [Source:NCBI gene;Acc:101843313]	Genetic Information Processing	Translation	ko00970//Aminoacyl-tRNA biosynthesis	K01881	GO:0005737//cytoplasm	GO:0000166//nucleotide binding;GO:0004812//aminoacyl-tRNA ligase activity;GO:0004827//proline-tRNA ligase activity;GO:0005524//ATP binding	GO:0006418//tRNA aminoacylation for protein translation;GO:0006433//prolyl-tRNA aminoacylation
ENSMAUG00000013564	48	39	32	43	4	5	8	4	5.146	4.845	3.882	4.848	1.093	1.35	2.119	1.052	4.68025	1.4035	-1.73756	0.000202709	0.00150361	Wdcp	WD repeat and coiled coil containing [Source:NCBI gene;Acc:101827691]	-	-	-	-	-	GO:0019900//kinase binding	GO:0051259//protein complex oligomerization
ENSMAUG00000001467	0	0	1	0	4	5	4	1	0	0	0.193	0	1.739	2.148	1.686	0.418	0.04825	1.49775	4.95612	0.00020347	0.00150538	Lca5l	Leber congenital amaurosis 5-like [Source:MGI Symbol;Acc:MGI:3041157]	-	-	-	-	-	-	-
ENSMAUG00000010402	91	79	94	70	17	14	19	16	6.66	6.7	7.784	5.388	3.172	2.581	3.436	2.872	6.633	3.01525	-1.13738	0.000203482	0.00150538	Pald1	phosphatase domain containing paladin 1 [Source:NCBI gene;Acc:101842951]	-	-	-	-	GO:0005829//cytosol	-	-
ENSMAUG00000003213	0	0	1	1	9	2	3	5	0	0	0.141	0.131	2.849	0.626	0.925	1.527	0.068	1.48175	4.44562	0.000204285	0.00151053	Plg	plasminogen [Source:MGI Symbol;Acc:MGI:97620]	Environmental Information Processing;Human Diseases;Human Diseases;Organismal Systems	Signaling molecules and interaction;Infectious disease: viral;Infectious disease: bacterial;Immune system	ko04080//Neuroactive ligand-receptor interaction;ko05164//Influenza A;ko05150//Staphylococcus aureus infection;ko04610//Complement and coagulation cascades	K01315;K01315;K01315;K01315	GO:0019897//extrinsic component of plasma membrane;GO:0098685//Schaffer collateral - CA1 synapse;GO:0098978//glutamatergic synapse	GO:0004252//serine-type endopeptidase activity;GO:0019900//kinase binding	GO:0006508//proteolysis;GO:0042246//tissue regeneration;GO:0045445//myoblast differentiation;GO:0046716//muscle cell cellular homeostasis;GO:0060707//trophoblast giant cell differentiation;GO:0060716//labyrinthine layer blood vessel development;GO:0071674//mononuclear cell migration;GO:0099183//trans-synaptic signaling by BDNF, modulating synaptic transmission
ENSMAUG00000018479	111	140	121	106	21	29	25	30	6.716	11.273	8.939	6.718	3.317	4.531	4.233	4.662	8.4115	4.18575	-1.00688	0.000204415	0.0015107	Ndst2	N-deacetylase and N-sulfotransferase 2 [Source:NCBI gene;Acc:101833357]	Metabolism;Metabolism	Global and overview maps;Glycan biosynthesis and metabolism	ko01100//Metabolic pathways;ko00534//Glycosaminoglycan biosynthesis - heparan sulfate / heparin	K02577;K02577	GO:0005794//Golgi apparatus	GO:0008146//sulfotransferase activity;GO:0015016//[heparan sulfate]-glucosamine N-sulfotransferase activity;GO:0016787//hydrolase activity;GO:0019213//deacetylase activity	GO:0002002//regulation of angiotensin levels in blood;GO:0009987//cellular process;GO:0015012//heparan sulfate proteoglycan biosynthetic process
ENSMAUG00000017107	37	24	34	23	4	4	0	2	6.294	8.034	5.932	11.408	1.486	4.957	0	1.536	7.917	1.99475	-1.98875	0.000209366	0.00154164	Sorbs2	sorbin and SH3 domain containing 2 [Source:NCBI gene;Acc:101843829]	-	-	-	-	-	GO:0005515//protein binding	GO:0007015//actin filament organization
ENSMAUG00000011322	33	34	46	31	3	7	0	5	3.698	4.431	5.832	3.653	0.87	2.287	0	1.374	4.4035	1.13275	-1.95882	0.000211667	0.00155407	Unc45b	unc-45 myosin chaperone B [Source:NCBI gene;Acc:101823657]	-	-	-	-	GO:0005829//cytosol	GO:0005515//protein binding;GO:0051879//Hsp90 protein binding	GO:0061077//chaperone-mediated protein folding
ENSMAUG00000019008	1	0	1	3	5	5	4	6	0.2	0	0.236	0.49	1.887	1.865	1.463	2.178	0.2315	1.84825	2.99708	0.000211714	0.00155407	Wdr66	XP_021088950.1 cilia- and flagella-associated protein 251, partial [Mesocricetus auratus]	-	-	-	-	-	GO:0005515//protein binding	-
ENSMAUG00000021792	19	39	20	15	0	0	2	0	3.216	7.651	3.816	2.671	0	0	0.837	0	4.3385	0.20925	-4.3739	0.000219522	0.00160472	Chst13	carbohydrate sulfotransferase 13 [Source:NCBI gene;Acc:101839379]	Metabolism	Glycan biosynthesis and metabolism	ko00532//Glycosaminoglycan biosynthesis - chondroitin sulfate / dermatan sulfate	K07779	GO:0016021//integral component of membrane	GO:0001537//N-acetylgalactosamine 4-O-sulfotransferase activity;GO:0008146//sulfotransferase activity;GO:0047756//chondroitin 4-sulfotransferase activity	GO:0016051//carbohydrate biosynthetic process;GO:0030206//chondroitin sulfate biosynthetic process
ENSMAUG00000000441	4	5	7	7	9	9	9	8	0.268	0.388	0.531	0.493	1.537	1.519	1.49	1.314	0.42	1.465	1.80244	0.000221264	0.00161645	Nacad	NAC alpha domain containing [Source:NCBI gene;Acc:101840980]	-	-	-	-	GO:0005854//nascent polypeptide-associated complex	-	-
ENSMAUG00000017770	24	21	34	53	3	4	3	2	4.15	4.208	6.653	9.64	1.323	1.742	1.282	0.848	6.16275	1.29875	-2.24645	0.000226778	0.00165177	Fam117b	family with sequence similarity 117 member B [Source:NCBI gene;Acc:101842950]	-	-	-	-	-	-	-
ENSMAUG00000014231	23	24	23	17	2	0	1	1	4.466	5.4	5.053	3.472	0.99	0	0.48	0.476	4.59775	0.4865	-3.24042	0.000228465	0.00166063	Cdc42ep2	CDC42 effector protein 2 [Source:NCBI gene;Acc:101825874]	-	-	-	-	GO:0005737//cytoplasm;GO:0005829//cytosol;GO:0005886//plasma membrane;GO:0015630//microtubule cytoskeleton;GO:0016020//membrane;GO:0045335//phagocytic vesicle	GO:0001515//opioid peptide activity;GO:0005096//GTPase activator activity;GO:0031267//small GTPase binding	GO:0008360//regulation of cell shape;GO:0030036//actin cytoskeleton organization;GO:0030838//positive regulation of actin filament polymerization;GO:0031274//positive regulation of pseudopodium assembly;GO:0071346//cellular response to interferon-gamma
ENSMAUG00000021473	78	73	82	68	12	20	15	10	11.4	12.363	13.561	10.453	4.472	7.363	5.417	3.584	11.9443	5.209	-1.19724	0.000228765	0.00166196	Ing1	inhibitor of growth family member 1 [Source:NCBI gene;Acc:101827243]	-	-	-	-	GO:0005634//nucleus	GO:0035064//methylated histone binding	GO:0006606//protein import into nucleus;GO:0008285//negative regulation of cell proliferation;GO:0010941//regulation of cell death;GO:0045893//positive regulation of transcription, DNA-templated
ENSMAUG00000007988	5	3	0	7	8	3	10	12	0.117	0.081	0	0.172	0.476	0.176	0.577	0.687	0.0925	0.479	2.3725	0.000230568	0.00167247	Lrp2	low density lipoprotein receptor-related protein 2 [Source:MGI Symbol;Acc:MGI:95794]	Organismal Systems;Organismal Systems;Environmental Information Processing	Endocrine system;Digestive system;Signal transduction	ko04918//Thyroid hormone synthesis;ko04979//Cholesterol metabolism;ko04340//Hedgehog signaling pathway	K06233;K06233;K06233	GO:0005768//endosome;GO:0005783//endoplasmic reticulum;GO:0005794//Golgi apparatus;GO:0005903//brush border;GO:0005905//clathrin-coated pit;GO:0009897//external side of plasma membrane;GO:0016020//membrane;GO:0016324//apical plasma membrane;GO:0030139//endocytic vesicle;GO:0030424//axon;GO:0030425//dendrite;GO:0031526//brush border membrane;GO:0043235//receptor complex;GO:0045177//apical part of …	GO:0005509//calcium ion binding;GO:0005515//protein binding;GO:0051087//chaperone binding	GO:0001822//kidney development;GO:0001843//neural tube closure;GO:0003139//secondary heart field specification;GO:0003148//outflow tract septum morphogenesis;GO:0003223//ventricular compact myocardium morphogenesis;GO:0003281//ventricular septum development;GO:0006766//vitamin metabolic process;GO:0006898//receptor-mediated endocytosis;GO:0007507//heart development;GO:0007605//sensory perception …
ENSMAUG00000013713	86	58	50	59	13	16	2	3	17.643	13.789	11.607	12.731	6.8	8.268	1.014	1.509	13.9425	4.39775	-1.66465	0.000234794	0.00170039	Dexi	Dexi homolog [Source:NCBI gene;Acc:101826409]	-	-	-	-	-	-	-
[truncated: 417 more rows]

## Sheet: LncRNA
Table S1 Differentially expressed lncRNAs between Mock and VSV-infected BHK-21 cells
[truncated: 162 more rows]
