# Supplementary material for: Transcriptome analysis of long non-coding RNA and mRNA Profiles in VSV-infected BHK-21 Cells
Source: BMC Genomics. 2024 Jan 15;25:62. doi: 10.1186/s12864-024-09991-9 (PMC10789022; doi:10.1186/s12864-024-09991-9)
Supplement: Supplementary file 2 — Additional file 2. [file 12864_2024_9991_MOESM2_ESM.xlsx]

## Sheet: mRNA
Table S2 The differentially expressed mRNAs GO enrichment analyses between Mock and VSV-infected BHK-21 cells
id	num	qvalue	per	ratio	class	ID	Descrption	Pvalue	Qvalue	Up	Down	fg_num	bg_num
GO:0061061 muscle structure development	60	4.05803e-08	8.208	0.142	Biological Process	GO:0061061	muscle structure development	6.89321e-12	4.05803e-08	19	41	60	423
GO:0007517 muscle organ development	41	1.2041e-07	5.609	0.172	Biological Process	GO:0007517	muscle organ development	4.09069e-11	1.2041e-07	12	29	41	238
GO:0043292 contractile fiber	28	5.03628e-07	4.236	0.204	Cellular Component	GO:0043292	contractile fiber	7.71253e-10	5.03628e-07	1	27	28	137
GO:0044449 contractile fiber part	25	9.28411e-07	3.782	0.212	Cellular Component	GO:0044449	contractile fiber part	2.87368e-09	9.28411e-07	1	24	25	118
GO:0030016 myofibril	26	9.28411e-07	3.933	0.202	Cellular Component	GO:0030016	myofibril	4.26529e-09	9.28411e-07	1	25	26	129
GO:0060537 muscle tissue development	43	9.43899e-07	5.882	0.155	Biological Process	GO:0060537	muscle tissue development	4.81008e-10	9.43899e-07	12	31	43	278
GO:0005488 binding	612	1.378e-06	83.721	0.06	Molecular Function	GO:0005488	binding	1.37115e-09	1.378e-06	262	350	612	10122
GO:0030017 sarcomere	23	3.15493e-06	3.48	0.207	Cellular Component	GO:0030017	sarcomere	1.93258e-08	3.15493e-06	1	22	23	111
GO:0005515 protein binding	428	7.09548e-06	58.55	0.065	Molecular Function	GO:0005515	protein binding	1.41204e-08	7.09548e-06	178	250	428	6569
GO:0014706 striated muscle tissue development	39	1.39381e-05	5.335	0.149	Biological Process	GO:0014706	striated muscle tissue development	9.47045e-09	1.39381e-05	11	28	39	262
GO:0048585 negative regulation of response to stimulus	102	1.62483e-05	13.953	0.095	Biological Process	GO:0048585	negative regulation of response to stimulus	1.38002e-08	1.62483e-05	54	48	102	1073
GO:0048519 negative regulation of biological process	251	2.67437e-05	34.337	0.073	Biological Process	GO:0048519	negative regulation of biological process	2.7257e-08	2.67437e-05	99	152	251	3419
GO:0048583 regulation of response to stimulus	196	3.50849e-05	26.813	0.077	Biological Process	GO:0048583	regulation of response to stimulus	4.54539e-08	3.50849e-05	95	101	196	2535
GO:0010468 regulation of gene expression	220	3.50849e-05	30.096	0.075	Biological Process	GO:0010468	regulation of gene expression	4.76779e-08	3.50849e-05	82	138	220	2926
GO:0003012 muscle system process	35	5.40195e-05	4.788	0.146	Biological Process	GO:0003012	muscle system process	9.22288e-08	5.40195e-05	8	27	35	240
GO:0072359 circulatory system development	76	5.40195e-05	10.397	0.101	Biological Process	GO:0072359	circulatory system development	9.27653e-08	5.40195e-05	30	46	76	750
GO:0031326 regulation of cellular biosynthetic process	203	5.40195e-05	27.77	0.076	Biological Process	GO:0031326	regulation of cellular biosynthetic process	1.14781e-07	5.40195e-05	74	129	203	2679
GO:0042692 muscle cell differentiation	35	5.40195e-05	4.788	0.144	Biological Process	GO:0042692	muscle cell differentiation	1.26056e-07	5.40195e-05	11	24	35	243
GO:0010556 regulation of macromolecule biosynthetic process	196	5.40195e-05	26.813	0.076	Biological Process	GO:0010556	regulation of macromolecule biosynthetic process	1.46957e-07	5.40195e-05	71	125	196	2574
GO:0009889 regulation of biosynthetic process	205	5.40195e-05	28.044	0.075	Biological Process	GO:0009889	regulation of biosynthetic process	1.50908e-07	5.40195e-05	76	129	205	2721
GO:0006355 regulation of transcription, DNA-templated	178	5.40195e-05	24.35	0.078	Biological Process	GO:0006355	regulation of transcription, DNA-templated	1.51246e-07	5.40195e-05	67	111	178	2286
GO:0048523 negative regulation of cellular process	226	5.40195e-05	30.917	0.074	Biological Process	GO:0048523	negative regulation of cellular process	1.5187e-07	5.40195e-05	86	140	226	3066
GO:1903506 regulation of nucleic acid-templated transcription	178	5.40195e-05	24.35	0.078	Biological Process	GO:1903506	regulation of nucleic acid-templated transcription	1.55993e-07	5.40195e-05	67	111	178	2287
GO:2001141 regulation of RNA biosynthetic process	178	5.95067e-05	24.35	0.078	Biological Process	GO:2001141	regulation of RNA biosynthetic process	1.81947e-07	5.95067e-05	67	111	178	2292
GO:2000112 regulation of cellular macromolecule biosynthetic process	194	6.34649e-05	26.539	0.076	Biological Process	GO:2000112	regulation of cellular macromolecule biosynthetic process	2.0483e-07	6.34649e-05	71	123	194	2553
GO:0060255 regulation of macromolecule metabolic process	276	8.0927e-05	37.756	0.07	Biological Process	GO:0060255	regulation of macromolecule metabolic process	2.96985e-07	8.0927e-05	109	167	276	3934
GO:0031323 regulation of cellular metabolic process	278	8.0927e-05	38.03	0.07	Biological Process	GO:0031323	regulation of cellular metabolic process	3.02424e-07	8.0927e-05	104	174	278	3969
GO:0051146 striated muscle cell differentiation	29	8.0927e-05	3.967	0.155	Biological Process	GO:0051146	striated muscle cell differentiation	3.14193e-07	8.0927e-05	10	19	29	187
GO:0009968 negative regulation of signal transduction	79	8.0927e-05	10.807	0.097	Biological Process	GO:0009968	negative regulation of signal transduction	3.24724e-07	8.0927e-05	42	37	79	815
GO:0019222 regulation of metabolic process	297	8.0927e-05	40.629	0.069	Biological Process	GO:0019222	regulation of metabolic process	3.29921e-07	8.0927e-05	113	184	297	4300
GO:0009888 tissue development	116	0.000111214	15.869	0.085	Biological Process	GO:0009888	tissue development	4.85478e-07	0.000111214	50	66	116	1360
GO:0009966 regulation of signal transduction	151	0.000111214	20.657	0.08	Biological Process	GO:0009966	regulation of signal transduction	4.91176e-07	0.000111214	76	75	151	1897
GO:0007519 skeletal muscle tissue development	22	0.000116735	3.01	0.182	Biological Process	GO:0007519	skeletal muscle tissue development	5.35389e-07	0.000116735	5	17	22	121
GO:0007166 cell surface receptor signaling pathway	136	0.000117639	18.605	0.082	Biological Process	GO:0007166	cell surface receptor signaling pathway	5.59519e-07	0.000117639	73	63	136	1668
GO:0080090 regulation of primary metabolic process	269	0.0001201	36.799	0.07	Biological Process	GO:0080090	regulation of primary metabolic process	5.92201e-07	0.0001201	106	163	269	3843
GO:0051171 regulation of nitrogen compound metabolic process	263	0.0001201	35.978	0.07	Biological Process	GO:0051171	regulation of nitrogen compound metabolic process	6.12027e-07	0.0001201	103	160	263	3742
GO:0019219 regulation of nucleobase-containing compound metabolic process	197	0.000131901	26.949	0.074	Biological Process	GO:0019219	regulation of nucleobase-containing compound metabolic process	6.94568e-07	0.000131901	74	123	197	2645
GO:0014902 myotube differentiation	18	0.000148882	2.462	0.207	Biological Process	GO:0014902	myotube differentiation	8.09276e-07	0.000148882	6	12	18	87
GO:0050789 regulation of biological process	492	0.000163925	67.305	0.062	Biological Process	GO:0050789	regulation of biological process	9.3416e-07	0.000163925	203	289	492	7899
GO:0051252 regulation of RNA metabolic process	184	0.000163925	25.171	0.075	Biological Process	GO:0051252	regulation of RNA metabolic process	9.53524e-07	0.000163925	69	115	184	2445
GO:0035914 skeletal muscle cell differentiation	14	0.000163925	1.915	0.255	Biological Process	GO:0035914	skeletal muscle cell differentiation	9.74584e-07	0.000163925	4	10	14	55
GO:0035556 intracellular signal transduction	135	0.000170058	18.468	0.081	Biological Process	GO:0035556	intracellular signal transduction	1.03993e-06	0.000170058	63	72	135	1671
GO:0010648 negative regulation of cell communication	81	0.000170118	11.081	0.093	Biological Process	GO:0010648	negative regulation of cell communication	1.07736e-06	0.000170118	43	38	81	868
GO:0060538 skeletal muscle organ development	22	0.000170118	3.01	0.175	Biological Process	GO:0060538	skeletal muscle organ development	1.0981e-06	0.000170118	5	17	22	126
GO:0023057 negative regulation of signaling	81	0.00017829	11.081	0.093	Biological Process	GO:0023057	negative regulation of signaling	1.18113e-06	0.00017829	43	38	81	870
GO:0005865 striated muscle thin filament	7	0.000217546	1.059	0.538	Cellular Component	GO:0005865	striated muscle thin filament	1.66574e-06	0.000217546	0	7	7	13
GO:0031325 positive regulation of cellular metabolic process	162	0.000254291	22.161	0.077	Biological Process	GO:0031325	positive regulation of cellular metabolic process	1.72781e-06	0.000254291	66	96	162	2112
GO:0071496 cellular response to external stimulus	27	0.000344971	3.694	0.147	Biological Process	GO:0071496	cellular response to external stimulus	2.40255e-06	0.000344971	12	15	27	184
GO:0001944 vasculature development	54	0.000346792	7.387	0.105	Biological Process	GO:0001944	vasculature development	2.53305e-06	0.000346792	27	27	54	514
GO:0072358 cardiovascular system development	54	0.000346792	7.387	0.105	Biological Process	GO:0072358	cardiovascular system development	2.53305e-06	0.000346792	27	27	54	514
GO:0099512 supramolecular fiber	45	0.000418945	6.808	0.11	Cellular Component	GO:0099512	supramolecular fiber	3.96643e-06	0.000418945	10	35	45	409
GO:0099080 supramolecular complex	45	0.000418945	6.808	0.109	Cellular Component	GO:0099080	supramolecular complex	5.13256e-06	0.000418945	10	35	45	413
GO:0099081 supramolecular polymer	45	0.000418945	6.808	0.109	Cellular Component	GO:0099081	supramolecular polymer	5.13256e-06	0.000418945	10	35	45	413
GO:0006351 transcription, DNA-templated	179	0.000462111	24.487	0.074	Biological Process	GO:0006351	transcription, DNA-templated	3.45386e-06	0.000462111	67	112	179	2411
GO:0097659 nucleic acid-templated transcription	179	0.000464015	24.487	0.074	Biological Process	GO:0097659	nucleic acid-templated transcription	3.54691e-06	0.000464015	67	112	179	2412
GO:0065007 biological regulation	513	0.000477895	70.178	0.061	Biological Process	GO:0065007	biological regulation	3.73419e-06	0.000477895	211	302	513	8371
GO:0032774 RNA biosynthetic process	179	0.000659036	24.487	0.074	Biological Process	GO:0032774	RNA biosynthetic process	5.26154e-06	0.000659036	67	112	179	2427
GO:0045935 positive regulation of nucleobase-containing compound metabolic process	103	0.000709635	14.09	0.084	Biological Process	GO:0045935	positive regulation of nucleobase-containing compound metabolic process	5.78605e-06	0.000709635	39	64	103	1232
GO:0001568 blood vessel development	51	0.000713809	6.977	0.104	Biological Process	GO:0001568	blood vessel development	5.95777e-06	0.000713809	27	24	51	489
GO:1901861 regulation of muscle tissue development	17	0.000713809	2.326	0.189	Biological Process	GO:1901861	regulation of muscle tissue development	6.06259e-06	0.000713809	4	13	17	90
GO:0048644 muscle organ morphogenesis	14	0.00114458	1.915	0.212	Biological Process	GO:0048644	muscle organ morphogenesis	9.91567e-06	0.00114458	6	8	14	66
GO:0009893 positive regulation of metabolic process	170	0.0012204	23.256	0.074	Biological Process	GO:0009893	positive regulation of metabolic process	1.07798e-05	0.0012204	69	101	170	2308
GO:0050794 regulation of cellular process	457	0.00136857	62.517	0.062	Biological Process	GO:0050794	regulation of cellular process	1.25333e-05	0.00136857	188	269	457	7370
GO:0010605 negative regulation of macromolecule metabolic process	125	0.00136857	17.1	0.078	Biological Process	GO:0010605	negative regulation of macromolecule metabolic process	1.25536e-05	0.00136857	51	74	125	1594
GO:0140110 transcription regulator activity	89	0.00148166	12.175	0.087	Molecular Function	GO:0140110	transcription regulator activity	4.57873e-06	0.00148166	30	59	89	1027
GO:0003700 DNA-binding transcription factor activity	68	0.00148166	9.302	0.093	Molecular Function	GO:0003700	DNA-binding transcription factor activity	5.89717e-06	0.00148166	24	44	68	728
GO:0005861 troponin complex	5	0.00159845	0.756	0.625	Cellular Component	GO:0005861	troponin complex	2.20308e-05	0.00159845	0	5	5	8
GO:0048518 positive regulation of biological process	269	0.00165005	36.799	0.067	Biological Process	GO:0048518	positive regulation of biological process	1.55014e-05	0.00165005	117	152	269	3991
GO:0060415 muscle tissue morphogenesis	13	0.00165005	1.778	0.217	Biological Process	GO:0060415	muscle tissue morphogenesis	1.60984e-05	0.00165005	5	8	13	60
GO:0034654 nucleobase-containing compound biosynthetic process	195	0.00165005	26.676	0.071	Biological Process	GO:0034654	nucleobase-containing compound biosynthetic process	1.61098e-05	0.00165005	75	120	195	2736
GO:0051239 regulation of multicellular organismal process	158	0.00165005	21.614	0.074	Biological Process	GO:0051239	regulation of multicellular organismal process	1.62566e-05	0.00165005	74	84	158	2129
GO:0051173 positive regulation of nitrogen compound metabolic process	150	0.00180869	20.52	0.075	Biological Process	GO:0051173	positive regulation of nitrogen compound metabolic process	1.81269e-05	0.00180869	64	86	150	2004
GO:0005623 cell	599	0.00200419	90.62	0.057	Cellular Component	GO:0005623	cell	3.37613e-05	0.00200419	238	361	599	10472
GO:0044464 cell part	599	0.00200419	90.62	0.057	Cellular Component	GO:0044464	cell part	3.37613e-05	0.00200419	238	361	599	10472
GO:0048514 blood vessel morphogenesis	44	0.00203819	6.019	0.105	Biological Process	GO:0048514	blood vessel morphogenesis	2.07732e-05	0.00203819	26	18	44	418
GO:0019438 aromatic compound biosynthetic process	197	0.00238517	26.949	0.071	Biological Process	GO:0019438	aromatic compound biosynthetic process	2.4775e-05	0.00238517	75	122	197	2788
GO:0009991 response to extracellular stimulus	29	0.00238517	3.967	0.125	Biological Process	GO:0009991	response to extracellular stimulus	2.51199e-05	0.00238517	17	12	29	232
GO:0010629 negative regulation of gene expression	93	0.0026165	12.722	0.083	Biological Process	GO:0010629	negative regulation of gene expression	2.80006e-05	0.0026165	35	58	93	1126
GO:0009892 negative regulation of metabolic process	135	0.00265967	18.468	0.076	Biological Process	GO:0009892	negative regulation of metabolic process	2.89144e-05	0.00265967	52	83	135	1781
GO:0015629 actin cytoskeleton	36	0.00270973	5.446	0.108	Cellular Component	GO:0015629	actin cytoskeleton	5.01197e-05	0.00270973	11	25	36	332
GO:0036379 myofilament	7	0.00270973	1.059	0.35	Cellular Component	GO:0036379	myofilament	5.39456e-05	0.00270973	0	7	7	20
GO:0010646 regulation of cell communication	158	0.00293166	21.614	0.073	Biological Process	GO:0010646	regulation of cell communication	3.23693e-05	0.00293166	81	77	158	2156
GO:0023051 regulation of signaling	159	0.00310248	21.751	0.073	Biological Process	GO:0023051	regulation of signaling	3.54927e-05	0.00310248	81	78	159	2176
GO:0018130 heterocycle biosynthetic process	196	0.00310248	26.813	0.07	Biological Process	GO:0018130	heterocycle biosynthetic process	3.60578e-05	0.00310248	75	121	196	2788
GO:0045893 positive regulation of transcription, DNA-templated	87	0.00310248	11.902	0.083	Biological Process	GO:0045893	positive regulation of transcription, DNA-templated	3.63634e-05	0.00310248	34	53	87	1043
GO:1903508 positive regulation of nucleic acid-templated transcription	87	0.00310248	11.902	0.083	Biological Process	GO:1903508	positive regulation of nucleic acid-templated transcription	3.63634e-05	0.00310248	34	53	87	1043
GO:1902680 positive regulation of RNA biosynthetic process	87	0.00313111	11.902	0.083	Biological Process	GO:1902680	positive regulation of RNA biosynthetic process	3.76615e-05	0.00313111	34	53	87	1044
GO:0050793 regulation of developmental process	133	0.00313111	18.194	0.076	Biological Process	GO:0050793	regulation of developmental process	3.78747e-05	0.00313111	60	73	133	1759
GO:0070848 response to growth factor	45	0.00313111	6.156	0.102	Biological Process	GO:0070848	response to growth factor	3.82945e-05	0.00313111	20	25	45	442
GO:0051254 positive regulation of RNA metabolic process	91	0.00331858	12.449	0.082	Biological Process	GO:0051254	positive regulation of RNA metabolic process	4.11511e-05	0.00331858	35	56	91	1107
GO:0048522 positive regulation of cellular process	236	0.00339753	32.285	0.068	Biological Process	GO:0048522	positive regulation of cellular process	4.27072e-05	0.00339753	101	135	236	3473
GO:0008307 structural constituent of muscle	6	0.00340284	0.821	0.5	Molecular Function	GO:0008307	structural constituent of muscle	1.69296e-05	0.00340284	1	5	6	12
GO:0031674 I band	14	0.00343672	2.118	0.177	Cellular Component	GO:0031674	I band	7.36816e-05	0.00343672	1	13	14	79
GO:0009891 positive regulation of biosynthetic process	100	0.00369821	13.68	0.08	Biological Process	GO:0009891	positive regulation of biosynthetic process	4.75759e-05	0.00369821	40	60	100	1249
GO:0007520 myoblast fusion	9	0.00369821	1.231	0.273	Biological Process	GO:0007520	myoblast fusion	4.77431e-05	0.00369821	4	5	9	33
GO:2000113 negative regulation of cellular macromolecule biosynthetic process	77	0.00389064	10.534	0.085	Biological Process	GO:2000113	negative regulation of cellular macromolecule biosynthetic process	5.1025e-05	0.00389064	31	46	77	903
GO:0010604 positive regulation of macromolecule metabolic process	154	0.00389064	21.067	0.073	Biological Process	GO:0010604	positive regulation of macromolecule metabolic process	5.19873e-05	0.00389064	65	89	154	2110
GO:0043502 regulation of muscle adaptation	10	0.00389064	1.368	0.244	Biological Process	GO:0043502	regulation of muscle adaptation	5.221e-05	0.00389064	2	8	10	41
GO:0003151 outflow tract morphogenesis	12	0.00401239	1.642	0.207	Biological Process	GO:0003151	outflow tract morphogenesis	5.52071e-05	0.00401239	5	7	12	58
GO:0043500 muscle adaptation	12	0.00401239	1.642	0.207	Biological Process	GO:0043500	muscle adaptation	5.52071e-05	0.00401239	3	9	12	58
GO:1901362 organic cyclic compound biosynthetic process	199	0.00457391	27.223	0.069	Biological Process	GO:1901362	organic cyclic compound biosynthetic process	6.4408e-05	0.00457391	77	122	199	2865
GO:0016202 regulation of striated muscle tissue development	15	0.00457391	2.052	0.172	Biological Process	GO:0016202	regulation of striated muscle tissue development	6.45948e-05	0.00457391	4	11	15	87
GO:0003208 cardiac ventricle morphogenesis	12	0.00457391	1.642	0.203	Biological Process	GO:0003208	cardiac ventricle morphogenesis	6.59162e-05	0.00457391	6	6	12	59
GO:0010033 response to organic substance	128	0.00457391	17.51	0.075	Biological Process	GO:0010033	response to organic substance	6.62956e-05	0.00457391	60	68	128	1700
GO:0031328 positive regulation of cellular biosynthetic process	98	0.00457391	13.406	0.08	Biological Process	GO:0031328	positive regulation of cellular biosynthetic process	6.68177e-05	0.00457391	38	60	98	1229
GO:0010558 negative regulation of macromolecule biosynthetic process	77	0.00497487	10.534	0.084	Biological Process	GO:0010558	negative regulation of macromolecule biosynthetic process	7.35202e-05	0.00497487	31	46	77	913
GO:0031327 negative regulation of cellular biosynthetic process	80	0.00511403	10.944	0.083	Biological Process	GO:0031327	negative regulation of cellular biosynthetic process	7.64455e-05	0.00511403	31	49	80	959
GO:0010628 positive regulation of gene expression	104	0.00514643	14.227	0.078	Biological Process	GO:0010628	positive regulation of gene expression	7.7804e-05	0.00514643	40	64	104	1327
GO:0003177 pulmonary valve development	6	0.00550238	0.821	0.4	Biological Process	GO:0003177	pulmonary valve development	8.41199e-05	0.00550238	3	3	6	15
GO:0032502 developmental process	265	0.00589284	36.252	0.066	Biological Process	GO:0032502	developmental process	9.10903e-05	0.00589284	117	148	265	4013
GO:0060977 coronary vasculature morphogenesis	5	0.00604551	0.684	0.5	Biological Process	GO:0060977	coronary vasculature morphogenesis	9.50698e-05	0.00604551	3	2	5	10
GO:0090257 regulation of muscle system process	19	0.00604551	2.599	0.144	Biological Process	GO:0090257	regulation of muscle system process	9.56305e-05	0.00604551	6	13	19	132
GO:0048634 regulation of muscle organ development	15	0.00604551	2.052	0.167	Biological Process	GO:0048634	regulation of muscle organ development	9.6531e-05	0.00604551	4	11	15	90
GO:0045892 negative regulation of transcription, DNA-templated	68	0.00621046	9.302	0.086	Biological Process	GO:0045892	negative regulation of transcription, DNA-templated	0.00010022	0.00621046	27	41	68	788
GO:0031668 cellular response to extracellular stimulus	21	0.00627384	2.873	0.135	Biological Process	GO:0031668	cellular response to extracellular stimulus	0.000102308	0.00627384	10	11	21	155
GO:1903507 negative regulation of nucleic acid-templated transcription	68	0.00631811	9.302	0.086	Biological Process	GO:1903507	negative regulation of nucleic acid-templated transcription	0.000104103	0.00631811	27	41	68	789
GO:0061700 GATOR2 complex	5	0.00651444	0.756	0.455	Cellular Component	GO:0061700	GATOR2 complex	0.000158594	0.00651444	2	3	5	11
GO:0044421 extracellular region part	70	0.00651444	10.59	0.083	Cellular Component	GO:0044421	extracellular region part	0.000159619	0.00651444	45	25	70	840
GO:1902531 regulation of intracellular signal transduction	87	0.00663772	11.902	0.081	Biological Process	GO:1902531	regulation of intracellular signal transduction	0.000110497	0.00663772	42	45	87	1076
GO:1902679 negative regulation of RNA biosynthetic process	68	0.00667713	9.302	0.086	Biological Process	GO:1902679	negative regulation of RNA biosynthetic process	0.000112287	0.00667713	27	41	68	791
GO:0010557 positive regulation of macromolecule biosynthetic process	93	0.00690102	12.722	0.079	Biological Process	GO:0010557	positive regulation of macromolecule biosynthetic process	0.000117225	0.00690102	36	57	93	1170
GO:0051172 negative regulation of nitrogen compound metabolic process	110	0.00717023	15.048	0.077	Biological Process	GO:0051172	negative regulation of nitrogen compound metabolic process	0.000123016	0.00717023	44	66	110	1437
GO:0009890 negative regulation of biosynthetic process	80	0.00738194	10.944	0.082	Biological Process	GO:0009890	negative regulation of biosynthetic process	0.000127902	0.00738194	31	49	80	974
GO:0045595 regulation of cell differentiation	94	0.00746838	12.859	0.079	Biological Process	GO:0045595	regulation of cell differentiation	0.000130668	0.00746838	43	51	94	1189
GO:0048856 anatomical structure development	252	0.0075619	34.473	0.066	Biological Process	GO:0048856	anatomical structure development	0.000133589	0.0075619	113	139	252	3808
GO:0007275 multicellular organism development	228	0.00777518	31.19	0.067	Biological Process	GO:0007275	multicellular organism development	0.000138677	0.00777518	102	126	228	3396
GO:0006357 regulation of transcription by RNA polymerase II	107	0.00791675	14.637	0.077	Biological Process	GO:0006357	regulation of transcription by RNA polymerase II	0.000142547	0.00791675	39	68	107	1395
GO:0000768 syncytium formation by plasma membrane fusion	10	0.00808151	1.368	0.217	Biological Process	GO:0000768	syncytium formation by plasma membrane fusion	0.000148259	0.00808151	4	6	10	46
GO:0140253 cell-cell fusion	10	0.00808151	1.368	0.217	Biological Process	GO:0140253	cell-cell fusion	0.000148259	0.00808151	4	6	10	46
GO:0003150 muscular septum morphogenesis	3	0.00867319	0.41	1	Biological Process	GO:0003150	muscular septum morphogenesis	0.000161317	0.00867319	1	2	3	3
GO:0045934 negative regulation of nucleobase-containing compound metabolic process	77	0.00867319	10.534	0.082	Biological Process	GO:0045934	negative regulation of nucleobase-containing compound metabolic process	0.000163882	0.00867319	30	47	77	936
GO:0031324 negative regulation of cellular metabolic process	118	0.00867319	16.142	0.075	Biological Process	GO:0031324	negative regulation of cellular metabolic process	0.000165455	0.00867319	44	74	118	1575
GO:0071363 cellular response to growth factor stimulus	42	0.00867319	5.746	0.098	Biological Process	GO:0071363	cellular response to growth factor stimulus	0.000165461	0.00867319	18	24	42	429
GO:0003184 pulmonary valve morphogenesis	5	0.00867319	0.684	0.455	Biological Process	GO:0003184	pulmonary valve morphogenesis	0.00016648	0.00867319	3	2	5	11
GO:0006949 syncytium formation	10	0.00925695	1.368	0.213	Biological Process	GO:0006949	syncytium formation	0.000179258	0.00925695	4	6	10	47
GO:0070482 response to oxygen levels	20	0.00947509	2.736	0.133	Biological Process	GO:0070482	response to oxygen levels	0.000185092	0.00947509	12	8	20	150
GO:0051253 negative regulation of RNA metabolic process	71	0.0106899	9.713	0.083	Biological Process	GO:0051253	negative regulation of RNA metabolic process	0.000210639	0.0106899	27	44	71	853
GO:0044212 transcription regulatory region DNA binding	55	0.0107831	7.524	0.092	Molecular Function	GO:0044212	transcription regulatory region DNA binding	7.1823e-05	0.0107831	24	31	55	598
GO:0001067 regulatory region nucleic acid binding	55	0.0107831	7.524	0.092	Molecular Function	GO:0001067	regulatory region nucleic acid binding	7.51062e-05	0.0107831	24	31	55	599
GO:0048646 anatomical structure formation involved in morphogenesis	68	0.0109295	9.302	0.084	Biological Process	GO:0048646	anatomical structure formation involved in morphogenesis	0.000217215	0.0109295	34	34	68	809
GO:0006928 movement of cell or subcellular component	107	0.0113225	14.637	0.076	Biological Process	GO:0006928	movement of cell or subcellular component	0.000227105	0.0113225	63	44	107	1412
GO:0051147 regulation of muscle cell differentiation	15	0.0113225	2.052	0.155	Biological Process	GO:0051147	regulation of muscle cell differentiation	0.000228873	0.0113225	5	10	15	97
GO:0003677 DNA binding	105	0.0115808	14.364	0.077	Molecular Function	GO:0003677	DNA binding	9.41527e-05	0.0115808	46	59	105	1362
GO:0000976 transcription regulatory region sequence-specific DNA binding	54	0.0115808	7.387	0.091	Molecular Function	GO:0000976	transcription regulatory region sequence-specific DNA binding	0.000103709	0.0115808	23	31	54	592
GO:0033002 muscle cell proliferation	16	0.0116883	2.189	0.148	Biological Process	GO:0033002	muscle cell proliferation	0.000238252	0.0116883	5	11	16	108
GO:0006936 muscle contraction	23	0.0122543	3.146	0.122	Biological Process	GO:0006936	muscle contraction	0.000251871	0.0122543	6	17	23	189
GO:0060982 coronary artery morphogenesis	4	0.0129532	0.547	0.571	Biological Process	GO:0060982	coronary artery morphogenesis	0.000268437	0.0129532	2	2	4	7
GO:0007165 signal transduction	250	0.0129795	34.2	0.066	Biological Process	GO:0007165	signal transduction	0.000271502	0.0129795	123	127	250	3813
GO:0051153 regulation of striated muscle cell differentiation	12	0.0129795	1.642	0.176	Biological Process	GO:0051153	regulation of striated muscle cell differentiation	0.000273392	0.0129795	5	7	12	68
GO:0001228 DNA-binding transcription activator activity, RNA polymerase II-specific	32	0.0133301	4.378	0.108	Molecular Function	GO:0001228	DNA-binding transcription activator activity, RNA polymerase II-specific	0.000132638	0.0133301	11	21	32	295
GO:0001570 vasculogenesis	11	0.0138724	1.505	0.186	Biological Process	GO:0001570	vasculogenesis	0.000296877	0.0138724	8	3	11	59
GO:0030154 cell differentiation	178	0.0138724	24.35	0.069	Biological Process	GO:0030154	cell differentiation	0.000297069	0.0138724	85	93	178	2586
GO:0009628 response to abiotic stimulus	55	0.0138724	7.524	0.088	Biological Process	GO:0009628	response to abiotic stimulus	0.000299268	0.0138724	29	26	55	626
GO:0043565 sequence-specific DNA binding	72	0.0139506	9.85	0.083	Molecular Function	GO:0043565	sequence-specific DNA binding	0.000152693	0.0139506	30	42	72	867
GO:0044424 intracellular part	533	0.0142071	80.635	0.058	Cellular Component	GO:0044424	intracellular part	0.000384799	0.0142071	198	335	533	9210
GO:0005622 intracellular	533	0.0142071	80.635	0.058	Cellular Component	GO:0005622	intracellular	0.000391621	0.0142071	198	335	533	9211
GO:0051093 negative regulation of developmental process	58	0.0144184	7.934	0.086	Biological Process	GO:0051093	negative regulation of developmental process	0.000313496	0.0144184	30	28	58	671
GO:0000977 RNA polymerase II regulatory region sequence-specific DNA binding	47	0.014774	6.43	0.093	Molecular Function	GO:0000977	RNA polymerase II regulatory region sequence-specific DNA binding	0.000191107	0.014774	19	28	47	506
GO:0001012 RNA polymerase II regulatory region DNA binding	47	0.014774	6.43	0.093	Molecular Function	GO:0001012	RNA polymerase II regulatory region DNA binding	0.000191107	0.014774	19	28	47	506
GO:0001649 osteoblast differentiation	19	0.0152012	2.599	0.131	Biological Process	GO:0001649	osteoblast differentiation	0.000333099	0.0152012	8	11	19	145
GO:0007507 heart development	38	0.0158306	5.198	0.098	Biological Process	GO:0007507	heart development	0.000349581	0.0158306	9	29	38	389
GO:0010830 regulation of myotube differentiation	9	0.0159629	1.231	0.214	Biological Process	GO:0010830	regulation of myotube differentiation	0.000355213	0.0159629	4	5	9	42
GO:0055008 cardiac muscle tissue morphogenesis	10	0.0161936	1.368	0.196	Biological Process	GO:0055008	cardiac muscle tissue morphogenesis	0.000363177	0.0161936	5	5	10	51
GO:0042127 regulation of cell proliferation	83	0.0161936	11.354	0.079	Biological Process	GO:0042127	regulation of cell proliferation	0.000365848	0.0161936	39	44	83	1053
GO:0032501 multicellular organismal process	295	0.0166035	40.356	0.064	Biological Process	GO:0032501	multicellular organismal process	0.000378554	0.0166035	128	167	295	4623
GO:2000026 regulation of multicellular organismal development	103	0.0166035	14.09	0.075	Biological Process	GO:2000026	regulation of multicellular organismal development	0.00038075	0.0166035	48	55	103	1368
GO:0009719 response to endogenous stimulus	70	0.0168295	9.576	0.082	Biological Process	GO:0009719	response to endogenous stimulus	0.000388792	0.0168295	31	39	70	856
GO:0051716 cellular response to stimulus	305	0.0169236	41.724	0.064	Biological Process	GO:0051716	cellular response to stimulus	0.000393838	0.0169236	142	163	305	4803
GO:0003231 cardiac ventricle development	15	0.0170578	2.052	0.147	Biological Process	GO:0003231	cardiac ventricle development	0.000400743	0.0170578	7	8	15	102
GO:0055001 muscle cell development	16	0.0170578	2.189	0.142	Biological Process	GO:0055001	muscle cell development	0.000402758	0.0170578	6	10	16	113
GO:0048513 animal organ development	161	0.0177457	22.025	0.069	Biological Process	GO:0048513	animal organ development	0.000424377	0.0177457	73	88	161	2319
GO:0014855 striated muscle cell proliferation	9	0.0177457	1.231	0.209	Biological Process	GO:0014855	striated muscle cell proliferation	0.000427831	0.0177457	2	7	9	43
GO:0035082 axoneme assembly	10	0.0177457	1.368	0.192	Biological Process	GO:0035082	axoneme assembly	0.000428044	0.0177457	9	1	10	52
GO:0001666 response to hypoxia	18	0.0188534	2.462	0.131	Biological Process	GO:0001666	response to hypoxia	0.000457964	0.0188534	11	7	18	137
GO:0048869 cellular developmental process	185	0.0190069	25.308	0.068	Biological Process	GO:0048869	cellular developmental process	0.000464923	0.0190069	88	97	185	2727
GO:0048747 muscle fiber development	9	0.020028	1.231	0.205	Biological Process	GO:0048747	muscle fiber development	0.000512229	0.020028	2	7	9	44
GO:0003263 cardioblast proliferation	4	0.020028	0.547	0.5	Biological Process	GO:0003263	cardioblast proliferation	0.000513714	0.020028	2	2	4	8
GO:0003264 regulation of cardioblast proliferation	4	0.020028	0.547	0.5	Biological Process	GO:0003264	regulation of cardioblast proliferation	0.000513714	0.020028	2	2	4	8
GO:0003266 regulation of secondary heart field cardioblast proliferation	4	0.020028	0.547	0.5	Biological Process	GO:0003266	regulation of secondary heart field cardioblast proliferation	0.000513714	0.020028	2	2	4	8
GO:0045607 regulation of inner ear auditory receptor cell differentiation	4	0.020028	0.547	0.5	Biological Process	GO:0045607	regulation of inner ear auditory receptor cell differentiation	0.000513714	0.020028	3	1	4	8
GO:0045631 regulation of mechanoreceptor differentiation	4	0.020028	0.547	0.5	Biological Process	GO:0045631	regulation of mechanoreceptor differentiation	0.000513714	0.020028	3	1	4	8
GO:2000980 regulation of inner ear receptor cell differentiation	4	0.020028	0.547	0.5	Biological Process	GO:2000980	regulation of inner ear receptor cell differentiation	0.000513714	0.020028	3	1	4	8
GO:0060021 roof of mouth development	12	0.0208346	1.642	0.164	Biological Process	GO:0060021	roof of mouth development	0.000537941	0.0208346	6	6	12	73
GO:0044877 protein-containing complex binding	56	0.0209376	7.661	0.087	Molecular Function	GO:0044877	protein-containing complex binding	0.000291668	0.0209376	29	27	56	646
GO:0036293 response to decreased oxygen levels	18	0.0210263	2.462	0.129	Biological Process	GO:0036293	response to decreased oxygen levels	0.000546462	0.0210263	11	7	18	139
GO:0001578 microtubule bundle formation	12	0.0233518	1.642	0.162	Biological Process	GO:0001578	microtubule bundle formation	0.000610866	0.0233518	10	2	12	74
GO:0007167 enzyme linked receptor protein signaling pathway	57	0.023879	7.798	0.084	Biological Process	GO:0007167	enzyme linked receptor protein signaling pathway	0.000628715	0.023879	30	27	57	675
GO:0006468 protein phosphorylation	99	0.0238965	13.543	0.075	Biological Process	GO:0006468	protein phosphorylation	0.000633234	0.0238965	48	51	99	1324
GO:0048870 cell motility	86	0.0244792	11.765	0.077	Biological Process	GO:0048870	cell motility	0.000656991	0.0244792	49	37	86	1120
GO:0051674 localization of cell	86	0.0244792	11.765	0.077	Biological Process	GO:0051674	localization of cell	0.000656991	0.0244792	49	37	86	1120
GO:0003206 cardiac chamber morphogenesis	15	0.0249236	2.052	0.14	Biological Process	GO:0003206	cardiac chamber morphogenesis	0.000673154	0.0249236	7	8	15	107
GO:0048731 system development	208	0.0249675	28.454	0.066	Biological Process	GO:0048731	system development	0.000679296	0.0249675	94	114	208	3140
GO:0014031 mesenchymal cell development	10	0.0249675	1.368	0.182	Biological Process	GO:0014031	mesenchymal cell development	0.000682821	0.0249675	6	4	10	55
GO:0035886 vascular smooth muscle cell differentiation	6	0.0249707	0.821	0.286	Biological Process	GO:0035886	vascular smooth muscle cell differentiation	0.000688295	0.0249707	3	3	6	21
GO:0050896 response to stimulus	357	0.0249707	48.837	0.062	Biological Process	GO:0050896	response to stimulus	0.000693169	0.0249707	163	194	357	5774
GO:0009967 positive regulation of signal transduction	77	0.0249707	10.534	0.078	Biological Process	GO:0009967	positive regulation of signal transduction	0.000699766	0.0249707	36	41	77	982
GO:0006366 transcription by RNA polymerase II	107	0.0249707	14.637	0.073	Biological Process	GO:0006366	transcription by RNA polymerase II	0.000699874	0.0249707	39	68	107	1456
GO:0031960 response to corticosteroid	8	0.0250558	1.094	0.216	Biological Process	GO:0031960	response to corticosteroid	0.000706516	0.0250558	4	4	8	37
GO:0035239 tube morphogenesis	53	0.0258188	7.25	0.085	Biological Process	GO:0035239	tube morphogenesis	0.000732417	0.0258188	29	24	53	620
GO:0007154 cell communication	267	0.0280656	36.525	0.064	Biological Process	GO:0007154	cell communication	0.000800921	0.0280656	132	135	267	4176
GO:0035859 Seh1-associated complex	5	0.0287742	0.756	0.333	Cellular Component	GO:0035859	Seh1-associated complex	0.000860304	0.0287742	2	3	5	15
GO:0005654 nucleoplasm	169	0.0287742	25.567	0.067	Cellular Component	GO:0005654	nucleoplasm	0.000881293	0.0287742	50	119	169	2523
GO:1901342 regulation of vasculature development	25	0.0287886	3.42	0.108	Biological Process	GO:1901342	regulation of vasculature development	0.000826444	0.0287886	15	10	25	231
GO:0051241 negative regulation of multicellular organismal process	66	0.0290952	9.029	0.081	Biological Process	GO:0051241	negative regulation of multicellular organismal process	0.000840188	0.0290952	35	31	66	819
GO:0010812 negative regulation of cell-substrate adhesion	8	0.0293596	1.094	0.211	Biological Process	GO:0010812	negative regulation of cell-substrate adhesion	0.000852809	0.0293596	5	3	8	38
GO:0010594 regulation of endothelial cell migration	16	0.0296776	2.189	0.132	Biological Process	GO:0010594	regulation of endothelial cell migration	0.000867089	0.0296776	13	3	16	121
GO:0014841 skeletal muscle satellite cell proliferation	4	0.0301096	0.547	0.444	Biological Process	GO:0014841	skeletal muscle satellite cell proliferation	0.00088487	0.0301096	0	4	4	9
GO:0023052 signaling	264	0.0301096	36.115	0.064	Biological Process	GO:0023052	signaling	0.000889939	0.0301096	131	133	264	4130
GO:1903829 positive regulation of cellular protein localization	23	0.0309093	3.146	0.111	Biological Process	GO:1903829	positive regulation of cellular protein localization	0.000918827	0.0309093	12	11	23	207
GO:0005634 nucleus	267	0.0309192	40.393	0.063	Cellular Component	GO:0005634	nucleus	0.00099434	0.0309192	90	177	267	4250
GO:0048584 positive regulation of response to stimulus	104	0.0322366	14.227	0.073	Biological Process	GO:0048584	positive regulation of response to stimulus	0.000963757	0.0322366	51	53	104	1421
GO:0048738 cardiac muscle tissue development	17	0.0324018	2.326	0.127	Biological Process	GO:0048738	cardiac muscle tissue development	0.0009742	0.0324018	6	11	17	134
GO:0016477 cell migration	77	0.0326211	10.534	0.077	Biological Process	GO:0016477	cell migration	0.000990436	0.0326211	43	34	77	994
GO:0006941 striated muscle contraction	15	0.0326211	2.052	0.135	Biological Process	GO:0006941	striated muscle contraction	0.000992086	0.0326211	4	11	15	111
GO:0003007 heart morphogenesis	21	0.0326211	2.873	0.115	Biological Process	GO:0003007	heart morphogenesis	0.000999032	0.0326211	7	14	21	183
GO:0051240 positive regulation of multicellular organismal process	89	0.0326211	12.175	0.075	Biological Process	GO:0051240	positive regulation of multicellular organismal process	0.00100296	0.0326211	48	41	89	1183
GO:1901700 response to oxygen-containing compound	66	0.0328282	9.029	0.08	Biological Process	GO:1901700	response to oxygen-containing compound	0.0010149	0.0328282	31	35	66	825
GO:0009653 anatomical structure morphogenesis	131	0.0329899	17.921	0.07	Biological Process	GO:0009653	anatomical structure morphogenesis	0.00102551	0.0329899	62	69	131	1864
GO:0033554 cellular response to stress	91	0.0331635	12.449	0.075	Biological Process	GO:0033554	cellular response to stress	0.00103654	0.0331635	43	48	91	1216
GO:1990837 sequence-specific double-stranded DNA binding	62	0.0355723	8.482	0.082	Molecular Function	GO:1990837	sequence-specific double-stranded DNA binding	0.000533174	0.0355723	25	37	62	752
GO:0031013 troponin I binding	3	0.0355723	0.41	0.75	Molecular Function	GO:0031013	troponin I binding	0.00060158	0.0355723	0	3	3	4
GO:0042813 Wnt-activated receptor activity	5	0.0355723	0.684	0.357	Molecular Function	GO:0042813	Wnt-activated receptor activity	0.00060172	0.0355723	0	5	5	14
GO:0003009 skeletal muscle contraction	6	0.0371121	0.821	0.261	Biological Process	GO:0003009	skeletal muscle contraction	0.00116626	0.0371121	1	5	6	23
GO:0040013 negative regulation of locomotion	23	0.0377219	3.146	0.109	Biological Process	GO:0040013	negative regulation of locomotion	0.00119183	0.0377219	9	14	23	211
GO:0022603 regulation of anatomical structure morphogenesis	55	0.0397053	7.524	0.083	Biological Process	GO:0022603	regulation of anatomical structure morphogenesis	0.00126124	0.0397053	28	27	55	665
GO:0033017 sarcoplasmic reticulum membrane	4	0.0403264	0.605	0.4	Cellular Component	GO:0033017	sarcoplasmic reticulum membrane	0.00135862	0.0403264	1	3	4	10
GO:0000987 proximal promoter sequence-specific DNA binding	38	0.0408159	5.198	0.093	Molecular Function	GO:0000987	proximal promoter sequence-specific DNA binding	0.000731031	0.0408159	17	21	38	408
GO:0002328 pro-B cell differentiation	4	0.043483	0.547	0.4	Biological Process	GO:0002328	pro-B cell differentiation	0.0014114	0.043483	3	1	4	10
GO:0014856 skeletal muscle cell proliferation	4	0.043483	0.547	0.4	Biological Process	GO:0014856	skeletal muscle cell proliferation	0.0014114	0.043483	0	4	4	10
GO:0051384 response to glucocorticoid	7	0.043483	0.958	0.219	Biological Process	GO:0051384	response to glucocorticoid	0.00141194	0.043483	3	4	7	32
GO:0071260 cellular response to mechanical stimulus	7	0.043483	0.958	0.219	Biological Process	GO:0071260	cellular response to mechanical stimulus	0.00141194	0.043483	3	4	7	32
GO:0043154 negative regulation of cysteine-type endopeptidase activity involved in apoptotic process	8	0.043483	1.094	0.195	Biological Process	GO:0043154	negative regulation of cysteine-type endopeptidase activity involved in apoptotic process	0.00144223	0.043483	5	3	8	41
GO:0060914 heart formation	6	0.043483	0.821	0.25	Biological Process	GO:0060914	heart formation	0.00148418	0.043483	3	3	6	24
GO:0014866 skeletal myofibril assembly	3	0.043483	0.41	0.6	Biological Process	GO:0014866	skeletal myofibril assembly	0.00148464	0.043483	0	3	3	5
GO:0030240 skeletal muscle thin filament assembly	3	0.043483	0.41	0.6	Biological Process	GO:0030240	skeletal muscle thin filament assembly	0.00148464	0.043483	0	3	3	5
GO:0036289 peptidyl-serine autophosphorylation	3	0.043483	0.41	0.6	Biological Process	GO:0036289	peptidyl-serine autophosphorylation	0.00148464	0.043483	1	2	3	5
GO:0036480 neuron intrinsic apoptotic signaling pathway in response to oxidative stress	3	0.043483	0.41	0.6	Biological Process	GO:0036480	neuron intrinsic apoptotic signaling pathway in response to oxidative stress	0.00148464	0.043483	1	2	3	5
GO:0090673 endothelial cell-matrix adhesion	3	0.043483	0.41	0.6	Biological Process	GO:0090673	endothelial cell-matrix adhesion	0.00148464	0.043483	3	0	3	5
GO:0090674 endothelial cell-matrix adhesion via fibronectin	3	0.043483	0.41	0.6	Biological Process	GO:0090674	endothelial cell-matrix adhesion via fibronectin	0.00148464	0.043483	3	0	3	5
GO:1903376 regulation of oxidative stress-induced neuron intrinsic apoptotic signaling pathway	3	0.043483	0.41	0.6	Biological Process	GO:1903376	regulation of oxidative stress-induced neuron intrinsic apoptotic signaling pathway	0.00148464	0.043483	1	2	3	5
GO:1904904 regulation of endothelial cell-matrix adhesion via fibronectin	3	0.043483	0.41	0.6	Biological Process	GO:1904904	regulation of endothelial cell-matrix adhesion via fibronectin	0.00148464	0.043483	3	0	3	5
GO:0065009 regulation of molecular function	115	0.0437034	15.732	0.071	Biological Process	GO:0065009	regulation of molecular function	0.00149959	0.0437034	53	62	115	1619
GO:0000981 DNA-binding transcription factor activity, RNA polymerase II-specific	50	0.0443128	6.84	0.085	Molecular Function	GO:0000981	DNA-binding transcription factor activity, RNA polymerase II-specific	0.000837755	0.0443128	18	32	50	585
GO:0006950 response to stress	153	0.0446622	20.93	0.068	Biological Process	GO:0006950	response to stress	0.00154008	0.0446622	74	79	153	2251
GO:0003215 cardiac right ventricle morphogenesis	5	0.048221	0.684	0.294	Biological Process	GO:0003215	cardiac right ventricle morphogenesis	0.00169567	0.048221	3	2	5	17
GO:0032897 negative regulation of viral transcription	5	0.048221	0.684	0.294	Biological Process	GO:0032897	negative regulation of viral transcription	0.00169567	0.048221	1	4	5	17
GO:0071385 cellular response to glucocorticoid stimulus	5	0.048221	0.684	0.294	Biological Process	GO:0071385	cellular response to glucocorticoid stimulus	0.00169567	0.048221	1	4	5	17
GO:0090101 negative regulation of transmembrane receptor protein serine/threonine kinase signaling pathway	13	0.048221	1.778	0.138	Biological Process	GO:0090101	negative regulation of transmembrane receptor protein serine/threonine kinase signaling pathway	0.00170502	0.048221	7	6	13	94
GO:0048641 regulation of skeletal muscle tissue development	7	0.048221	0.958	0.212	Biological Process	GO:0048641	regulation of skeletal muscle tissue development	0.00170909	0.048221	0	7	7	33
GO:0045944 positive regulation of transcription by RNA polymerase II	65	0.048221	8.892	0.079	Biological Process	GO:0045944	positive regulation of transcription by RNA polymerase II	0.00172045	0.048221	27	38	65	827
GO:0009913 epidermal cell differentiation	16	0.048221	2.189	0.124	Biological Process	GO:0009913	epidermal cell differentiation	0.00172465	0.048221	13	3	16	129
GO:0035295 tube development	62	0.048221	8.482	0.079	Biological Process	GO:0035295	tube development	0.00172832	0.048221	30	32	62	781
GO:0012501 programmed cell death	86	0.0484229	11.765	0.074	Biological Process	GO:0012501	programmed cell death	0.00174378	0.0484229	40	46	86	1157
GO:0000978 RNA polymerase II proximal promoter sequence-specific DNA binding	36	0.0489614	4.925	0.093	Molecular Function	GO:0000978	RNA polymerase II proximal promoter sequence-specific DNA binding	0.000974355	0.0489614	16	20	36	386
GO:0044422 organelle part	337	0.0506231	50.983	0.061	Cellular Component	GO:0044422	organelle part	0.00178305	0.0506231	116	221	337	5562
GO:0071310 cellular response to organic substance	100	0.0507704	13.68	0.072	Biological Process	GO:0071310	cellular response to organic substance	0.00183695	0.0507704	47	53	100	1384
GO:0008219 cell death	91	0.051751	12.449	0.073	Biological Process	GO:0008219	cell death	0.00188122	0.051751	42	49	91	1240
GO:0003690 double-stranded DNA binding	63	0.0538854	8.618	0.08	Molecular Function	GO:0003690	double-stranded DNA binding	0.00112596	0.0538854	25	38	63	790
GO:0045844 positive regulation of striated muscle tissue development	8	0.0541908	1.094	0.186	Biological Process	GO:0045844	positive regulation of striated muscle tissue development	0.00198832	0.0541908	3	5	8	43
GO:0048636 positive regulation of muscle organ development	8	0.0541908	1.094	0.186	Biological Process	GO:0048636	positive regulation of muscle organ development	0.00198832	0.0541908	3	5	8	43
GO:0070161 anchoring junction	22	0.0542598	3.328	0.105	Cellular Component	GO:0070161	anchoring junction	0.00206184	0.0542598	16	6	22	209
GO:0005912 adherens junction	21	0.0542598	3.177	0.107	Cellular Component	GO:0005912	adherens junction	0.00207733	0.0542598	15	6	21	196
GO:0001130 bacterial-type RNA polymerase transcription factor activity, sequence-specific DNA binding	5	0.0547965	0.684	0.312	Molecular Function	GO:0001130	bacterial-type RNA polymerase transcription factor activity, sequence-specific DNA binding	0.00119953	0.0547965	2	3	5	16
GO:0030054 cell junction	42	0.0553015	6.354	0.085	Cellular Component	GO:0030054	cell junction	0.0022019	0.0553015	24	18	42	493
GO:0006915 apoptotic process	83	0.055814	11.354	0.074	Biological Process	GO:0006915	apoptotic process	0.00206528	0.055814	38	45	83	1116
GO:0003341 cilium movement	9	0.055814	1.231	0.17	Biological Process	GO:0003341	cilium movement	0.00206683	0.055814	8	1	9	53
GO:0031667 response to nutrient levels	22	0.0560381	3.01	0.106	Biological Process	GO:0031667	response to nutrient levels	0.00208465	0.0560381	13	9	22	207
GO:0003188 heart valve formation	4	0.0568039	0.547	0.364	Biological Process	GO:0003188	heart valve formation	0.00212279	0.0568039	2	2	4	11
GO:0016070 RNA metabolic process	198	0.0573504	27.086	0.065	Biological Process	GO:0016070	RNA metabolic process	0.00215295	0.0573504	73	125	198	3037
GO:0097193 intrinsic apoptotic signaling pathway	22	0.0587411	3.01	0.106	Biological Process	GO:0097193	intrinsic apoptotic signaling pathway	0.00221514	0.0587411	9	13	22	208
GO:0007178 transmembrane receptor protein serine/threonine kinase signaling pathway	27	0.058777	3.694	0.098	Biological Process	GO:0007178	transmembrane receptor protein serine/threonine kinase signaling pathway	0.00223285	0.058777	13	14	27	275
GO:0008593 regulation of Notch signaling pathway	10	0.058777	1.368	0.156	Biological Process	GO:0008593	regulation of Notch signaling pathway	0.00227482	0.058777	7	3	10	64
GO:0014743 regulation of muscle hypertrophy	6	0.058777	0.821	0.231	Biological Process	GO:0014743	regulation of muscle hypertrophy	0.0023131	0.058777	2	4	6	26
GO:0035909 aorta morphogenesis	6	0.058777	0.821	0.231	Biological Process	GO:0035909	aorta morphogenesis	0.0023131	0.058777	4	2	6	26
GO:0048741 skeletal muscle fiber development	6	0.058777	0.821	0.231	Biological Process	GO:0048741	skeletal muscle fiber development	0.0023131	0.058777	0	6	6	26
GO:1905314 semi-lunar valve development	6	0.058777	0.821	0.231	Biological Process	GO:1905314	semi-lunar valve development	0.0023131	0.058777	3	3	6	26
GO:0051155 positive regulation of striated muscle cell differentiation	8	0.058777	1.094	0.182	Biological Process	GO:0051155	positive regulation of striated muscle cell differentiation	0.00231634	0.058777	3	5	8	44
GO:0061005 cell differentiation involved in kidney development	8	0.058777	1.094	0.182	Biological Process	GO:0061005	cell differentiation involved in kidney development	0.00231634	0.058777	5	3	8	44
GO:1901863 positive regulation of muscle tissue development	8	0.058777	1.094	0.182	Biological Process	GO:1901863	positive regulation of muscle tissue development	0.00231634	0.058777	3	5	8	44
GO:2000117 negative regulation of cysteine-type endopeptidase activity	8	0.058777	1.094	0.182	Biological Process	GO:2000117	negative regulation of cysteine-type endopeptidase activity	0.00231634	0.058777	5	3	8	44
GO:1902882 regulation of response to oxidative stress	9	0.0596996	1.231	0.167	Biological Process	GO:1902882	regulation of response to oxidative stress	0.00236284	0.0596996	3	6	9	54
GO:0001525 angiogenesis	31	0.0609765	4.241	0.093	Biological Process	GO:0001525	angiogenesis	0.00242373	0.0609765	19	12	31	332
GO:0035315 hair cell differentiation	7	0.0613049	0.958	0.2	Biological Process	GO:0035315	hair cell differentiation	0.0024472	0.0613049	6	1	7	35
GO:0072331 signal transduction by p53 class mediator	13	0.0674442	1.778	0.131	Biological Process	GO:0072331	signal transduction by p53 class mediator	0.00272987	0.0674442	7	6	13	99
GO:0090304 nucleic acid metabolic process	221	0.0674442	30.233	0.064	Biological Process	GO:0090304	nucleic acid metabolic process	0.00276714	0.0674442	83	138	221	3452
GO:0040011 locomotion	92	0.0674442	12.585	0.072	Biological Process	GO:0040011	locomotion	0.00279502	0.0674442	50	42	92	1273
GO:0001932 regulation of protein phosphorylation	68	0.0674442	9.302	0.076	Biological Process	GO:0001932	regulation of protein phosphorylation	0.00281575	0.0674442	34	34	68	891
GO:0010831 positive regulation of myotube differentiation	6	0.0674442	0.821	0.222	Biological Process	GO:0010831	positive regulation of myotube differentiation	0.00283899	0.0674442	2	4	6	27
GO:0014908 myotube differentiation involved in skeletal muscle regeneration	3	0.0674442	0.41	0.5	Biological Process	GO:0014908	myotube differentiation involved in skeletal muscle regeneration	0.00284904	0.0674442	0	3	3	6
GO:0043569 negative regulation of insulin-like growth factor receptor signaling pathway	3	0.0674442	0.41	0.5	Biological Process	GO:0043569	negative regulation of insulin-like growth factor receptor signaling pathway	0.00284904	0.0674442	1	2	3	6
GO:0046532 regulation of photoreceptor cell differentiation	3	0.0674442	0.41	0.5	Biological Process	GO:0046532	regulation of photoreceptor cell differentiation	0.00284904	0.0674442	3	0	3	6
GO:0046533 negative regulation of photoreceptor cell differentiation	3	0.0674442	0.41	0.5	Biological Process	GO:0046533	negative regulation of photoreceptor cell differentiation	0.00284904	0.0674442	3	0	3	6
GO:0060947 cardiac vascular smooth muscle cell differentiation	3	0.0674442	0.41	0.5	Biological Process	GO:0060947	cardiac vascular smooth muscle cell differentiation	0.00284904	0.0674442	2	1	3	6
GO:0061309 cardiac neural crest cell development involved in outflow tract morphogenesis	3	0.0674442	0.41	0.5	Biological Process	GO:0061309	cardiac neural crest cell development involved in outflow tract morphogenesis	0.00284904	0.0674442	2	1	3	6
GO:0030855 epithelial cell differentiation	38	0.0674442	5.198	0.087	Biological Process	GO:0030855	epithelial cell differentiation	0.0028627	0.0674442	22	16	38	436
GO:0006464 cellular protein modification process	172	0.0674442	23.529	0.066	Biological Process	GO:0006464	cellular protein modification process	0.0028915	0.0674442	72	100	172	2609
GO:0036211 protein modification process	172	0.0674442	23.529	0.066	Biological Process	GO:0036211	protein modification process	0.0028915	0.0674442	72	100	172	2609
GO:0002320 lymphoid progenitor cell differentiation	5	0.0674442	0.684	0.263	Biological Process	GO:0002320	lymphoid progenitor cell differentiation	0.00290995	0.0674442	3	2	5	19
GO:0060114 vestibular receptor cell differentiation	2	0.0674442	0.274	1	Biological Process	GO:0060114	vestibular receptor cell differentiation	0.00296722	0.0674442	2	0	2	2
GO:0060116 vestibular receptor cell morphogenesis	2	0.0674442	0.274	1	Biological Process	GO:0060116	vestibular receptor cell morphogenesis	0.00296722	0.0674442	2	0	2	2
GO:0060118 vestibular receptor cell development	2	0.0674442	0.274	1	Biological Process	GO:0060118	vestibular receptor cell development	0.00296722	0.0674442	2	0	2	2
GO:0060948 cardiac vascular smooth muscle cell development	2	0.0674442	0.274	1	Biological Process	GO:0060948	cardiac vascular smooth muscle cell development	0.00296722	0.0674442	2	0	2	2
GO:0071307 cellular response to vitamin K	2	0.0674442	0.274	1	Biological Process	GO:0071307	cellular response to vitamin K	0.00296722	0.0674442	1	1	2	2
GO:1903378 positive regulation of oxidative stress-induced neuron intrinsic apoptotic signaling pathway	2	0.0674442	0.274	1	Biological Process	GO:1903378	positive regulation of oxidative stress-induced neuron intrinsic apoptotic signaling pathway	0.00296722	0.0674442	1	1	2	2
GO:1904204 regulation of skeletal muscle hypertrophy	2	0.0674442	0.274	1	Biological Process	GO:1904204	regulation of skeletal muscle hypertrophy	0.00296722	0.0674442	0	2	2	2
GO:1905457 negative regulation of lymphoid progenitor cell differentiation	2	0.0674442	0.274	1	Biological Process	GO:1905457	negative regulation of lymphoid progenitor cell differentiation	0.00296722	0.0674442	2	0	2	2
GO:2000974 negative regulation of pro-B cell differentiation	2	0.0674442	0.274	1	Biological Process	GO:2000974	negative regulation of pro-B cell differentiation	0.00296722	0.0674442	2	0	2	2
GO:0043567 regulation of insulin-like growth factor receptor signaling pathway	4	0.0684841	0.547	0.333	Biological Process	GO:0043567	regulation of insulin-like growth factor receptor signaling pathway	0.00304787	0.0684841	1	3	4	12
GO:1902187 negative regulation of viral release from host cell	4	0.0684841	0.547	0.333	Biological Process	GO:1902187	negative regulation of viral release from host cell	0.00304787	0.0684841	0	4	4	12
GO:2001014 regulation of skeletal muscle cell differentiation	4	0.0684841	0.547	0.333	Biological Process	GO:2001014	regulation of skeletal muscle cell differentiation	0.00304787	0.0684841	0	4	4	12
GO:0009887 animal organ morphogenesis	59	0.068647	8.071	0.078	Biological Process	GO:0009887	animal organ morphogenesis	0.00306678	0.068647	30	29	59	754
GO:0043412 macromolecule modification	179	0.0690277	24.487	0.065	Biological Process	GO:0043412	macromolecule modification	0.00309552	0.0690277	72	107	179	2733
GO:0001503 ossification	27	0.0705845	3.694	0.096	Biological Process	GO:0001503	ossification	0.00317732	0.0705845	12	15	27	282
GO:0007266 Rho protein signal transduction	10	0.0711916	1.368	0.149	Biological Process	GO:0007266	Rho protein signal transduction	0.00321674	0.0711916	5	5	10	67
GO:0071495 cellular response to endogenous stimulus	60	0.0727609	8.208	0.078	Biological Process	GO:0071495	cellular response to endogenous stimulus	0.00330001	0.0727609	25	35	60	772
GO:0046983 protein dimerization activity	61	0.0732405	8.345	0.079	Molecular Function	GO:0046983	protein dimerization activity	0.00167615	0.0732405	23	38	61	772
GO:0042325 regulation of phosphorylation	73	0.0746028	9.986	0.075	Biological Process	GO:0042325	regulation of phosphorylation	0.0034035	0.0746028	34	39	73	977
GO:0045668 negative regulation of osteoblast differentiation	7	0.0746028	0.958	0.189	Biological Process	GO:0045668	negative regulation of osteoblast differentiation	0.00340889	0.0746028	1	6	7	37
GO:0044260 cellular macromolecule metabolic process	348	0.0746324	47.606	0.061	Biological Process	GO:0044260	cellular macromolecule metabolic process	0.00342292	0.0746324	131	217	348	5728
GO:0009612 response to mechanical stimulus	12	0.0746575	1.642	0.133	Biological Process	GO:0009612	response to mechanical stimulus	0.00344718	0.0746575	6	6	12	90
GO:0014888 striated muscle adaptation	6	0.0746575	0.821	0.214	Biological Process	GO:0014888	striated muscle adaptation	0.00344944	0.0746575	1	5	6	28
GO:0000122 negative regulation of transcription by RNA polymerase II	47	0.0754146	6.43	0.082	Biological Process	GO:0000122	negative regulation of transcription by RNA polymerase II	0.00349723	0.0754146	20	27	47	575
GO:0051090 regulation of DNA-binding transcription factor activity	28	0.0755391	3.83	0.094	Biological Process	GO:0051090	regulation of DNA-binding transcription factor activity	0.00351583	0.0755391	9	19	28	298
GO:0042981 regulation of apoptotic process	70	0.0756292	9.576	0.075	Biological Process	GO:0042981	regulation of apoptotic process	0.00353288	0.0756292	32	38	70	931
GO:0043542 endothelial cell migration	17	0.0758783	2.326	0.113	Biological Process	GO:0043542	endothelial cell migration	0.0035574	0.0758783	13	4	17	151
GO:0016310 phosphorylation	107	0.0774027	14.637	0.07	Biological Process	GO:0016310	phosphorylation	0.00364201	0.0774027	50	57	107	1530
GO:0071384 cellular response to corticosteroid stimulus	5	0.0785018	0.684	0.25	Biological Process	GO:0071384	cellular response to corticosteroid stimulus	0.0037082	0.0785018	1	4	5	20
GO:0051094 positive regulation of developmental process	70	0.0785018	9.576	0.075	Biological Process	GO:0051094	positive regulation of developmental process	0.0037204	0.0785018	36	34	70	933
GO:0003008 system process	77	0.0795104	10.534	0.074	Biological Process	GO:0003008	system process	0.00379438	0.0795104	29	48	77	1045
GO:0019220 regulation of phosphate metabolic process	80	0.0795104	10.944	0.073	Biological Process	GO:0019220	regulation of phosphate metabolic process	0.00379522	0.0795104	35	45	80	1093
GO:0043067 regulation of programmed cell death	71	0.0800129	9.713	0.075	Biological Process	GO:0043067	regulation of programmed cell death	0.00383436	0.0800129	32	39	71	950
GO:0055002 striated muscle cell development	13	0.0800129	1.778	0.126	Biological Process	GO:0055002	striated muscle cell development	0.00387194	0.0800129	4	9	13	103
GO:0030336 negative regulation of cell migration	19	0.0800129	2.599	0.107	Biological Process	GO:0030336	negative regulation of cell migration	0.00387767	0.0800129	9	10	19	178
GO:0051174 regulation of phosphorus metabolic process	80	0.0800129	10.944	0.073	Biological Process	GO:0051174	regulation of phosphorus metabolic process	0.00388642	0.0800129	35	45	80	1094
GO:0048844 artery morphogenesis	9	0.0800129	1.231	0.155	Biological Process	GO:0048844	artery morphogenesis	0.00389879	0.0800129	5	4	9	58
GO:0070887 cellular response to chemical stimulus	119	0.0800129	16.279	0.069	Biological Process	GO:0070887	cellular response to chemical stimulus	0.00390075	0.0800129	58	61	119	1732
GO:0031331 positive regulation of cellular catabolic process	24	0.0803068	3.283	0.098	Biological Process	GO:0031331	positive regulation of cellular catabolic process	0.00392872	0.0803068	9	15	24	245
GO:1902533 positive regulation of intracellular signal transduction	50	0.0823934	6.84	0.08	Biological Process	GO:1902533	positive regulation of intracellular signal transduction	0.00404479	0.0823934	21	29	50	625
GO:0003207 cardiac chamber formation	4	0.0843883	0.547	0.308	Biological Process	GO:0003207	cardiac chamber formation	0.0042144	0.0843883	1	3	4	13
GO:0036158 outer dynein arm assembly	4	0.0843883	0.547	0.308	Biological Process	GO:0036158	outer dynein arm assembly	0.0042144	0.0843883	3	1	4	13
GO:0043501 skeletal muscle adaptation	4	0.0843883	0.547	0.308	Biological Process	GO:0043501	skeletal muscle adaptation	0.0042144	0.0843883	0	4	4	13
GO:0051450 myoblast proliferation	4	0.0843883	0.547	0.308	Biological Process	GO:0051450	myoblast proliferation	0.0042144	0.0843883	1	3	4	13
GO:0070935 3'-UTR-mediated mRNA stabilization	4	0.0843883	0.547	0.308	Biological Process	GO:0070935	3'-UTR-mediated mRNA stabilization	0.0042144	0.0843883	1	3	4	13
GO:0031589 cell-substrate adhesion	23	0.0853057	3.146	0.099	Biological Process	GO:0031589	cell-substrate adhesion	0.00427577	0.0853057	14	9	23	233
GO:0008283 cell proliferation	91	0.0853057	12.449	0.071	Biological Process	GO:0008283	cell proliferation	0.00428919	0.0853057	45	46	91	1276
GO:0071214 cellular response to abiotic stimulus	20	0.0857068	2.736	0.104	Biological Process	GO:0071214	cellular response to abiotic stimulus	0.00433848	0.0857068	12	8	20	193
GO:0104004 cellular response to environmental stimulus	20	0.0857068	2.736	0.104	Biological Process	GO:0104004	cellular response to environmental stimulus	0.00433848	0.0857068	12	8	20	193
GO:0080135 regulation of cellular response to stress	39	0.0864127	5.335	0.084	Biological Process	GO:0080135	regulation of cellular response to stress	0.00438889	0.0864127	17	22	39	462
GO:0007623 circadian rhythm	15	0.0867605	2.052	0.116	Biological Process	GO:0007623	circadian rhythm	0.00442129	0.0867605	6	9	15	129
GO:0010941 regulation of cell death	75	0.0878088	10.26	0.074	Biological Process	GO:0010941	regulation of cell death	0.00448963	0.0878088	33	42	75	1020
GO:0005615 extracellular space	48	0.0883971	7.262	0.08	Cellular Component	GO:0005615	extracellular space	0.00365501	0.0883971	33	15	48	598
GO:0010596 negative regulation of endothelial cell migration	7	0.0892655	0.958	0.179	Biological Process	GO:0010596	negative regulation of endothelial cell migration	0.00463436	0.0892655	5	2	7	39
GO:1903201 regulation of oxidative stress-induced cell death	7	0.0892655	0.958	0.179	Biological Process	GO:1903201	regulation of oxidative stress-induced cell death	0.00463436	0.0892655	2	5	7	39
GO:0040012 regulation of locomotion	54	0.0892655	7.387	0.078	Biological Process	GO:0040012	regulation of locomotion	0.00464979	0.0892655	32	22	54	691
GO:0045686 negative regulation of glial cell differentiation	5	0.0892655	0.684	0.238	Biological Process	GO:0045686	negative regulation of glial cell differentiation	0.00465192	0.0892655	5	0	5	21
GO:0070286 axonemal dynein complex assembly	5	0.0892655	0.684	0.238	Biological Process	GO:0070286	axonemal dynein complex assembly	0.00465192	0.0892655	4	1	5	21
GO:0045444 fat cell differentiation	19	0.0892655	2.599	0.105	Biological Process	GO:0045444	fat cell differentiation	0.00465509	0.0892655	10	9	19	181
GO:0009059 macromolecule biosynthetic process	219	0.0899882	29.959	0.063	Biological Process	GO:0009059	macromolecule biosynthetic process	0.00471924	0.0899882	79	140	219	3454
GO:0014874 response to stimulus involved in regulation of muscle adaptation	3	0.0899882	0.41	0.429	Biological Process	GO:0014874	response to stimulus involved in regulation of muscle adaptation	0.00478449	0.0899882	0	3	3	7
GO:0033275 actin-myosin filament sliding	3	0.0899882	0.41	0.429	Biological Process	GO:0033275	actin-myosin filament sliding	0.00478449	0.0899882	0	3	3	7
GO:0061156 pulmonary artery morphogenesis	3	0.0899882	0.41	0.429	Biological Process	GO:0061156	pulmonary artery morphogenesis	0.00478449	0.0899882	3	0	3	7
GO:1904238 pericyte cell differentiation	3	0.0899882	0.41	0.429	Biological Process	GO:1904238	pericyte cell differentiation	0.00478449	0.0899882	2	1	3	7
GO:2000973 regulation of pro-B cell differentiation	3	0.0899882	0.41	0.429	Biological Process	GO:2000973	regulation of pro-B cell differentiation	0.00478449	0.0899882	2	1	3	7
GO:0006979 response to oxidative stress	24	0.0902842	3.283	0.096	Biological Process	GO:0006979	response to oxidative stress	0.00481556	0.0902842	12	12	24	249
GO:0003779 actin binding	27	0.0906245	3.694	0.097	Molecular Function	GO:0003779	actin binding	0.00216417	0.0906245	11	16	27	277
GO:0007160 cell-matrix adhesion	16	0.091165	2.189	0.112	Biological Process	GO:0007160	cell-matrix adhesion	0.00489344	0.091165	11	5	16	143
GO:0010562 positive regulation of phosphorus metabolic process	52	0.091165	7.114	0.079	Biological Process	GO:0010562	positive regulation of phosphorus metabolic process	0.004909	0.091165	24	28	52	662
GO:0045937 positive regulation of phosphate metabolic process	52	0.091165	7.114	0.079	Biological Process	GO:0045937	positive regulation of phosphate metabolic process	0.004909	0.091165	24	28	52	662
GO:0045667 regulation of osteoblast differentiation	12	0.0911724	1.642	0.128	Biological Process	GO:0045667	regulation of osteoblast differentiation	0.00493292	0.0911724	5	7	12	94
GO:0014904 myotube cell development	6	0.0911724	0.821	0.2	Biological Process	GO:0014904	myotube cell development	0.00495565	0.0911724	0	6	6	30
GO:0031399 regulation of protein modification process	84	0.0911724	11.491	0.072	Biological Process	GO:0031399	regulation of protein modification process	0.00495586	0.0911724	40	44	84	1169
GO:0001227 DNA-binding transcription repressor activity, RNA polymerase II-specific	19	0.0914086	2.599	0.11	Molecular Function	GO:0001227	DNA-binding transcription repressor activity, RNA polymerase II-specific	0.00253732	0.0914086	9	10	19	173
GO:0051015 actin filament binding	14	0.0914086	1.915	0.126	Molecular Function	GO:0051015	actin filament binding	0.00256081	0.0914086	8	6	14	111
GO:0001217 bacterial-type RNA polymerase transcriptional repressor activity, sequence-specific DNA binding	3	0.0914086	0.41	0.5	Molecular Function	GO:0001217	bacterial-type RNA polymerase transcriptional repressor activity, sequence-specific DNA binding	0.00277113	0.0914086	2	1	3	6
GO:0008569 ATP-dependent microtubule motor activity, minus-end-directed	5	0.0914086	0.684	0.263	Molecular Function	GO:0008569	ATP-dependent microtubule motor activity, minus-end-directed	0.00279024	0.0914086	5	0	5	19
GO:0030620 U2 snRNA binding	2	0.0914086	0.274	1	Molecular Function	GO:0030620	U2 snRNA binding	0.00291052	0.0914086	1	1	2	2
GO:0032542 sulfiredoxin activity	2	0.0914086	0.274	1	Molecular Function	GO:0032542	sulfiredoxin activity	0.00291052	0.0914086	1	1	2	2
GO:0061953 mRNA (adenine-N1-)-methyltransferase activity	2	0.0914086	0.274	1	Molecular Function	GO:0061953	mRNA (adenine-N1-)-methyltransferase activity	0.00291052	0.0914086	0	2	2	2
GO:0070576 vitamin D 24-hydroxylase activity	2	0.0914086	0.274	1	Molecular Function	GO:0070576	vitamin D 24-hydroxylase activity	0.00291052	0.0914086	2	0	2	2
GO:0043066 negative regulation of apoptotic process	44	0.0930483	6.019	0.081	Biological Process	GO:0043066	negative regulation of apoptotic process	0.00507364	0.0930483	22	22	44	541
GO:0034645 cellular macromolecule biosynthetic process	217	0.0964503	29.685	0.063	Biological Process	GO:0034645	cellular macromolecule biosynthetic process	0.00527552	0.0964503	79	138	217	3427
GO:0045765 regulation of angiogenesis	21	0.0969928	2.873	0.1	Biological Process	GO:0045765	regulation of angiogenesis	0.00532167	0.0969928	13	8	21	210
GO:0055010 ventricular cardiac muscle tissue morphogenesis	7	0.0973726	0.958	0.175	Biological Process	GO:0055010	ventricular cardiac muscle tissue morphogenesis	0.00535905	0.0973726	5	2	7	40
GO:0043535 regulation of blood vessel endothelial cell migration	10	0.0987468	1.368	0.139	Biological Process	GO:0043535	regulation of blood vessel endothelial cell migration	0.00545146	0.0987468	8	2	10	72
GO:0003774 motor activity	14	0.099985	1.915	0.123	Molecular Function	GO:0003774	motor activity	0.00328309	0.099985	10	4	14	114
GO:0001667 ameboidal-type cell migration	27	0.100463	3.694	0.092	Biological Process	GO:0001667	ameboidal-type cell migration	0.00558163	0.100463	15	12	27	294
GO:0010632 regulation of epithelial cell migration	17	0.100463	2.326	0.108	Biological Process	GO:0010632	regulation of epithelial cell migration	0.00563954	0.100463	14	3	17	158
GO:0042249 establishment of planar polarity of embryonic epithelium	4	0.100463	0.547	0.286	Biological Process	GO:0042249	establishment of planar polarity of embryonic epithelium	0.00564859	0.100463	1	3	4	14
GO:0061323 cell proliferation involved in heart morphogenesis	4	0.100463	0.547	0.286	Biological Process	GO:0061323	cell proliferation involved in heart morphogenesis	0.00564859	0.100463	2	2	4	14
GO:1903203 regulation of oxidative stress-induced neuron death	4	0.100463	0.547	0.286	Biological Process	GO:1903203	regulation of oxidative stress-induced neuron death	0.00564859	0.100463	1	3	4	14
GO:2000136 regulation of cell proliferation involved in heart morphogenesis	4	0.100463	0.547	0.286	Biological Process	GO:2000136	regulation of cell proliferation involved in heart morphogenesis	0.00564859	0.100463	2	2	4	14
GO:0043069 negative regulation of programmed cell death	45	0.101732	6.156	0.08	Biological Process	GO:0043069	negative regulation of programmed cell death	0.00574477	0.101732	22	23	45	560
GO:0033273 response to vitamin	5	0.101732	0.684	0.227	Biological Process	GO:0033273	response to vitamin	0.00575448	0.101732	3	2	5	22
GO:1901701 cellular response to oxygen-containing compound	48	0.101918	6.566	0.079	Biological Process	GO:1901701	cellular response to oxygen-containing compound	0.00578235	0.101918	21	27	48	606
GO:0009855 determination of bilateral symmetry	12	0.102497	1.642	0.125	Biological Process	GO:0009855	determination of bilateral symmetry	0.00584675	0.102497	5	7	12	96
GO:0042491 inner ear auditory receptor cell differentiation	6	0.102497	0.821	0.194	Biological Process	GO:0042491	inner ear auditory receptor cell differentiation	0.0058674	0.102497	5	1	6	31
GO:0060412 ventricular septum morphogenesis	6	0.102497	0.821	0.194	Biological Process	GO:0060412	ventricular septum morphogenesis	0.0058674	0.102497	3	3	6	31
GO:2000146 negative regulation of cell motility	19	0.10254	2.599	0.103	Biological Process	GO:2000146	negative regulation of cell motility	0.00588731	0.10254	9	10	19	185
GO:0051270 regulation of cellular component movement	53	0.10603	7.25	0.077	Biological Process	GO:0051270	regulation of cellular component movement	0.00611188	0.10603	35	18	53	685
GO:0070555 response to interleukin-1	9	0.10603	1.231	0.145	Biological Process	GO:0070555	response to interleukin-1	0.00612369	0.10603	5	4	9	62
GO:0044093 positive regulation of molecular function	68	0.108076	9.302	0.074	Biological Process	GO:0044093	positive regulation of molecular function	0.00626019	0.108076	29	39	68	922
GO:0009799 specification of symmetry	12	0.109011	1.642	0.124	Biological Process	GO:0009799	specification of symmetry	0.00635141	0.109011	5	7	12	97
GO:1901343 negative regulation of vasculature development	12	0.109011	1.642	0.124	Biological Process	GO:1901343	negative regulation of vasculature development	0.00635141	0.109011	9	3	12	97
GO:0007010 cytoskeleton organization	68	0.109776	9.302	0.074	Biological Process	GO:0007010	cytoskeleton organization	0.00641461	0.109776	32	36	68	923
GO:0044057 regulation of system process	29	0.110666	3.967	0.089	Biological Process	GO:0044057	regulation of system process	0.00648545	0.110666	11	18	29	326
GO:0044446 intracellular organelle part	319	0.110922	48.26	0.06	Cellular Component	GO:0044446	intracellular organelle part	0.00475622	0.110922	110	209	319	5305
GO:1904018 positive regulation of vasculature development	14	0.111775	1.915	0.115	Biological Process	GO:1904018	positive regulation of vasculature development	0.00656939	0.111775	9	5	14	122
GO:0010647 positive regulation of cell communication	78	0.112521	10.67	0.072	Biological Process	GO:0010647	positive regulation of cell communication	0.00663237	0.112521	37	41	78	1085
GO:0060113 inner ear receptor cell differentiation	8	0.113515	1.094	0.154	Biological Process	GO:0060113	inner ear receptor cell differentiation	0.00671022	0.113515	6	2	8	52
GO:0060411 cardiac septum morphogenesis	9	0.114845	1.231	0.143	Biological Process	GO:0060411	cardiac septum morphogenesis	0.00680837	0.114845	5	4	9	63
GO:0002040 sprouting angiogenesis	11	0.115358	1.505	0.128	Biological Process	GO:0002040	sprouting angiogenesis	0.00685845	0.115358	8	3	11	86
GO:0043618 regulation of transcription from RNA polymerase II promoter in response to stress	6	0.115358	0.821	0.188	Biological Process	GO:0043618	regulation of transcription from RNA polymerase II promoter in response to stress	0.00689559	0.115358	4	2	6	32
GO:0080134 regulation of response to stress	68	0.115358	9.302	0.073	Biological Process	GO:0080134	regulation of response to stress	0.00689755	0.115358	31	37	68	926
GO:0008284 positive regulation of cell proliferation	45	0.115615	6.156	0.08	Biological Process	GO:0008284	positive regulation of cell proliferation	0.00693257	0.115615	25	20	45	566
GO:1901031 regulation of response to reactive oxygen species	5	0.116892	0.684	0.217	Biological Process	GO:1901031	regulation of response to reactive oxygen species	0.00702899	0.116892	2	3	5	23
GO:0045597 positive regulation of cell differentiation	50	0.118643	6.84	0.078	Biological Process	GO:0045597	positive regulation of cell differentiation	0.00715448	0.118643	27	23	50	644
GO:0031669 cellular response to nutrient levels	15	0.119108	2.052	0.11	Biological Process	GO:0031669	cellular response to nutrient levels	0.0072027	0.119108	6	9	15	136
GO:0009896 positive regulation of catabolic process	26	0.119933	3.557	0.091	Biological Process	GO:0009896	positive regulation of catabolic process	0.00734454	0.119933	10	16	26	286
GO:0014842 regulation of skeletal muscle satellite cell proliferation	3	0.119933	0.41	0.375	Biological Process	GO:0014842	regulation of skeletal muscle satellite cell proliferation	0.00734696	0.119933	0	3	3	8
GO:0070857 regulation of bile acid biosynthetic process	3	0.119933	0.41	0.375	Biological Process	GO:0070857	regulation of bile acid biosynthetic process	0.00734696	0.119933	2	1	3	8
GO:0097084 vascular smooth muscle cell development	3	0.119933	0.41	0.375	Biological Process	GO:0097084	vascular smooth muscle cell development	0.00734696	0.119933	3	0	3	8
GO:0008340 determination of adult lifespan	4	0.119933	0.547	0.267	Biological Process	GO:0008340	determination of adult lifespan	0.00737487	0.119933	3	1	4	15
GO:1901739 regulation of myoblast fusion	4	0.119933	0.547	0.267	Biological Process	GO:1901739	regulation of myoblast fusion	0.00737487	0.119933	2	2	4	15
GO:0051149 positive regulation of muscle cell differentiation	8	0.122211	1.094	0.151	Biological Process	GO:0051149	positive regulation of muscle cell differentiation	0.00753572	0.122211	3	5	8	53
GO:0030674 protein binding, bridging	10	0.1228	1.368	0.143	Molecular Function	GO:0030674	protein binding, bridging	0.00415441	0.1228	5	5	10	70
GO:0045596 negative regulation of cell differentiation	39	0.123803	5.335	0.082	Biological Process	GO:0045596	negative regulation of cell differentiation	0.00765489	0.123803	17	22	39	478
GO:0003205 cardiac chamber development	15	0.124104	2.052	0.109	Biological Process	GO:0003205	cardiac chamber development	0.00769457	0.124104	7	8	15	137
GO:0023056 positive regulation of signaling	78	0.124549	10.67	0.071	Biological Process	GO:0023056	positive regulation of signaling	0.00774332	0.124549	37	41	78	1092
GO:0031981 nuclear lumen	184	0.126625	27.837	0.064	Cellular Component	GO:0031981	nuclear lumen	0.00562346	0.126625	59	125	184	2894
GO:0071453 cellular response to oxygen levels	10	0.128174	1.368	0.132	Biological Process	GO:0071453	cellular response to oxygen levels	0.00799046	0.128174	7	3	10	76
GO:0014897 striated muscle hypertrophy	7	0.128185	0.958	0.163	Biological Process	GO:0014897	striated muscle hypertrophy	0.0080449	0.128185	3	4	7	43
GO:0043392 negative regulation of DNA binding	6	0.128185	0.821	0.182	Biological Process	GO:0043392	negative regulation of DNA binding	0.00804814	0.128185	4	2	6	33
GO:0043491 protein kinase B signaling	14	0.128185	1.915	0.112	Biological Process	GO:0043491	protein kinase B signaling	0.00810701	0.128185	8	6	14	125
GO:0007368 determination of left/right symmetry	11	0.128185	1.505	0.125	Biological Process	GO:0007368	determination of left/right symmetry	0.00813675	0.128185	5	6	11	88
GO:0035051 cardiocyte differentiation	11	0.128185	1.505	0.125	Biological Process	GO:0035051	cardiocyte differentiation	0.00813675	0.128185	6	5	11	88
GO:0001822 kidney development	22	0.128185	3.01	0.095	Biological Process	GO:0001822	kidney development	0.00814954	0.128185	9	13	22	232
GO:0032268 regulation of cellular protein metabolic process	108	0.128185	14.774	0.068	Biological Process	GO:0032268	regulation of cellular protein metabolic process	0.00839129	0.128185	47	61	108	1590
GO:0014014 negative regulation of gliogenesis	5	0.128185	0.684	0.208	Biological Process	GO:0014014	negative regulation of gliogenesis	0.00848815	0.128185	5	0	5	24
GO:0043457 regulation of cellular respiration	5	0.128185	0.684	0.208	Biological Process	GO:0043457	regulation of cellular respiration	0.00848815	0.128185	0	5	5	24
GO:0060429 epithelium development	62	0.128185	8.482	0.074	Biological Process	GO:0060429	epithelium development	0.00850857	0.128185	32	30	62	839
GO:1903827 regulation of cellular protein localization	31	0.128185	4.241	0.086	Biological Process	GO:1903827	regulation of cellular protein localization	0.00854266	0.128185	14	17	31	362
GO:0001712 ectodermal cell fate commitment	2	0.128185	0.274	0.667	Biological Process	GO:0001712	ectodermal cell fate commitment	0.00857904	0.128185	0	2	2	3
GO:0003199 endocardial cushion to mesenchymal transition involved in heart valve formation	2	0.128185	0.274	0.667	Biological Process	GO:0003199	endocardial cushion to mesenchymal transition involved in heart valve formation	0.00857904	0.128185	1	1	2	3
GO:0003241 growth involved in heart morphogenesis	2	0.128185	0.274	0.667	Biological Process	GO:0003241	growth involved in heart morphogenesis	0.00857904	0.128185	1	1	2	3
GO:0003332 negative regulation of extracellular matrix constituent secretion	2	0.128185	0.274	0.667	Biological Process	GO:0003332	negative regulation of extracellular matrix constituent secretion	0.00857904	0.128185	1	1	2	3
GO:0006297 nucleotide-excision repair, DNA gap filling	2	0.128185	0.274	0.667	Biological Process	GO:0006297	nucleotide-excision repair, DNA gap filling	0.00857904	0.128185	2	0	2	3
GO:0014734 skeletal muscle hypertrophy	2	0.128185	0.274	0.667	Biological Process	GO:0014734	skeletal muscle hypertrophy	0.00857904	0.128185	0	2	2	3
GO:0032571 response to vitamin K	2	0.128185	0.274	0.667	Biological Process	GO:0032571	response to vitamin K	0.00857904	0.128185	1	1	2	3
GO:0035910 ascending aorta morphogenesis	2	0.128185	0.274	0.667	Biological Process	GO:0035910	ascending aorta morphogenesis	0.00857904	0.128185	2	0	2	3
GO:0060086 circadian temperature homeostasis	2	0.128185	0.274	0.667	Biological Process	GO:0060086	circadian temperature homeostasis	0.00857904	0.128185	2	0	2	3
GO:0070859 positive regulation of bile acid biosynthetic process	2	0.128185	0.274	0.667	Biological Process	GO:0070859	positive regulation of bile acid biosynthetic process	0.00857904	0.128185	2	0	2	3
GO:0072144 glomerular mesangial cell development	2	0.128185	0.274	0.667	Biological Process	GO:0072144	glomerular mesangial cell development	0.00857904	0.128185	1	1	2	3
GO:0150012 positive regulation of neuron projection arborization	2	0.128185	0.274	0.667	Biological Process	GO:0150012	positive regulation of neuron projection arborization	0.00857904	0.128185	1	1	2	3
GO:1900060 negative regulation of ceramide biosynthetic process	2	0.128185	0.274	0.667	Biological Process	GO:1900060	negative regulation of ceramide biosynthetic process	0.00857904	0.128185	0	2	2	3
GO:1903223 positive regulation of oxidative stress-induced neuron death	2	0.128185	0.274	0.667	Biological Process	GO:1903223	positive regulation of oxidative stress-induced neuron death	0.00857904	0.128185	1	1	2	3
GO:1904253 positive regulation of bile acid metabolic process	2	0.128185	0.274	0.667	Biological Process	GO:1904253	positive regulation of bile acid metabolic process	0.00857904	0.128185	2	0	2	3
GO:1905382 positive regulation of snRNA transcription by RNA polymerase II	2	0.128185	0.274	0.667	Biological Process	GO:1905382	positive regulation of snRNA transcription by RNA polymerase II	0.00857904	0.128185	0	2	2	3
GO:0007219 Notch signaling pathway	14	0.129343	1.915	0.111	Biological Process	GO:0007219	Notch signaling pathway	0.00867852	0.129343	9	5	14	126
GO:0045995 regulation of embryonic development	12	0.129525	1.642	0.119	Biological Process	GO:0045995	regulation of embryonic development	0.0087234	0.129525	5	7	12	101
GO:0042327 positive regulation of phosphorylation	48	0.129525	6.566	0.077	Biological Process	GO:0042327	positive regulation of phosphorylation	0.00874216	0.129525	23	25	48	620
GO:0048568 embryonic organ development	30	0.129525	4.104	0.086	Biological Process	GO:0048568	embryonic organ development	0.00875988	0.129525	16	14	30	348
GO:0033993 response to lipid	35	0.129525	4.788	0.083	Biological Process	GO:0033993	response to lipid	0.00877872	0.129525	17	18	35	422
GO:0043534 blood vessel endothelial cell migration	11	0.130126	1.505	0.124	Biological Process	GO:0043534	blood vessel endothelial cell migration	0.00884157	0.130126	8	3	11	89
GO:0060548 negative regulation of cell death	47	0.130158	6.43	0.078	Biological Process	GO:0060548	negative regulation of cell death	0.00886587	0.130158	22	25	47	605
GO:0032879 regulation of localization	117	0.130301	16.005	0.067	Biological Process	GO:0032879	regulation of localization	0.00889777	0.130301	63	54	117	1744
GO:0014896 muscle hypertrophy	7	0.132693	0.958	0.159	Biological Process	GO:0014896	muscle hypertrophy	0.00912868	0.132693	3	4	7	44
GO:0060419 heart growth	7	0.132693	0.958	0.159	Biological Process	GO:0060419	heart growth	0.00912868	0.132693	3	4	7	44
GO:0071347 cellular response to interleukin-1	7	0.132693	0.958	0.159	Biological Process	GO:0071347	cellular response to interleukin-1	0.00912868	0.132693	3	4	7	44
GO:0050879 multicellular organismal movement	6	0.134538	0.821	0.176	Biological Process	GO:0050879	multicellular organismal movement	0.00933289	0.134538	1	5	6	34
GO:0050881 musculoskeletal movement	6	0.134538	0.821	0.176	Biological Process	GO:0050881	musculoskeletal movement	0.00933289	0.134538	1	5	6	34
GO:0036473 cell death in response to oxidative stress	8	0.134538	1.094	0.145	Biological Process	GO:0036473	cell death in response to oxidative stress	0.00941302	0.134538	2	6	8	55
GO:0036003 positive regulation of transcription from RNA polymerase II promoter in response to stress	4	0.134538	0.547	0.25	Biological Process	GO:0036003	positive regulation of transcription from RNA polymerase II promoter in response to stress	0.00941562	0.134538	3	1	4	16
GO:0036475 neuron death in response to oxidative stress	4	0.134538	0.547	0.25	Biological Process	GO:0036475	neuron death in response to oxidative stress	0.00941562	0.134538	1	3	4	16
GO:0090200 positive regulation of release of cytochrome c from mitochondria	4	0.134538	0.547	0.25	Biological Process	GO:0090200	positive regulation of release of cytochrome c from mitochondria	0.00941562	0.134538	2	2	4	16
GO:1905276 regulation of epithelial tube formation	4	0.134538	0.547	0.25	Biological Process	GO:1905276	regulation of epithelial tube formation	0.00941562	0.134538	1	3	4	16
GO:0030018 Z disc	8	0.137466	1.21	0.154	Cellular Component	GO:0030018	Z disc	0.00631543	0.137466	1	7	8	52
GO:0042770 signal transduction in response to DNA damage	9	0.144587	1.231	0.134	Biological Process	GO:0042770	signal transduction in response to DNA damage	0.0101484	0.144587	4	5	9	67
GO:0042221 response to chemical	153	0.144587	20.93	0.065	Biological Process	GO:0042221	response to chemical	0.010168	0.144587	72	81	153	2364
GO:0003229 ventricular cardiac muscle tissue development	7	0.145158	0.958	0.156	Biological Process	GO:0003229	ventricular cardiac muscle tissue development	0.0103156	0.145158	5	2	7	45
GO:0035904 aorta development	7	0.145158	0.958	0.156	Biological Process	GO:0035904	aorta development	0.0103156	0.145158	5	2	7	45
GO:0042490 mechanoreceptor differentiation	8	0.145158	1.094	0.143	Biological Process	GO:0042490	mechanoreceptor differentiation	0.0104726	0.145158	6	2	8	56
GO:0003211 cardiac ventricle formation	3	0.145158	0.41	0.333	Biological Process	GO:0003211	cardiac ventricle formation	0.010578	0.145158	1	2	3	9
GO:0014857 regulation of skeletal muscle cell proliferation	3	0.145158	0.41	0.333	Biological Process	GO:0014857	regulation of skeletal muscle cell proliferation	0.010578	0.145158	0	3	3	9
GO:0040015 negative regulation of multicellular organism growth	3	0.145158	0.41	0.333	Biological Process	GO:0040015	negative regulation of multicellular organism growth	0.010578	0.145158	2	1	3	9
GO:0061307 cardiac neural crest cell differentiation involved in heart development	3	0.145158	0.41	0.333	Biological Process	GO:0061307	cardiac neural crest cell differentiation involved in heart development	0.010578	0.145158	2	1	3	9
GO:0061308 cardiac neural crest cell development involved in heart development	3	0.145158	0.41	0.333	Biological Process	GO:0061308	cardiac neural crest cell development involved in heart development	0.010578	0.145158	2	1	3	9
GO:0070586 cell-cell adhesion involved in gastrulation	3	0.145158	0.41	0.333	Biological Process	GO:0070586	cell-cell adhesion involved in gastrulation	0.010578	0.145158	1	2	3	9
GO:0090179 planar cell polarity pathway involved in neural tube closure	3	0.145158	0.41	0.333	Biological Process	GO:0090179	planar cell polarity pathway involved in neural tube closure	0.010578	0.145158	1	2	3	9
GO:1901857 positive regulation of cellular respiration	3	0.145158	0.41	0.333	Biological Process	GO:1901857	positive regulation of cellular respiration	0.010578	0.145158	0	3	3	9
GO:1903209 positive regulation of oxidative stress-induced cell death	3	0.145158	0.41	0.333	Biological Process	GO:1903209	positive regulation of oxidative stress-induced cell death	0.010578	0.145158	1	2	3	9
GO:1904251 regulation of bile acid metabolic process	3	0.145158	0.41	0.333	Biological Process	GO:1904251	regulation of bile acid metabolic process	0.010578	0.145158	2	1	3	9
GO:1905456 regulation of lymphoid progenitor cell differentiation	3	0.145158	0.41	0.333	Biological Process	GO:1905456	regulation of lymphoid progenitor cell differentiation	0.010578	0.145158	2	1	3	9
GO:2000291 regulation of myoblast proliferation	3	0.145158	0.41	0.333	Biological Process	GO:2000291	regulation of myoblast proliferation	0.010578	0.145158	0	3	3	9
GO:0034113 heterotypic cell-cell adhesion	6	0.146258	0.821	0.171	Biological Process	GO:0034113	heterotypic cell-cell adhesion	0.0107575	0.146258	2	4	6	35
GO:0034198 cellular response to amino acid starvation	6	0.146258	0.821	0.171	Biological Process	GO:0034198	cellular response to amino acid starvation	0.0107575	0.146258	4	2	6	35
GO:0043620 regulation of DNA-templated transcription in response to stress	6	0.146258	0.821	0.171	Biological Process	GO:0043620	regulation of DNA-templated transcription in response to stress	0.0107575	0.146258	4	2	6	35
GO:1990928 response to amino acid starvation	6	0.146258	0.821	0.171	Biological Process	GO:1990928	response to amino acid starvation	0.0107575	0.146258	4	2	6	35
GO:0051246 regulation of protein metabolic process	113	0.146298	15.458	0.067	Biological Process	GO:0051246	regulation of protein metabolic process	0.0107854	0.146298	51	62	113	1688
GO:0034612 response to tumor necrosis factor	13	0.151548	1.778	0.111	Biological Process	GO:0034612	response to tumor necrosis factor	0.0111981	0.151548	6	7	13	117
GO:0007265 Ras protein signal transduction	19	0.152043	2.599	0.096	Biological Process	GO:0007265	Ras protein signal transduction	0.0112606	0.152043	9	10	19	197
GO:0003170 heart valve development	7	0.155164	0.958	0.152	Biological Process	GO:0003170	heart valve development	0.011611	0.155164	3	4	7	46
GO:0051145 smooth muscle cell differentiation	7	0.155164	0.958	0.152	Biological Process	GO:0051145	smooth muscle cell differentiation	0.011611	0.155164	3	4	7	46
GO:0048525 negative regulation of viral process	8	0.155164	1.094	0.14	Biological Process	GO:0048525	negative regulation of viral process	0.011618	0.155164	3	5	8	57
GO:1900182 positive regulation of protein localization to nucleus	8	0.155164	1.094	0.14	Biological Process	GO:1900182	positive regulation of protein localization to nucleus	0.011618	0.155164	2	6	8	57
GO:0048729 tissue morphogenesis	39	0.155164	5.335	0.079	Biological Process	GO:0048729	tissue morphogenesis	0.0116235	0.155164	21	18	39	491
GO:0000082 G1/S transition of mitotic cell cycle	12	0.155288	1.642	0.114	Biological Process	GO:0000082	G1/S transition of mitotic cell cycle	0.0117354	0.155288	4	8	12	105
GO:0051896 regulation of protein kinase B signaling	12	0.155288	1.642	0.114	Biological Process	GO:0051896	regulation of protein kinase B signaling	0.0117354	0.155288	7	5	12	105
GO:0030031 cell projection assembly	29	0.155288	3.967	0.085	Biological Process	GO:0030031	cell projection assembly	0.0117361	0.155288	19	10	29	341
GO:0006699 bile acid biosynthetic process	4	0.155288	0.547	0.235	Biological Process	GO:0006699	bile acid biosynthetic process	0.011791	0.155288	3	1	4	17
GO:0048643 positive regulation of skeletal muscle tissue development	4	0.155288	0.547	0.235	Biological Process	GO:0048643	positive regulation of skeletal muscle tissue development	0.011791	0.155288	0	4	4	17
GO:1901385 regulation of voltage-gated calcium channel activity	4	0.155288	0.547	0.235	Biological Process	GO:1901385	regulation of voltage-gated calcium channel activity	0.011791	0.155288	4	0	4	17
GO:0051271 negative regulation of cellular component movement	19	0.155634	2.599	0.096	Biological Process	GO:0051271	negative regulation of cellular component movement	0.0118437	0.155634	9	10	19	198
GO:0022610 biological adhesion	63	0.155856	8.618	0.072	Biological Process	GO:0022610	biological adhesion	0.0118871	0.155856	39	24	63	869
GO:0034599 cellular response to oxidative stress	17	0.158021	2.326	0.099	Biological Process	GO:0034599	cellular response to oxidative stress	0.0120791	0.158021	9	8	17	171
GO:1990939 ATP-dependent microtubule motor activity	5	0.158645	0.684	0.227	Molecular Function	GO:1990939	ATP-dependent microtubule motor activity	0.00552495	0.158645	5	0	5	22
GO:0007155 cell adhesion	62	0.158997	8.482	0.073	Biological Process	GO:0007155	cell adhesion	0.0121807	0.158997	38	24	62	854
GO:2000045 regulation of G1/S transition of mitotic cell cycle	9	0.159164	1.231	0.13	Biological Process	GO:2000045	regulation of G1/S transition of mitotic cell cycle	0.0122207	0.159164	3	6	9	69
GO:0006796 phosphate-containing compound metabolic process	142	0.159164	19.425	0.065	Biological Process	GO:0006796	phosphate-containing compound metabolic process	0.0122476	0.159164	61	81	142	2188
GO:0046782 regulation of viral transcription	6	0.159876	0.821	0.167	Biological Process	GO:0046782	regulation of viral transcription	0.0123295	0.159876	1	5	6	36
GO:0007018 microtubule-based movement	19	0.161092	2.599	0.095	Biological Process	GO:0007018	microtubule-based movement	0.0124506	0.161092	14	5	19	199
GO:0044092 negative regulation of molecular function	46	0.163074	6.293	0.076	Biological Process	GO:0044092	negative regulation of molecular function	0.0126315	0.163074	22	24	46	602
GO:0000836 Hrd1p ubiquitin ligase complex	2	0.166431	0.303	0.667	Cellular Component	GO:0000836	Hrd1p ubiquitin ligase complex	0.00841076	0.166431	0	2	2	3
GO:0097543 ciliary inversin compartment	2	0.166431	0.303	0.667	Cellular Component	GO:0097543	ciliary inversin compartment	0.00841076	0.166431	0	2	2	3
GO:1990584 cardiac Troponin complex	2	0.166431	0.303	0.667	Cellular Component	GO:1990584	cardiac Troponin complex	0.00841076	0.166431	0	2	2	3
GO:0072001 renal system development	22	0.16689	3.01	0.091	Biological Process	GO:0072001	renal system development	0.0129701	0.16689	9	13	22	242
GO:0030334 regulation of cell migration	46	0.16689	6.293	0.076	Biological Process	GO:0030334	regulation of cell migration	0.0129838	0.16689	29	17	46	603
GO:0030514 negative regulation of BMP signaling pathway	7	0.16698	0.958	0.149	Biological Process	GO:0030514	negative regulation of BMP signaling pathway	0.0130199	0.16698	3	4	7	47
GO:0044271 cellular nitrogen compound biosynthetic process	212	0.16698	29.001	0.062	Biological Process	GO:0044271	cellular nitrogen compound biosynthetic process	0.0130475	0.16698	77	135	212	3408
GO:0045446 endothelial cell differentiation	9	0.170339	1.231	0.129	Biological Process	GO:0045446	endothelial cell differentiation	0.0133679	0.170339	5	4	9	70
GO:1905477 positive regulation of protein localization to membrane	9	0.170339	1.231	0.129	Biological Process	GO:1905477	positive regulation of protein localization to membrane	0.0133679	0.170339	6	3	9	70
GO:0090092 regulation of transmembrane receptor protein serine/threonine kinase signaling pathway	18	0.173491	2.462	0.096	Biological Process	GO:0090092	regulation of transmembrane receptor protein serine/threonine kinase signaling pathway	0.0136447	0.173491	9	9	18	187
GO:0001934 positive regulation of protein phosphorylation	45	0.177001	6.156	0.076	Biological Process	GO:0001934	positive regulation of protein phosphorylation	0.0139508	0.177001	23	22	45	590
GO:0003179 heart valve morphogenesis	6	0.177191	0.821	0.162	Biological Process	GO:0003179	heart valve morphogenesis	0.0140561	0.177191	3	3	6	37
GO:0035567 non-canonical Wnt signaling pathway	6	0.177191	0.821	0.162	Biological Process	GO:0035567	non-canonical Wnt signaling pathway	0.0140561	0.177191	1	5	6	37
GO:0060976 coronary vasculature development	6	0.177191	0.821	0.162	Biological Process	GO:0060976	coronary vasculature development	0.0140561	0.177191	3	3	6	37
GO:0090199 regulation of release of cytochrome c from mitochondria	5	0.177256	0.684	0.185	Biological Process	GO:0090199	regulation of release of cytochrome c from mitochondria	0.0140928	0.177256	3	2	5	27
GO:0035690 cellular response to drug	17	0.177256	2.326	0.098	Biological Process	GO:0035690	cellular response to drug	0.0141765	0.177256	6	11	17	174
GO:0032479 regulation of type I interferon production	8	0.177256	1.094	0.136	Biological Process	GO:0032479	regulation of type I interferon production	0.0141817	0.177256	3	5	8	59
GO:0032606 type I interferon production	8	0.177256	1.094	0.136	Biological Process	GO:0032606	type I interferon production	0.0141817	0.177256	3	5	8	59
GO:0006793 phosphorus metabolic process	142	0.177697	19.425	0.065	Biological Process	GO:0006793	phosphorus metabolic process	0.0144091	0.177697	61	81	142	2199
GO:0014733 regulation of skeletal muscle adaptation	3	0.177697	0.41	0.3	Biological Process	GO:0014733	regulation of skeletal muscle adaptation	0.0145066	0.177697	0	3	3	10
GO:0036490 regulation of translation in response to endoplasmic reticulum stress	3	0.177697	0.41	0.3	Biological Process	GO:0036490	regulation of translation in response to endoplasmic reticulum stress	0.0145066	0.177697	1	2	3	10
GO:0048715 negative regulation of oligodendrocyte differentiation	3	0.177697	0.41	0.3	Biological Process	GO:0048715	negative regulation of oligodendrocyte differentiation	0.0145066	0.177697	3	0	3	10
GO:0072017 distal tubule development	3	0.177697	0.41	0.3	Biological Process	GO:0072017	distal tubule development	0.0145066	0.177697	2	1	3	10
GO:0090178 regulation of establishment of planar polarity involved in neural tube closure	3	0.177697	0.41	0.3	Biological Process	GO:0090178	regulation of establishment of planar polarity involved in neural tube closure	0.0145066	0.177697	1	2	3	10
GO:2000811 negative regulation of anoikis	3	0.177697	0.41	0.3	Biological Process	GO:2000811	negative regulation of anoikis	0.0145066	0.177697	1	2	3	10
GO:0051101 regulation of DNA binding	10	0.177697	1.368	0.12	Biological Process	GO:0051101	regulation of DNA binding	0.0145101	0.177697	7	3	10	83
GO:0055023 positive regulation of cardiac muscle tissue growth	4	0.177697	0.547	0.222	Biological Process	GO:0055023	positive regulation of cardiac muscle tissue growth	0.0145188	0.177697	3	1	4	18
GO:0060716 labyrinthine layer blood vessel development	4	0.177697	0.547	0.222	Biological Process	GO:0060716	labyrinthine layer blood vessel development	0.0145188	0.177697	3	1	4	18
GO:0097190 apoptotic signaling pathway	33	0.178764	4.514	0.081	Biological Process	GO:0097190	apoptotic signaling pathway	0.0146363	0.178764	15	18	33	407
GO:0044428 nuclear part	197	0.181551	29.803	0.062	Cellular Component	GO:0044428	nuclear part	0.00987572	0.181551	63	134	197	3163
GO:0005583 fibrillar collagen trimer	3	0.181551	0.454	0.333	Cellular Component	GO:0005583	fibrillar collagen trimer	0.010287	0.181551	0	3	3	9
GO:0098554 cytoplasmic side of endoplasmic reticulum membrane	3	0.181551	0.454	0.333	Cellular Component	GO:0098554	cytoplasmic side of endoplasmic reticulum membrane	0.010287	0.181551	0	3	3	9
GO:0098643 banded collagen fibril	3	0.181551	0.454	0.333	Cellular Component	GO:0098643	banded collagen fibril	0.010287	0.181551	0	3	3	9
GO:0008544 epidermis development	20	0.183857	2.736	0.092	Biological Process	GO:0008544	epidermis development	0.0150846	0.183857	15	5	20	217
GO:0045445 myoblast differentiation	8	0.186717	1.094	0.133	Biological Process	GO:0045445	myoblast differentiation	0.0156074	0.186717	3	5	8	60
GO:0007264 small GTPase mediated signal transduction	25	0.186717	3.42	0.086	Biological Process	GO:0007264	small GTPase mediated signal transduction	0.0157767	0.186717	10	15	25	290
GO:0090287 regulation of cellular response to growth factor stimulus	20	0.186717	2.736	0.092	Biological Process	GO:0090287	regulation of cellular response to growth factor stimulus	0.0157916	0.186717	10	10	20	218
GO:1900407 regulation of cellular response to oxidative stress	7	0.186717	0.958	0.143	Biological Process	GO:1900407	regulation of cellular response to oxidative stress	0.0161989	0.186717	2	5	7	49
GO:0009725 response to hormone	32	0.186717	4.378	0.081	Biological Process	GO:0009725	response to hormone	0.0162237	0.186717	19	13	32	395
GO:0014070 response to organic cyclic compound	30	0.186717	4.104	0.082	Biological Process	GO:0014070	response to organic cyclic compound	0.0162919	0.186717	15	15	30	365
GO:0006937 regulation of muscle contraction	11	0.186717	1.505	0.113	Biological Process	GO:0006937	regulation of muscle contraction	0.0163087	0.186717	5	6	11	97
GO:0030278 regulation of ossification	16	0.186717	2.189	0.098	Biological Process	GO:0030278	regulation of ossification	0.0163245	0.186717	6	10	16	163
GO:0018149 peptide cross-linking	5	0.186717	0.684	0.179	Biological Process	GO:0018149	peptide cross-linking	0.0164065	0.186717	3	2	5	28
GO:0060674 placenta blood vessel development	5	0.186717	0.684	0.179	Biological Process	GO:0060674	placenta blood vessel development	0.0164065	0.186717	3	2	5	28
GO:0001705 ectoderm formation	2	0.186717	0.274	0.5	Biological Process	GO:0001705	ectoderm formation	0.0165391	0.186717	0	2	2	4
GO:0003219 cardiac right ventricle formation	2	0.186717	0.274	0.5	Biological Process	GO:0003219	cardiac right ventricle formation	0.0165391	0.186717	1	1	2	4
GO:0007386 compartment pattern specification	2	0.186717	0.274	0.5	Biological Process	GO:0007386	compartment pattern specification	0.0165391	0.186717	1	1	2	4
GO:0010990 regulation of SMAD protein complex assembly	2	0.186717	0.274	0.5	Biological Process	GO:0010990	regulation of SMAD protein complex assembly	0.0165391	0.186717	0	2	2	4
GO:0010991 negative regulation of SMAD protein complex assembly	2	0.186717	0.274	0.5	Biological Process	GO:0010991	negative regulation of SMAD protein complex assembly	0.0165391	0.186717	0	2	2	4
GO:0014744 positive regulation of muscle adaptation	2	0.186717	0.274	0.5	Biological Process	GO:0014744	positive regulation of muscle adaptation	0.0165391	0.186717	0	2	2	4
GO:0014854 response to inactivity	2	0.186717	0.274	0.5	Biological Process	GO:0014854	response to inactivity	0.0165391	0.186717	0	2	2	4
GO:0014870 response to muscle inactivity	2	0.186717	0.274	0.5	Biological Process	GO:0014870	response to muscle inactivity	0.0165391	0.186717	0	2	2	4
GO:0014877 response to muscle inactivity involved in regulation of muscle adaptation	2	0.186717	0.274	0.5	Biological Process	GO:0014877	response to muscle inactivity involved in regulation of muscle adaptation	0.0165391	0.186717	0	2	2	4
GO:0014894 response to denervation involved in regulation of muscle adaptation	2	0.186717	0.274	0.5	Biological Process	GO:0014894	response to denervation involved in regulation of muscle adaptation	0.0165391	0.186717	0	2	2	4
GO:0035905 ascending aorta development	2	0.186717	0.274	0.5	Biological Process	GO:0035905	ascending aorta development	0.0165391	0.186717	2	0	2	4
GO:0036446 myofibroblast differentiation	2	0.186717	0.274	0.5	Biological Process	GO:0036446	myofibroblast differentiation	0.0165391	0.186717	1	1	2	4
GO:0045608 negative regulation of inner ear auditory receptor cell differentiation	2	0.186717	0.274	0.5	Biological Process	GO:0045608	negative regulation of inner ear auditory receptor cell differentiation	0.0165391	0.186717	2	0	2	4
GO:0045632 negative regulation of mechanoreceptor differentiation	2	0.186717	0.274	0.5	Biological Process	GO:0045632	negative regulation of mechanoreceptor differentiation	0.0165391	0.186717	2	0	2	4
GO:0060253 negative regulation of glial cell proliferation	2	0.186717	0.274	0.5	Biological Process	GO:0060253	negative regulation of glial cell proliferation	0.0165391	0.186717	2	0	2	4
GO:0061314 Notch signaling involved in heart development	2	0.186717	0.274	0.5	Biological Process	GO:0061314	Notch signaling involved in heart development	0.0165391	0.186717	2	0	2	4
GO:0072008 glomerular mesangial cell differentiation	2	0.186717	0.274	0.5	Biological Process	GO:0072008	glomerular mesangial cell differentiation	0.0165391	0.186717	1	1	2	4
GO:0072143 mesangial cell development	2	0.186717	0.274	0.5	Biological Process	GO:0072143	mesangial cell development	0.0165391	0.186717	1	1	2	4
GO:0086073 bundle of His cell-Purkinje myocyte adhesion involved in cell communication	2	0.186717	0.274	0.5	Biological Process	GO:0086073	bundle of His cell-Purkinje myocyte adhesion involved in cell communication	0.0165391	0.186717	1	1	2	4
GO:0090500 endocardial cushion to mesenchymal transition	2	0.186717	0.274	0.5	Biological Process	GO:0090500	endocardial cushion to mesenchymal transition	0.0165391	0.186717	1	1	2	4
GO:1901299 negative regulation of hydrogen peroxide-mediated programmed cell death	2	0.186717	0.274	0.5	Biological Process	GO:1901299	negative regulation of hydrogen peroxide-mediated programmed cell death	0.0165391	0.186717	1	1	2	4
GO:1904760 regulation of myofibroblast differentiation	2	0.186717	0.274	0.5	Biological Process	GO:1904760	regulation of myofibroblast differentiation	0.0165391	0.186717	1	1	2	4
GO:1904761 negative regulation of myofibroblast differentiation	2	0.186717	0.274	0.5	Biological Process	GO:1904761	negative regulation of myofibroblast differentiation	0.0165391	0.186717	1	1	2	4
GO:1904906 positive regulation of endothelial cell-matrix adhesion via fibronectin	2	0.186717	0.274	0.5	Biological Process	GO:1904906	positive regulation of endothelial cell-matrix adhesion via fibronectin	0.0165391	0.186717	2	0	2	4
GO:1905380 regulation of snRNA transcription by RNA polymerase II	2	0.186717	0.274	0.5	Biological Process	GO:1905380	regulation of snRNA transcription by RNA polymerase II	0.0165391	0.186717	0	2	2	4
GO:1905448 positive regulation of mitochondrial ATP synthesis coupled electron transport	2	0.186717	0.274	0.5	Biological Process	GO:1905448	positive regulation of mitochondrial ATP synthesis coupled electron transport	0.0165391	0.186717	0	2	2	4
GO:2000981 negative regulation of inner ear receptor cell differentiation	2	0.186717	0.274	0.5	Biological Process	GO:2000981	negative regulation of inner ear receptor cell differentiation	0.0165391	0.186717	2	0	2	4
GO:2001016 positive regulation of skeletal muscle cell differentiation	2	0.186717	0.274	0.5	Biological Process	GO:2001016	positive regulation of skeletal muscle cell differentiation	0.0165391	0.186717	0	2	2	4
GO:0000302 response to reactive oxygen species	12	0.186717	1.642	0.109	Biological Process	GO:0000302	response to reactive oxygen species	0.0165562	0.186717	6	6	12	110
GO:0005925 focal adhesion	12	0.18679	1.815	0.114	Cellular Component	GO:0005925	focal adhesion	0.0108699	0.18679	11	1	12	105
GO:0010631 epithelial cell migration	19	0.18716	2.599	0.093	Biological Process	GO:0010631	epithelial cell migration	0.0166273	0.18716	14	5	19	205
GO:0030510 regulation of BMP signaling pathway	10	0.190429	1.368	0.118	Biological Process	GO:0030510	regulation of BMP signaling pathway	0.01695	0.190429	5	5	10	85
GO:0060090 molecular adaptor activity	14	0.194726	1.915	0.113	Molecular Function	GO:0060090	molecular adaptor activity	0.00697526	0.194726	8	6	14	124
GO:0031401 positive regulation of protein modification process	55	0.194899	7.524	0.073	Biological Process	GO:0031401	positive regulation of protein modification process	0.017381	0.194899	26	29	55	757
GO:0090132 epithelium migration	19	0.194918	2.599	0.092	Biological Process	GO:0090132	epithelium migration	0.0174187	0.194918	14	5	19	206
GO:0003171 atrioventricular valve development	4	0.194918	0.547	0.211	Biological Process	GO:0003171	atrioventricular valve development	0.0176145	0.194918	2	2	4	19
GO:0034405 response to fluid shear stress	4	0.194918	0.547	0.211	Biological Process	GO:0034405	response to fluid shear stress	0.0176145	0.194918	2	2	4	19
GO:0060421 positive regulation of heart growth	4	0.194918	0.547	0.211	Biological Process	GO:0060421	positive regulation of heart growth	0.0176145	0.194918	3	1	4	19
GO:0061311 cell surface receptor signaling pathway involved in heart development	4	0.194918	0.547	0.211	Biological Process	GO:0061311	cell surface receptor signaling pathway involved in heart development	0.0176145	0.194918	2	2	4	19
GO:0070498 interleukin-1-mediated signaling pathway	4	0.194918	0.547	0.211	Biological Process	GO:0070498	interleukin-1-mediated signaling pathway	0.0176145	0.194918	2	2	4	19
GO:1902175 regulation of oxidative stress-induced intrinsic apoptotic signaling pathway	4	0.194918	0.547	0.211	Biological Process	GO:1902175	regulation of oxidative stress-induced intrinsic apoptotic signaling pathway	0.0176145	0.194918	1	3	4	19
GO:0045766 positive regulation of angiogenesis	12	0.195246	1.642	0.108	Biological Process	GO:0045766	positive regulation of angiogenesis	0.0176773	0.195246	7	5	12	111
GO:0008092 cytoskeletal protein binding	52	0.196749	7.114	0.076	Molecular Function	GO:0008092	cytoskeletal protein binding	0.00745665	0.196749	21	31	52	683
GO:0001085 RNA polymerase II transcription factor binding	12	0.196749	1.642	0.12	Molecular Function	GO:0001085	RNA polymerase II transcription factor binding	0.00750455	0.196749	5	7	12	100
GO:0015016 [heparan sulfate]-glucosamine N-sulfotransferase activity	2	0.196749	0.274	0.667	Molecular Function	GO:0015016	[heparan sulfate]-glucosamine N-sulfotransferase activity	0.00841813	0.196749	1	1	2	3
GO:0030172 troponin C binding	2	0.196749	0.274	0.667	Molecular Function	GO:0030172	troponin C binding	0.00841813	0.196749	0	2	2	3
GO:0031014 troponin T binding	2	0.196749	0.274	0.667	Molecular Function	GO:0031014	troponin T binding	0.00841813	0.196749	0	2	2	3
GO:0055131 C3HC4-type RING finger domain binding	2	0.196749	0.274	0.667	Molecular Function	GO:0055131	C3HC4-type RING finger domain binding	0.00841813	0.196749	1	1	2	3
GO:0098639 collagen binding involved in cell-matrix adhesion	2	0.196749	0.274	0.667	Molecular Function	GO:0098639	collagen binding involved in cell-matrix adhesion	0.00841813	0.196749	2	0	2	3
GO:0010633 negative regulation of epithelial cell migration	7	0.198073	0.958	0.14	Biological Process	GO:0010633	negative regulation of epithelial cell migration	0.0179786	0.198073	5	2	7	50
GO:2000134 negative regulation of G1/S transition of mitotic cell cycle	6	0.198073	0.821	0.154	Biological Process	GO:2000134	negative regulation of G1/S transition of mitotic cell cycle	0.0180005	0.198073	2	4	6	39
GO:0048511 rhythmic process	16	0.199155	2.189	0.097	Biological Process	GO:0048511	rhythmic process	0.0181327	0.199155	6	10	16	165
GO:0060759 regulation of response to cytokine stimulus	10	0.200376	1.368	0.116	Biological Process	GO:0060759	regulation of response to cytokine stimulus	0.0182779	0.200376	5	5	10	86
GO:0097435 supramolecular fiber organization	37	0.204426	5.062	0.078	Biological Process	GO:0097435	supramolecular fiber organization	0.018682	0.204426	14	23	37	476
GO:0009790 embryo development	60	0.205168	8.208	0.071	Biological Process	GO:0009790	embryo development	0.0188047	0.205168	26	34	60	841
GO:0030856 regulation of epithelial cell differentiation	12	0.205168	1.642	0.107	Biological Process	GO:0030856	regulation of epithelial cell differentiation	0.0188544	0.205168	7	5	12	112
GO:0071897 DNA biosynthetic process	12	0.205168	1.642	0.107	Biological Process	GO:0071897	DNA biosynthetic process	0.0188544	0.205168	6	6	12	112
GO:0000165 MAPK cascade	38	0.205625	5.198	0.077	Biological Process	GO:0000165	MAPK cascade	0.0189663	0.205625	25	13	38	492
GO:0023014 signal transduction by protein phosphorylation	38	0.205625	5.198	0.077	Biological Process	GO:0023014	signal transduction by protein phosphorylation	0.0189663	0.205625	25	13	38	492
GO:0090130 tissue migration	19	0.205728	2.599	0.091	Biological Process	GO:0090130	tissue migration	0.0190894	0.205728	14	5	19	208
GO:0010667 negative regulation of cardiac muscle cell apoptotic process	3	0.205728	0.41	0.273	Biological Process	GO:0010667	negative regulation of cardiac muscle cell apoptotic process	0.0191505	0.205728	2	1	3	11
GO:0072070 loop of Henle development	3	0.205728	0.41	0.273	Biological Process	GO:0072070	loop of Henle development	0.0191505	0.205728	1	2	3	11
GO:0090177 establishment of planar polarity involved in neural tube closure	3	0.205728	0.41	0.273	Biological Process	GO:0090177	establishment of planar polarity involved in neural tube closure	0.0191505	0.205728	1	2	3	11
GO:1900409 positive regulation of cellular response to oxidative stress	3	0.205728	0.41	0.273	Biological Process	GO:1900409	positive regulation of cellular response to oxidative stress	0.0191505	0.205728	1	2	3	11
GO:1902532 negative regulation of intracellular signal transduction	29	0.207471	3.967	0.082	Biological Process	GO:1902532	negative regulation of intracellular signal transduction	0.0193479	0.207471	17	12	29	355
GO:2000145 regulation of cell motility	47	0.207573	6.43	0.074	Biological Process	GO:2000145	regulation of cell motility	0.0193928	0.207573	30	17	47	634
GO:0034097 response to cytokine	38	0.208532	5.198	0.077	Biological Process	GO:0034097	response to cytokine	0.0195178	0.208532	18	20	38	493
GO:0006139 nucleobase-containing compound metabolic process	234	0.209187	32.011	0.061	Biological Process	GO:0006139	nucleobase-containing compound metabolic process	0.0196146	0.209187	87	147	234	3831
GO:0016525 negative regulation of angiogenesis	10	0.209512	1.368	0.115	Biological Process	GO:0016525	negative regulation of angiogenesis	0.0196807	0.209512	9	1	10	87
GO:0019221 cytokine-mediated signaling pathway	19	0.212208	2.599	0.091	Biological Process	GO:0019221	cytokine-mediated signaling pathway	0.0199699	0.212208	11	8	19	209
GO:0007389 pattern specification process	29	0.212294	3.967	0.081	Biological Process	GO:0007389	pattern specification process	0.0200141	0.212294	13	16	29	356
GO:0019083 viral transcription	6	0.212682	0.821	0.15	Biological Process	GO:0019083	viral transcription	0.0202314	0.212682	1	5	6	40
GO:0030239 myofibril assembly	6	0.212682	0.821	0.15	Biological Process	GO:0030239	myofibril assembly	0.0202314	0.212682	1	5	6	40
GO:0050873 brown fat cell differentiation	6	0.212682	0.821	0.15	Biological Process	GO:0050873	brown fat cell differentiation	0.0202314	0.212682	2	4	6	40
GO:0055017 cardiac muscle tissue growth	6	0.212682	0.821	0.15	Biological Process	GO:0055017	cardiac muscle tissue growth	0.0202314	0.212682	3	3	6	40
GO:0060761 negative regulation of response to cytokine stimulus	6	0.212682	0.821	0.15	Biological Process	GO:0060761	negative regulation of response to cytokine stimulus	0.0202314	0.212682	3	3	6	40
GO:0006929 substrate-dependent cell migration	4	0.220539	0.547	0.2	Biological Process	GO:0006929	substrate-dependent cell migration	0.0210911	0.220539	2	2	4	20
GO:0048710 regulation of astrocyte differentiation	4	0.220539	0.547	0.2	Biological Process	GO:0048710	regulation of astrocyte differentiation	0.0210911	0.220539	4	0	4	20
GO:2000273 positive regulation of signaling receptor activity	4	0.220539	0.547	0.2	Biological Process	GO:2000273	positive regulation of signaling receptor activity	0.0210911	0.220539	4	0	4	20
GO:0005858 axonemal dynein complex	4	0.220671	0.605	0.222	Cellular Component	GO:0005858	axonemal dynein complex	0.014027	0.220671	4	0	4	18
GO:0031430 M band	3	0.220671	0.454	0.3	Cellular Component	GO:0031430	M band	0.0141134	0.220671	0	3	3	10
GO:0031974 membrane-enclosed lumen	192	0.220671	29.047	0.062	Cellular Component	GO:0031974	membrane-enclosed lumen	0.0147359	0.220671	59	133	192	3105
GO:0043233 organelle lumen	192	0.220671	29.047	0.062	Cellular Component	GO:0043233	organelle lumen	0.0147359	0.220671	59	133	192	3105
GO:0070013 intracellular organelle lumen	192	0.220671	29.047	0.062	Cellular Component	GO:0070013	intracellular organelle lumen	0.0147359	0.220671	59	133	192	3105
GO:0044447 axoneme part	5	0.220671	0.756	0.179	Cellular Component	GO:0044447	axoneme part	0.0157571	0.220671	5	0	5	28
GO:0005924 cell-substrate adherens junction	14	0.220671	2.118	0.102	Cellular Component	GO:0005924	cell-substrate adherens junction	0.0159366	0.220671	11	3	14	137
GO:0000835 ER ubiquitin ligase complex	2	0.220671	0.303	0.5	Cellular Component	GO:0000835	ER ubiquitin ligase complex	0.0162209	0.220671	0	2	2	4
GO:0031264 death-inducing signaling complex	2	0.220671	0.303	0.5	Cellular Component	GO:0031264	death-inducing signaling complex	0.0162209	0.220671	1	1	2	4
GO:0099078 BORC complex	2	0.220671	0.303	0.5	Cellular Component	GO:0099078	BORC complex	0.0162209	0.220671	0	2	2	4
GO:0043408 regulation of MAPK cascade	35	0.225206	4.788	0.078	Biological Process	GO:0043408	regulation of MAPK cascade	0.0215757	0.225206	22	13	35	450
GO:0001961 positive regulation of cytokine-mediated signaling pathway	5	0.225931	0.684	0.167	Biological Process	GO:0001961	positive regulation of cytokine-mediated signaling pathway	0.0217603	0.225931	3	2	5	30
GO:0046579 positive regulation of Ras protein signal transduction	5	0.225931	0.684	0.167	Biological Process	GO:0046579	positive regulation of Ras protein signal transduction	0.0217603	0.225931	2	3	5	30
GO:0055021 regulation of cardiac muscle tissue growth	5	0.225931	0.684	0.167	Biological Process	GO:0055021	regulation of cardiac muscle tissue growth	0.0217603	0.225931	3	2	5	30
GO:1901360 organic cyclic compound metabolic process	248	0.227193	33.926	0.061	Biological Process	GO:1901360	organic cyclic compound metabolic process	0.0219204	0.227193	94	154	248	4090
GO:0060485 mesenchyme development	18	0.228322	2.462	0.091	Biological Process	GO:0060485	mesenchyme development	0.0220681	0.228322	7	11	18	197
GO:0062023 collagen-containing extracellular matrix	13	0.228877	1.967	0.104	Cellular Component	GO:0062023	collagen-containing extracellular matrix	0.0172979	0.228877	7	6	13	125
GO:0042383 sarcolemma	8	0.228877	1.21	0.129	Cellular Component	GO:0042383	sarcolemma	0.0177494	0.228877	1	7	8	62
GO:0014704 intercalated disc	5	0.228877	0.756	0.172	Cellular Component	GO:0014704	intercalated disc	0.0182174	0.228877	2	3	5	29
GO:0016580 Sin3 complex	3	0.228877	0.454	0.273	Cellular Component	GO:0016580	Sin3 complex	0.0186393	0.228877	1	2	3	11
GO:0070822 Sin3-type complex	3	0.228877	0.454	0.273	Cellular Component	GO:0070822	Sin3-type complex	0.0186393	0.228877	1	2	3	11
GO:0030055 cell-substrate junction	14	0.228877	2.118	0.1	Cellular Component	GO:0030055	cell-substrate junction	0.0189271	0.228877	11	3	14	140
GO:0034644 cellular response to UV	8	0.230077	1.094	0.125	Biological Process	GO:0034644	cellular response to UV	0.0223551	0.230077	4	4	8	64
GO:0051897 positive regulation of protein kinase B signaling	8	0.230077	1.094	0.125	Biological Process	GO:0051897	positive regulation of protein kinase B signaling	0.0223551	0.230077	4	4	8	64
GO:0071456 cellular response to hypoxia	8	0.230077	1.094	0.125	Biological Process	GO:0071456	cellular response to hypoxia	0.0223551	0.230077	6	2	8	64
GO:0006725 cellular aromatic compound metabolic process	241	0.231587	32.969	0.061	Biological Process	GO:0006725	cellular aromatic compound metabolic process	0.0225631	0.231587	88	153	241	3968
GO:0032835 glomerulus development	6	0.231587	0.821	0.146	Biological Process	GO:0032835	glomerulus development	0.0226427	0.231587	4	2	6	41
GO:1902807 negative regulation of cell cycle G1/S phase transition	6	0.231587	0.821	0.146	Biological Process	GO:1902807	negative regulation of cell cycle G1/S phase transition	0.0226427	0.231587	2	4	6	41
GO:0031929 TOR signaling	10	0.231587	1.368	0.112	Biological Process	GO:0031929	TOR signaling	0.0227201	0.231587	4	6	10	89
GO:2000181 negative regulation of blood vessel morphogenesis	10	0.231587	1.368	0.112	Biological Process	GO:2000181	negative regulation of blood vessel morphogenesis	0.0227201	0.231587	9	1	10	89
GO:0046578 regulation of Ras protein signal transduction	12	0.231587	1.642	0.104	Biological Process	GO:0046578	regulation of Ras protein signal transduction	0.0227377	0.231587	6	6	12	115
GO:0009314 response to radiation	24	0.232239	3.283	0.084	Biological Process	GO:0009314	response to radiation	0.0228478	0.232239	12	12	24	285
GO:0010810 regulation of cell-substrate adhesion	14	0.232239	1.915	0.099	Biological Process	GO:0010810	regulation of cell-substrate adhesion	0.0228807	0.232239	10	4	14	142
GO:0050840 extracellular matrix binding	6	0.234951	0.821	0.171	Molecular Function	GO:0050840	extracellular matrix binding	0.0102864	0.234951	3	3	6	35
GO:0005667 transcription factor complex	21	0.235545	3.177	0.087	Cellular Component	GO:0005667	transcription factor complex	0.0198391	0.235545	4	17	21	240
GO:0043226 organelle	470	0.236998	71.104	0.057	Cellular Component	GO:0043226	organelle	0.0203245	0.236998	174	296	470	8259
GO:0051247 positive regulation of protein metabolic process	70	0.237269	9.576	0.069	Biological Process	GO:0051247	positive regulation of protein metabolic process	0.0234165	0.237269	32	38	70	1015
GO:0071772 response to BMP	13	0.238363	1.778	0.101	Biological Process	GO:0071772	response to BMP	0.0236055	0.238363	6	7	13	129
GO:0071773 cellular response to BMP stimulus	13	0.238363	1.778	0.101	Biological Process	GO:0071773	cellular response to BMP stimulus	0.0236055	0.238363	6	7	13	129
GO:0043281 regulation of cysteine-type endopeptidase activity involved in apoptotic process	12	0.24099	1.642	0.103	Biological Process	GO:0043281	regulation of cysteine-type endopeptidase activity involved in apoptotic process	0.0241547	0.24099	8	4	12	116
GO:0036294 cellular response to decreased oxygen levels	8	0.24099	1.094	0.123	Biological Process	GO:0036294	cellular response to decreased oxygen levels	0.0243204	0.24099	6	2	8	65
GO:1900180 regulation of protein localization to nucleus	10	0.24099	1.368	0.111	Biological Process	GO:1900180	regulation of protein localization to nucleus	0.024361	0.24099	2	8	10	90
GO:0071356 cellular response to tumor necrosis factor	11	0.24099	1.505	0.107	Biological Process	GO:0071356	cellular response to tumor necrosis factor	0.0244451	0.24099	5	6	11	103
GO:0003222 ventricular trabecula myocardium morphogenesis	3	0.24099	0.41	0.25	Biological Process	GO:0003222	ventricular trabecula myocardium morphogenesis	0.024518	0.24099	3	0	3	12
GO:0014742 positive regulation of muscle hypertrophy	3	0.24099	0.41	0.25	Biological Process	GO:0014742	positive regulation of muscle hypertrophy	0.024518	0.24099	1	2	3	12
GO:0034755 iron ion transmembrane transport	3	0.24099	0.41	0.25	Biological Process	GO:0034755	iron ion transmembrane transport	0.024518	0.24099	0	3	3	12
GO:0043555 regulation of translation in response to stress	3	0.24099	0.41	0.25	Biological Process	GO:0043555	regulation of translation in response to stress	0.024518	0.24099	1	2	3	12
GO:0044321 response to leptin	3	0.24099	0.41	0.25	Biological Process	GO:0044321	response to leptin	0.024518	0.24099	3	0	3	12
GO:0060973 cell migration involved in heart development	3	0.24099	0.41	0.25	Biological Process	GO:0060973	cell migration involved in heart development	0.024518	0.24099	1	2	3	12
GO:0071295 cellular response to vitamin	3	0.24099	0.41	0.25	Biological Process	GO:0071295	cellular response to vitamin	0.024518	0.24099	1	2	3	12
GO:0071498 cellular response to fluid shear stress	3	0.24099	0.41	0.25	Biological Process	GO:0071498	cellular response to fluid shear stress	0.024518	0.24099	2	1	3	12
GO:1902884 positive regulation of response to oxidative stress	3	0.24099	0.41	0.25	Biological Process	GO:1902884	positive regulation of response to oxidative stress	0.024518	0.24099	1	2	3	12
GO:1904262 negative regulation of TORC1 signaling	3	0.24099	0.41	0.25	Biological Process	GO:1904262	negative regulation of TORC1 signaling	0.024518	0.24099	1	2	3	12
GO:2001025 positive regulation of response to drug	3	0.24099	0.41	0.25	Biological Process	GO:2001025	positive regulation of response to drug	0.024518	0.24099	0	3	3	12
GO:0032270 positive regulation of cellular protein metabolic process	67	0.24099	9.166	0.069	Biological Process	GO:0032270	positive regulation of cellular protein metabolic process	0.0245206	0.24099	30	37	67	968
GO:0008631 intrinsic apoptotic signaling pathway in response to oxidative stress	5	0.241668	0.684	0.161	Biological Process	GO:0008631	intrinsic apoptotic signaling pathway in response to oxidative stress	0.0248166	0.241668	1	4	5	31
GO:0017145 stem cell division	5	0.241668	0.684	0.161	Biological Process	GO:0017145	stem cell division	0.0248166	0.241668	2	3	5	31
GO:0045747 positive regulation of Notch signaling pathway	5	0.241668	0.684	0.161	Biological Process	GO:0045747	positive regulation of Notch signaling pathway	0.0248166	0.241668	3	2	5	31
GO:2000826 regulation of heart morphogenesis	5	0.241668	0.684	0.161	Biological Process	GO:2000826	regulation of heart morphogenesis	0.0248166	0.241668	2	3	5	31
GO:0060070 canonical Wnt signaling pathway	19	0.241668	2.599	0.089	Biological Process	GO:0060070	canonical Wnt signaling pathway	0.0248511	0.241668	8	11	19	214
GO:0003176 aortic valve development	4	0.241668	0.547	0.19	Biological Process	GO:0003176	aortic valve development	0.0249591	0.241668	2	2	4	21
GO:0043276 anoikis	4	0.241668	0.547	0.19	Biological Process	GO:0043276	anoikis	0.0249591	0.241668	1	3	4	21
GO:0045724 positive regulation of cilium assembly	4	0.241668	0.547	0.19	Biological Process	GO:0045724	positive regulation of cilium assembly	0.0249591	0.241668	4	0	4	21
GO:0048009 insulin-like growth factor receptor signaling pathway	4	0.241668	0.547	0.19	Biological Process	GO:0048009	insulin-like growth factor receptor signaling pathway	0.0249591	0.241668	1	3	4	21
GO:0002042 cell migration involved in sprouting angiogenesis	6	0.242907	0.821	0.143	Biological Process	GO:0002042	cell migration involved in sprouting angiogenesis	0.02524	0.242907	4	2	6	42
GO:0032481 positive regulation of type I interferon production	6	0.242907	0.821	0.143	Biological Process	GO:0032481	positive regulation of type I interferon production	0.02524	0.242907	2	4	6	42
GO:0055006 cardiac cell development	6	0.242907	0.821	0.143	Biological Process	GO:0055006	cardiac cell development	0.02524	0.242907	4	2	6	42
GO:0046483 heterocycle metabolic process	238	0.242907	32.558	0.061	Biological Process	GO:0046483	heterocycle metabolic process	0.0252521	0.242907	88	150	238	3925
GO:0001655 urogenital system development	23	0.242934	3.146	0.084	Biological Process	GO:0001655	urogenital system development	0.025367	0.242934	10	13	23	273
GO:0060840 artery development	9	0.242934	1.231	0.115	Biological Process	GO:0060840	artery development	0.0255897	0.242934	5	4	9	78
GO:0042594 response to starvation	12	0.242934	1.642	0.103	Biological Process	GO:0042594	response to starvation	0.0256355	0.242934	6	6	12	117
GO:0044843 cell cycle G1/S phase transition	12	0.242934	1.642	0.103	Biological Process	GO:0044843	cell cycle G1/S phase transition	0.0256355	0.242934	4	8	12	117
GO:0009605 response to external stimulus	93	0.242934	12.722	0.066	Biological Process	GO:0009605	response to external stimulus	0.0262748	0.242934	51	42	93	1405
GO:0008589 regulation of smoothened signaling pathway	8	0.242934	1.094	0.121	Biological Process	GO:0008589	regulation of smoothened signaling pathway	0.0264036	0.242934	3	5	8	66
GO:0010951 negative regulation of endopeptidase activity	8	0.242934	1.094	0.121	Biological Process	GO:0010951	negative regulation of endopeptidase activity	0.0264036	0.242934	5	3	8	66
GO:0002085 inhibition of neuroepithelial cell differentiation	2	0.242934	0.274	0.4	Biological Process	GO:0002085	inhibition of neuroepithelial cell differentiation	0.0265754	0.242934	2	0	2	5
GO:0003190 atrioventricular valve formation	2	0.242934	0.274	0.4	Biological Process	GO:0003190	atrioventricular valve formation	0.0265754	0.242934	2	0	2	5
GO:0009996 negative regulation of cell fate specification	2	0.242934	0.274	0.4	Biological Process	GO:0009996	negative regulation of cell fate specification	0.0265754	0.242934	0	2	2	5
GO:0030049 muscle filament sliding	2	0.242934	0.274	0.4	Biological Process	GO:0030049	muscle filament sliding	0.0265754	0.242934	0	2	2	5
GO:0034196 acylglycerol transport	2	0.242934	0.274	0.4	Biological Process	GO:0034196	acylglycerol transport	0.0265754	0.242934	1	1	2	5
GO:0034197 triglyceride transport	2	0.242934	0.274	0.4	Biological Process	GO:0034197	triglyceride transport	0.0265754	0.242934	1	1	2	5
GO:0043928 exonucleolytic nuclear-transcribed mRNA catabolic process involved in deadenylation-dependent decay	2	0.242934	0.274	0.4	Biological Process	GO:0043928	exonucleolytic nuclear-transcribed mRNA catabolic process involved in deadenylation-dependent decay	0.0265754	0.242934	1	1	2	5
GO:0044062 regulation of excretion	2	0.242934	0.274	0.4	Biological Process	GO:0044062	regulation of excretion	0.0265754	0.242934	2	0	2	5
GO:0045741 positive regulation of epidermal growth factor-activated receptor activity	2	0.242934	0.274	0.4	Biological Process	GO:0045741	positive regulation of epidermal growth factor-activated receptor activity	0.0265754	0.242934	2	0	2	5
GO:0048743 positive regulation of skeletal muscle fiber development	2	0.242934	0.274	0.4	Biological Process	GO:0048743	positive regulation of skeletal muscle fiber development	0.0265754	0.242934	0	2	2	5
GO:0060054 positive regulation of epithelial cell proliferation involved in wound healing	2	0.242934	0.274	0.4	Biological Process	GO:0060054	positive regulation of epithelial cell proliferation involved in wound healing	0.0265754	0.242934	1	1	2	5
GO:0060842 arterial endothelial cell differentiation	2	0.242934	0.274	0.4	Biological Process	GO:0060842	arterial endothelial cell differentiation	0.0265754	0.242934	2	0	2	5
GO:0060956 endocardial cell differentiation	2	0.242934	0.274	0.4	Biological Process	GO:0060956	endocardial cell differentiation	0.0265754	0.242934	2	0	2	5
GO:0071499 cellular response to laminar fluid shear stress	2	0.242934	0.274	0.4	Biological Process	GO:0071499	cellular response to laminar fluid shear stress	0.0265754	0.242934	1	1	2	5
GO:0071694 maintenance of protein location in extracellular region	2	0.242934	0.274	0.4	Biological Process	GO:0071694	maintenance of protein location in extracellular region	0.0265754	0.242934	1	1	2	5
GO:0072007 mesangial cell differentiation	2	0.242934	0.274	0.4	Biological Process	GO:0072007	mesangial cell differentiation	0.0265754	0.242934	1	1	2	5
GO:0086042 cardiac muscle cell-cardiac muscle cell adhesion	2	0.242934	0.274	0.4	Biological Process	GO:0086042	cardiac muscle cell-cardiac muscle cell adhesion	0.0265754	0.242934	1	1	2	5
GO:0090155 negative regulation of sphingolipid biosynthetic process	2	0.242934	0.274	0.4	Biological Process	GO:0090155	negative regulation of sphingolipid biosynthetic process	0.0265754	0.242934	0	2	2	5
GO:1901298 regulation of hydrogen peroxide-mediated programmed cell death	2	0.242934	0.274	0.4	Biological Process	GO:1901298	regulation of hydrogen peroxide-mediated programmed cell death	0.0265754	0.242934	1	1	2	5
GO:1901977 negative regulation of cell cycle checkpoint	2	0.242934	0.274	0.4	Biological Process	GO:1901977	negative regulation of cell cycle checkpoint	0.0265754	0.242934	1	1	2	5
GO:1902035 positive regulation of hematopoietic stem cell proliferation	2	0.242934	0.274	0.4	Biological Process	GO:1902035	positive regulation of hematopoietic stem cell proliferation	0.0265754	0.242934	1	1	2	5
GO:1902339 positive regulation of apoptotic process involved in morphogenesis	2	0.242934	0.274	0.4	Biological Process	GO:1902339	positive regulation of apoptotic process involved in morphogenesis	0.0265754	0.242934	1	1	2	5
GO:1904747 positive regulation of apoptotic process involved in development	2	0.242934	0.274	0.4	Biological Process	GO:1904747	positive regulation of apoptotic process involved in development	0.0265754	0.242934	1	1	2	5
GO:1905064 negative regulation of vascular smooth muscle cell differentiation	2	0.242934	0.274	0.4	Biological Process	GO:1905064	negative regulation of vascular smooth muscle cell differentiation	0.0265754	0.242934	0	2	2	5
GO:1905446 regulation of mitochondrial ATP synthesis coupled electron transport	2	0.242934	0.274	0.4	Biological Process	GO:1905446	regulation of mitochondrial ATP synthesis coupled electron transport	0.0265754	0.242934	0	2	2	5
GO:0030029 actin filament-based process	39	0.243397	5.335	0.075	Biological Process	GO:0030029	actin filament-based process	0.0266674	0.243397	16	23	39	520
GO:0045926 negative regulation of growth	14	0.244476	1.915	0.097	Biological Process	GO:0045926	negative regulation of growth	0.0268272	0.244476	9	5	14	145
GO:0090288 negative regulation of cellular response to growth factor stimulus	12	0.24694	1.642	0.102	Biological Process	GO:0090288	negative regulation of cellular response to growth factor stimulus	0.0271815	0.24694	6	6	12	118
GO:2001242 regulation of intrinsic apoptotic signaling pathway	12	0.24694	1.642	0.102	Biological Process	GO:2001242	regulation of intrinsic apoptotic signaling pathway	0.0271815	0.24694	5	7	12	118
GO:0005085 guanyl-nucleotide exchange factor activity	17	0.247027	2.326	0.099	Molecular Function	GO:0005085	guanyl-nucleotide exchange factor activity	0.0110609	0.247027	4	13	17	171
GO:0044249 cellular biosynthetic process	246	0.247954	33.653	0.06	Biological Process	GO:0044249	cellular biosynthetic process	0.0273351	0.247954	90	156	246	4075
GO:0003158 endothelium development	9	0.248353	1.231	0.114	Biological Process	GO:0003158	endothelium development	0.027539	0.248353	5	4	9	79
GO:0035601 protein deacylation	9	0.248353	1.231	0.114	Biological Process	GO:0035601	protein deacylation	0.027539	0.248353	2	7	9	79
GO:0098732 macromolecule deacylation	9	0.248353	1.231	0.114	Biological Process	GO:0098732	macromolecule deacylation	0.027539	0.248353	2	7	9	79
GO:0043062 extracellular structure organization	20	0.248353	2.736	0.087	Biological Process	GO:0043062	extracellular structure organization	0.0275479	0.248353	9	11	20	231
GO:0051020 GTPase binding	27	0.250006	3.694	0.086	Molecular Function	GO:0051020	GTPase binding	0.0114431	0.250006	8	19	27	314
GO:0003156 regulation of animal organ formation	5	0.252488	0.684	0.156	Biological Process	GO:0003156	regulation of animal organ formation	0.0281353	0.252488	2	3	5	32
GO:0090049 regulation of cell migration involved in sprouting angiogenesis	5	0.252488	0.684	0.156	Biological Process	GO:0090049	regulation of cell migration involved in sprouting angiogenesis	0.0281353	0.252488	4	1	5	32
GO:1901862 negative regulation of muscle tissue development	5	0.252488	0.684	0.156	Biological Process	GO:1901862	negative regulation of muscle tissue development	0.0281353	0.252488	0	5	5	32
GO:0030198 extracellular matrix organization	16	0.252561	2.189	0.092	Biological Process	GO:0030198	extracellular matrix organization	0.0282292	0.252561	6	10	16	174
GO:0043583 ear development	16	0.252561	2.189	0.092	Biological Process	GO:0043583	ear development	0.0282292	0.252561	11	5	16	174
GO:0005518 collagen binding	7	0.259527	0.958	0.149	Molecular Function	GO:0005518	collagen binding	0.0123953	0.259527	6	1	7	47
GO:0030165 PDZ domain binding	7	0.259527	0.958	0.149	Molecular Function	GO:0030165	PDZ domain binding	0.0123953	0.259527	2	5	7	47
GO:0043525 positive regulation of neuron apoptotic process	4	0.26109	0.547	0.182	Biological Process	GO:0043525	positive regulation of neuron apoptotic process	0.0292268	0.26109	2	2	4	22
GO:0007188 adenylate cyclase-modulating G protein-coupled receptor signaling pathway	11	0.262868	1.505	0.104	Biological Process	GO:0007188	adenylate cyclase-modulating G protein-coupled receptor signaling pathway	0.0294705	0.262868	7	4	11	106
GO:0001952 regulation of cell-matrix adhesion	9	0.263539	1.231	0.113	Biological Process	GO:0001952	regulation of cell-matrix adhesion	0.0295905	0.263539	8	1	9	80
GO:0048839 inner ear development	14	0.263759	1.915	0.095	Biological Process	GO:0048839	inner ear development	0.0297237	0.263759	10	4	14	147
GO:0048762 mesenchymal cell differentiation	15	0.263759	2.052	0.093	Biological Process	GO:0048762	mesenchymal cell differentiation	0.0297496	0.263759	7	8	15	161
GO:0051403 stress-activated MAPK cascade	15	0.263759	2.052	0.093	Biological Process	GO:0051403	stress-activated MAPK cascade	0.0297496	0.263759	8	7	15	161
GO:0043433 negative regulation of DNA-binding transcription factor activity	12	0.268548	1.642	0.1	Biological Process	GO:0043433	negative regulation of DNA-binding transcription factor activity	0.0304751	0.268548	4	8	12	120
GO:0010454 negative regulation of cell fate commitment	3	0.268548	0.41	0.231	Biological Process	GO:0010454	negative regulation of cell fate commitment	0.0306091	0.268548	1	2	3	13
GO:0010664 negative regulation of striated muscle cell apoptotic process	3	0.268548	0.41	0.231	Biological Process	GO:0010664	negative regulation of striated muscle cell apoptotic process	0.0306091	0.268548	2	1	3	13
GO:0014741 negative regulation of muscle hypertrophy	3	0.268548	0.41	0.231	Biological Process	GO:0014741	negative regulation of muscle hypertrophy	0.0306091	0.268548	1	2	3	13
GO:1900016 negative regulation of cytokine production involved in inflammatory response	3	0.268548	0.41	0.231	Biological Process	GO:1900016	negative regulation of cytokine production involved in inflammatory response	0.0306091	0.268548	1	2	3	13
GO:1901741 positive regulation of myoblast fusion	3	0.268548	0.41	0.231	Biological Process	GO:1901741	positive regulation of myoblast fusion	0.0306091	0.268548	2	1	3	13
GO:2000678 negative regulation of transcription regulatory region DNA binding	3	0.268548	0.41	0.231	Biological Process	GO:2000678	negative regulation of transcription regulatory region DNA binding	0.0306091	0.268548	2	1	3	13
GO:0045732 positive regulation of protein catabolic process	13	0.271764	1.778	0.097	Biological Process	GO:0045732	positive regulation of protein catabolic process	0.0310369	0.271764	6	7	13	134
GO:0043170 macromolecule metabolic process	387	0.271764	52.941	0.058	Biological Process	GO:0043170	macromolecule metabolic process	0.031068	0.271764	147	240	387	6641
GO:0000930 gamma-tubulin complex	3	0.271847	0.454	0.25	Cellular Component	GO:0000930	gamma-tubulin complex	0.0238736	0.271847	2	1	3	12
GO:0031672 A band	4	0.271847	0.605	0.19	Cellular Component	GO:0031672	A band	0.0241457	0.271847	0	4	4	21
GO:2000060 positive regulation of ubiquitin-dependent protein catabolic process	7	0.276018	0.958	0.125	Biological Process	GO:2000060	positive regulation of ubiquitin-dependent protein catabolic process	0.0316012	0.276018	3	4	7	56
GO:0050790 regulation of catalytic activity	76	0.276223	10.397	0.067	Biological Process	GO:0050790	regulation of catalytic activity	0.0316716	0.276223	36	40	76	1131
GO:0060420 regulation of heart growth	5	0.276256	0.684	0.152	Biological Process	GO:0060420	regulation of heart growth	0.0317223	0.276256	3	2	5	33
GO:0005737 cytoplasm	382	0.277498	57.791	0.058	Cellular Component	GO:0005737	cytoplasm	0.0250725	0.277498	138	244	382	6618
GO:0010638 positive regulation of organelle organization	32	0.277619	4.378	0.077	Biological Process	GO:0010638	positive regulation of organelle organization	0.0319259	0.277619	15	17	32	417
GO:0005886 plasma membrane	157	0.277851	23.752	0.062	Cellular Component	GO:0005886	plasma membrane	0.0259256	0.277851	76	81	157	2531
GO:0043229 intracellular organelle	456	0.277851	68.986	0.057	Cellular Component	GO:0043229	intracellular organelle	0.0259554	0.277851	165	291	456	8015
GO:0071944 cell periphery	162	0.279411	24.508	0.062	Cellular Component	GO:0071944	cell periphery	0.0265291	0.279411	80	82	162	2621
GO:0048562 embryonic organ morphogenesis	20	0.279991	2.736	0.085	Biological Process	GO:0048562	embryonic organ morphogenesis	0.0322463	0.279991	12	8	20	235
GO:0009607 response to biotic stimulus	41	0.285531	5.609	0.073	Biological Process	GO:0009607	response to biotic stimulus	0.0329328	0.285531	24	17	41	560
GO:0034504 protein localization to nucleus	17	0.288221	2.326	0.089	Biological Process	GO:0034504	protein localization to nucleus	0.0332956	0.288221	5	12	17	192
GO:0006476 protein deacetylation	8	0.288221	1.094	0.116	Biological Process	GO:0006476	protein deacetylation	0.03339	0.288221	2	6	8	69
GO:0042752 regulation of circadian rhythm	8	0.288221	1.094	0.116	Biological Process	GO:0042752	regulation of circadian rhythm	0.03339	0.288221	2	6	8	69
GO:0070372 regulation of ERK1 and ERK2 cascade	16	0.291342	2.189	0.09	Biological Process	GO:0070372	regulation of ERK1 and ERK2 cascade	0.0338617	0.291342	10	6	16	178
GO:0043403 skeletal muscle tissue regeneration	4	0.291342	0.547	0.174	Biological Process	GO:0043403	skeletal muscle tissue regeneration	0.0339	0.291342	0	4	4	23
GO:0060142 regulation of syncytium formation by plasma membrane fusion	4	0.291342	0.547	0.174	Biological Process	GO:0060142	regulation of syncytium formation by plasma membrane fusion	0.0339	0.291342	2	2	4	23
GO:1902806 regulation of cell cycle G1/S phase transition	9	0.291855	1.231	0.11	Biological Process	GO:1902806	regulation of cell cycle G1/S phase transition	0.0340093	0.291855	3	6	9	82
GO:0035023 regulation of Rho protein signal transduction	6	0.29261	0.821	0.133	Biological Process	GO:0035023	regulation of Rho protein signal transduction	0.0341966	0.29261	3	3	6	45
GO:1903078 positive regulation of protein localization to plasma membrane	6	0.29261	0.821	0.133	Biological Process	GO:1903078	positive regulation of protein localization to plasma membrane	0.0341966	0.29261	5	1	6	45
GO:0003281 ventricular septum development	7	0.293062	0.958	0.123	Biological Process	GO:0003281	ventricular septum development	0.0343988	0.293062	4	3	7	57
GO:0048645 animal organ formation	7	0.293062	0.958	0.123	Biological Process	GO:0048645	animal organ formation	0.0343988	0.293062	4	3	7	57
GO:1903670 regulation of sprouting angiogenesis	7	0.293062	0.958	0.123	Biological Process	GO:1903670	regulation of sprouting angiogenesis	0.0343988	0.293062	5	2	7	57
GO:0007224 smoothened signaling pathway	11	0.299414	1.505	0.101	Biological Process	GO:0007224	smoothened signaling pathway	0.0351953	0.299414	5	6	11	109
GO:0008285 negative regulation of cell proliferation	34	0.300755	4.651	0.075	Biological Process	GO:0008285	negative regulation of cell proliferation	0.035404	0.300755	11	23	34	452
GO:0051057 positive regulation of small GTPase mediated signal transduction	5	0.300969	0.684	0.147	Biological Process	GO:0051057	positive regulation of small GTPase mediated signal transduction	0.0355825	0.300969	2	3	5	34
GO:0060038 cardiac muscle cell proliferation	5	0.300969	0.684	0.147	Biological Process	GO:0060038	cardiac muscle cell proliferation	0.0355825	0.300969	2	3	5	34
GO:0060760 positive regulation of response to cytokine stimulus	5	0.300969	0.684	0.147	Biological Process	GO:0060760	positive regulation of response to cytokine stimulus	0.0355825	0.300969	3	2	5	34
GO:0030178 negative regulation of Wnt signaling pathway	12	0.302169	1.642	0.098	Biological Process	GO:0030178	negative regulation of Wnt signaling pathway	0.0359402	0.302169	6	6	12	123
GO:0030509 BMP signaling pathway	12	0.302169	1.642	0.098	Biological Process	GO:0030509	BMP signaling pathway	0.0359402	0.302169	6	6	12	123
GO:2001235 positive regulation of apoptotic signaling pathway	12	0.302169	1.642	0.098	Biological Process	GO:2001235	positive regulation of apoptotic signaling pathway	0.0359402	0.302169	5	7	12	123
GO:1904019 epithelial cell apoptotic process	8	0.302169	1.094	0.114	Biological Process	GO:1904019	epithelial cell apoptotic process	0.0359735	0.302169	5	3	8	70
GO:0042471 ear morphogenesis	10	0.302169	1.368	0.104	Biological Process	GO:0042471	ear morphogenesis	0.0360323	0.302169	7	3	10	96
GO:0045216 cell-cell junction organization	10	0.302169	1.368	0.104	Biological Process	GO:0045216	cell-cell junction organization	0.0360323	0.302169	6	4	10	96
GO:0046777 protein autophosphorylation	14	0.302907	1.915	0.093	Biological Process	GO:0046777	protein autophosphorylation	0.0361928	0.302907	6	8	14	151
GO:0060341 regulation of cellular localization	43	0.302907	5.882	0.072	Biological Process	GO:0060341	regulation of cellular localization	0.0362233	0.302907	21	22	43	596
GO:0000786 nucleosome	8	0.304177	1.21	0.118	Cellular Component	GO:0000786	nucleosome	0.0293463	0.304177	8	0	8	68
GO:0098644 complex of collagen trimers	3	0.304226	0.454	0.231	Cellular Component	GO:0098644	complex of collagen trimers	0.0298169	0.304226	0	3	3	13
GO:0007187 G protein-coupled receptor signaling pathway, coupled to cyclic nucleotide second messenger	11	0.308869	1.505	0.1	Biological Process	GO:0007187	G protein-coupled receptor signaling pathway, coupled to cyclic nucleotide second messenger	0.0372663	0.308869	7	4	11	110
GO:0009267 cellular response to starvation	11	0.308869	1.505	0.1	Biological Process	GO:0009267	cellular response to starvation	0.0372663	0.308869	5	6	11	110
GO:0009411 response to UV	11	0.308869	1.505	0.1	Biological Process	GO:0009411	response to UV	0.0372663	0.308869	5	6	11	110
GO:0000289 nuclear-transcribed mRNA poly(A) tail shortening	3	0.308869	0.41	0.214	Biological Process	GO:0000289	nuclear-transcribed mRNA poly(A) tail shortening	0.0374165	0.308869	2	1	3	14
GO:0002755 MyD88-dependent toll-like receptor signaling pathway	3	0.308869	0.41	0.214	Biological Process	GO:0002755	MyD88-dependent toll-like receptor signaling pathway	0.0374165	0.308869	1	2	3	14
GO:0010665 regulation of cardiac muscle cell apoptotic process	3	0.308869	0.41	0.214	Biological Process	GO:0010665	regulation of cardiac muscle cell apoptotic process	0.0374165	0.308869	2	1	3	14
GO:0032727 positive regulation of interferon-alpha production	3	0.308869	0.41	0.214	Biological Process	GO:0032727	positive regulation of interferon-alpha production	0.0374165	0.308869	1	2	3	14
GO:0035024 negative regulation of Rho protein signal transduction	3	0.308869	0.41	0.214	Biological Process	GO:0035024	negative regulation of Rho protein signal transduction	0.0374165	0.308869	3	0	3	14
GO:2000209 regulation of anoikis	3	0.308869	0.41	0.214	Biological Process	GO:2000209	regulation of anoikis	0.0374165	0.308869	1	2	3	14
GO:0031098 stress-activated protein kinase signaling cascade	15	0.308869	2.052	0.09	Biological Process	GO:0031098	stress-activated protein kinase signaling cascade	0.0375582	0.308869	8	7	15	166
GO:0045604 regulation of epidermal cell differentiation	6	0.308869	0.821	0.13	Biological Process	GO:0045604	regulation of epidermal cell differentiation	0.0375845	0.308869	4	2	6	46
GO:2001244 positive regulation of intrinsic apoptotic signaling pathway	6	0.308869	0.821	0.13	Biological Process	GO:2001244	positive regulation of intrinsic apoptotic signaling pathway	0.0375845	0.308869	2	4	6	46
GO:0003149 membranous septum morphogenesis	2	0.308869	0.274	0.333	Biological Process	GO:0003149	membranous septum morphogenesis	0.0384385	0.308869	0	2	2	6
GO:0003175 tricuspid valve development	2	0.308869	0.274	0.333	Biological Process	GO:0003175	tricuspid valve development	0.0384385	0.308869	1	1	2	6
GO:0003330 regulation of extracellular matrix constituent secretion	2	0.308869	0.274	0.333	Biological Process	GO:0003330	regulation of extracellular matrix constituent secretion	0.0384385	0.308869	1	1	2	6
GO:0003348 cardiac endothelial cell differentiation	2	0.308869	0.274	0.333	Biological Process	GO:0003348	cardiac endothelial cell differentiation	0.0384385	0.308869	2	0	2	6
GO:0010668 ectodermal cell differentiation	2	0.308869	0.274	0.333	Biological Process	GO:0010668	ectodermal cell differentiation	0.0384385	0.308869	0	2	2	6
GO:0031915 positive regulation of synaptic plasticity	2	0.308869	0.274	0.333	Biological Process	GO:0031915	positive regulation of synaptic plasticity	0.0384385	0.308869	2	0	2	6
GO:0043652 engulfment of apoptotic cell	2	0.308869	0.274	0.333	Biological Process	GO:0043652	engulfment of apoptotic cell	0.0384385	0.308869	1	1	2	6
GO:0071361 cellular response to ethanol	2	0.308869	0.274	0.333	Biological Process	GO:0071361	cellular response to ethanol	0.0384385	0.308869	2	0	2	6
GO:0071692 protein localization to extracellular region	2	0.308869	0.274	0.333	Biological Process	GO:0071692	protein localization to extracellular region	0.0384385	0.308869	1	1	2	6
GO:0072014 proximal tubule development	2	0.308869	0.274	0.333	Biological Process	GO:0072014	proximal tubule development	0.0384385	0.308869	0	2	2	6
GO:0072378 blood coagulation, fibrin clot formation	2	0.308869	0.274	0.333	Biological Process	GO:0072378	blood coagulation, fibrin clot formation	0.0384385	0.308869	1	1	2	6
GO:0150011 regulation of neuron projection arborization	2	0.308869	0.274	0.333	Biological Process	GO:0150011	regulation of neuron projection arborization	0.0384385	0.308869	1	1	2	6
GO:1902177 positive regulation of oxidative stress-induced intrinsic apoptotic signaling pathway	2	0.308869	0.274	0.333	Biological Process	GO:1902177	positive regulation of oxidative stress-induced intrinsic apoptotic signaling pathway	0.0384385	0.308869	1	1	2	6
GO:1903862 positive regulation of oxidative phosphorylation	2	0.308869	0.274	0.333	Biological Process	GO:1903862	positive regulation of oxidative phosphorylation	0.0384385	0.308869	0	2	2	6
GO:1903912 negative regulation of endoplasmic reticulum stress-induced eIF2 alpha phosphorylation	2	0.308869	0.274	0.333	Biological Process	GO:1903912	negative regulation of endoplasmic reticulum stress-induced eIF2 alpha phosphorylation	0.0384385	0.308869	0	2	2	6
GO:2000542 negative regulation of gastrulation	2	0.308869	0.274	0.333	Biological Process	GO:2000542	negative regulation of gastrulation	0.0384385	0.308869	0	2	2	6
GO:0001818 negative regulation of cytokine production	16	0.308869	2.189	0.088	Biological Process	GO:0001818	negative regulation of cytokine production	0.038596	0.308869	10	6	16	181
GO:0045639 positive regulation of myeloid cell differentiation	8	0.308869	1.094	0.113	Biological Process	GO:0045639	positive regulation of myeloid cell differentiation	0.0386885	0.308869	5	3	8	71
GO:0032269 negative regulation of cellular protein metabolic process	42	0.308869	5.746	0.072	Biological Process	GO:0032269	negative regulation of cellular protein metabolic process	0.0388963	0.308869	19	23	42	583
GO:0001953 negative regulation of cell-matrix adhesion	4	0.308869	0.547	0.167	Biological Process	GO:0001953	negative regulation of cell-matrix adhesion	0.0389824	0.308869	4	0	4	24
GO:0008206 bile acid metabolic process	4	0.308869	0.547	0.167	Biological Process	GO:0008206	bile acid metabolic process	0.0389824	0.308869	3	1	4	24
GO:0010611 regulation of cardiac muscle hypertrophy	4	0.308869	0.547	0.167	Biological Process	GO:0010611	regulation of cardiac muscle hypertrophy	0.0389824	0.308869	2	2	4	24
GO:0035456 response to interferon-beta	4	0.308869	0.547	0.167	Biological Process	GO:0035456	response to interferon-beta	0.0389824	0.308869	3	1	4	24
GO:0060317 cardiac epithelial to mesenchymal transition	4	0.308869	0.547	0.167	Biological Process	GO:0060317	cardiac epithelial to mesenchymal transition	0.0389824	0.308869	2	2	4	24
GO:0061098 positive regulation of protein tyrosine kinase activity	4	0.308869	0.547	0.167	Biological Process	GO:0061098	positive regulation of protein tyrosine kinase activity	0.0389824	0.308869	3	1	4	24
GO:1902186 regulation of viral release from host cell	4	0.308869	0.547	0.167	Biological Process	GO:1902186	regulation of viral release from host cell	0.0389824	0.308869	0	4	4	24
GO:2001258 negative regulation of cation channel activity	4	0.308869	0.547	0.167	Biological Process	GO:2001258	negative regulation of cation channel activity	0.0389824	0.308869	4	0	4	24
GO:0001836 release of cytochrome c from mitochondria	5	0.312609	0.684	0.143	Biological Process	GO:0001836	release of cytochrome c from mitochondria	0.03972	0.312609	3	2	5	35
GO:0003197 endocardial cushion development	5	0.312609	0.684	0.143	Biological Process	GO:0003197	endocardial cushion development	0.03972	0.312609	2	3	5	35
GO:0031648 protein destabilization	5	0.312609	0.684	0.143	Biological Process	GO:0031648	protein destabilization	0.03972	0.312609	2	3	5	35
GO:0035850 epithelial cell differentiation involved in kidney development	5	0.312609	0.684	0.143	Biological Process	GO:0035850	epithelial cell differentiation involved in kidney development	0.03972	0.312609	4	1	5	35
GO:0043462 regulation of ATPase activity	5	0.312609	0.684	0.143	Biological Process	GO:0043462	regulation of ATPase activity	0.03972	0.312609	1	4	5	35
GO:0051402 neuron apoptotic process	13	0.314286	1.778	0.094	Biological Process	GO:0051402	neuron apoptotic process	0.0400318	0.314286	7	6	13	139
GO:0045598 regulation of fat cell differentiation	10	0.314286	1.368	0.102	Biological Process	GO:0045598	regulation of fat cell differentiation	0.0406631	0.314286	6	4	10	98
GO:0030330 DNA damage response, signal transduction by p53 class mediator	6	0.314286	0.821	0.128	Biological Process	GO:0030330	DNA damage response, signal transduction by p53 class mediator	0.0411793	0.314286	4	2	6	47
GO:0032963 collagen metabolic process	6	0.314286	0.821	0.128	Biological Process	GO:0032963	collagen metabolic process	0.0411793	0.314286	5	1	6	47
GO:0055024 regulation of cardiac muscle tissue development	6	0.314286	0.821	0.128	Biological Process	GO:0055024	regulation of cardiac muscle tissue development	0.0411793	0.314286	3	3	6	47
GO:0097306 cellular response to alcohol	6	0.314286	0.821	0.128	Biological Process	GO:0097306	cellular response to alcohol	0.0411793	0.314286	3	3	6	47
GO:1903901 negative regulation of viral life cycle	6	0.314286	0.821	0.128	Biological Process	GO:1903901	negative regulation of viral life cycle	0.0411793	0.314286	2	4	6	47
GO:0120031 plasma membrane bounded cell projection assembly	26	0.314286	3.557	0.078	Biological Process	GO:0120031	plasma membrane bounded cell projection assembly	0.0415353	0.314286	18	8	26	333
GO:2001233 regulation of apoptotic signaling pathway	22	0.314286	3.01	0.081	Biological Process	GO:2001233	regulation of apoptotic signaling pathway	0.0417058	0.314286	10	12	22	272
GO:0007017 microtubule-based process	41	0.314286	5.609	0.072	Biological Process	GO:0007017	microtubule-based process	0.041769	0.314286	24	17	41	570
GO:0090596 sensory organ morphogenesis	18	0.314286	2.462	0.085	Biological Process	GO:0090596	sensory organ morphogenesis	0.0431015	0.314286	13	5	18	213
GO:0090090 negative regulation of canonical Wnt signaling pathway	10	0.314286	1.368	0.101	Biological Process	GO:0090090	negative regulation of canonical Wnt signaling pathway	0.0431247	0.314286	5	5	10	99
GO:0051051 negative regulation of transport	21	0.314286	2.873	0.081	Biological Process	GO:0051051	negative regulation of transport	0.043328	0.314286	12	9	21	258
GO:0051347 positive regulation of transferase activity	27	0.314286	3.694	0.077	Biological Process	GO:0051347	positive regulation of transferase activity	0.0434934	0.314286	16	11	27	350
GO:2001020 regulation of response to DNA damage stimulus	14	0.314286	1.915	0.09	Biological Process	GO:2001020	regulation of response to DNA damage stimulus	0.0436169	0.314286	5	9	14	155
GO:0030279 negative regulation of ossification	7	0.314286	0.958	0.117	Biological Process	GO:0030279	negative regulation of ossification	0.0437602	0.314286	1	6	7	60
GO:0006470 protein dephosphorylation	16	0.314286	2.189	0.087	Biological Process	GO:0006470	protein dephosphorylation	0.0437909	0.314286	5	11	16	184
GO:0018108 peptidyl-tyrosine phosphorylation	16	0.314286	2.189	0.087	Biological Process	GO:0018108	peptidyl-tyrosine phosphorylation	0.0437909	0.314286	12	4	16	184
GO:0051091 positive regulation of DNA-binding transcription factor activity	16	0.314286	2.189	0.087	Biological Process	GO:0051091	positive regulation of DNA-binding transcription factor activity	0.0437909	0.314286	4	12	16	184
GO:0001816 cytokine production	36	0.314286	4.925	0.073	Biological Process	GO:0001816	cytokine production	0.0438856	0.314286	20	16	36	492
GO:0048661 positive regulation of smooth muscle cell proliferation	5	0.314286	0.684	0.139	Biological Process	GO:0048661	positive regulation of smooth muscle cell proliferation	0.0441378	0.314286	3	2	5	36
GO:0090316 positive regulation of intracellular protein transport	9	0.314286	1.231	0.105	Biological Process	GO:0090316	positive regulation of intracellular protein transport	0.0441675	0.314286	4	5	9	86
GO:0071216 cellular response to biotic stimulus	12	0.314286	1.642	0.094	Biological Process	GO:0071216	cellular response to biotic stimulus	0.0442605	0.314286	7	5	12	127
GO:0042743 hydrogen peroxide metabolic process	4	0.314286	0.547	0.16	Biological Process	GO:0042743	hydrogen peroxide metabolic process	0.0444754	0.314286	3	1	4	25
GO:1903115 regulation of actin filament-based movement	4	0.314286	0.547	0.16	Biological Process	GO:1903115	regulation of actin filament-based movement	0.0444754	0.314286	2	2	4	25
GO:0071482 cellular response to light stimulus	8	0.314286	1.094	0.11	Biological Process	GO:0071482	cellular response to light stimulus	0.0445216	0.314286	4	4	8	73
GO:0001539 cilium or flagellum-dependent cell motility	3	0.314286	0.41	0.2	Biological Process	GO:0001539	cilium or flagellum-dependent cell motility	0.0449269	0.314286	2	1	3	15
GO:0010659 cardiac muscle cell apoptotic process	3	0.314286	0.41	0.2	Biological Process	GO:0010659	cardiac muscle cell apoptotic process	0.0449269	0.314286	2	1	3	15
GO:0035455 response to interferon-alpha	3	0.314286	0.41	0.2	Biological Process	GO:0035455	response to interferon-alpha	0.0449269	0.314286	2	1	3	15
GO:0048103 somatic stem cell division	3	0.314286	0.41	0.2	Biological Process	GO:0048103	somatic stem cell division	0.0449269	0.314286	1	2	3	15
GO:0060285 cilium-dependent cell motility	3	0.314286	0.41	0.2	Biological Process	GO:0060285	cilium-dependent cell motility	0.0449269	0.314286	2	1	3	15
GO:0072012 glomerulus vasculature development	3	0.314286	0.41	0.2	Biological Process	GO:0072012	glomerulus vasculature development	0.0449269	0.314286	2	1	3	15
GO:0150077 regulation of neuroinflammatory response	3	0.314286	0.41	0.2	Biological Process	GO:0150077	regulation of neuroinflammatory response	0.0449269	0.314286	2	1	3	15
GO:1903205 regulation of hydrogen peroxide-induced cell death	3	0.314286	0.41	0.2	Biological Process	GO:1903205	regulation of hydrogen peroxide-induced cell death	0.0449269	0.314286	1	2	3	15
GO:1903747 regulation of establishment of protein localization to mitochondrion	3	0.314286	0.41	0.2	Biological Process	GO:1903747	regulation of establishment of protein localization to mitochondrion	0.0449269	0.314286	2	1	3	15
GO:0042493 response to drug	32	0.314286	4.378	0.074	Biological Process	GO:0042493	response to drug	0.0455801	0.314286	15	17	32	430
GO:0009416 response to light stimulus	17	0.314286	2.326	0.085	Biological Process	GO:0009416	response to light stimulus	0.0461816	0.314286	7	10	17	200
GO:0043523 regulation of neuron apoptotic process	11	0.314286	1.505	0.096	Biological Process	GO:0043523	regulation of neuron apoptotic process	0.0464015	0.314286	5	6	11	114
GO:1903364 positive regulation of cellular protein catabolic process	9	0.314286	1.231	0.103	Biological Process	GO:1903364	positive regulation of cellular protein catabolic process	0.0469929	0.314286	3	6	9	87
GO:0043588 skin development	16	0.314286	2.189	0.086	Biological Process	GO:0043588	skin development	0.0475196	0.314286	9	7	16	186
GO:0019724 B cell mediated immunity	8	0.314286	1.094	0.108	Biological Process	GO:0019724	B cell mediated immunity	0.0476437	0.314286	4	4	8	74
GO:0060271 cilium assembly	18	0.314286	2.462	0.083	Biological Process	GO:0060271	cilium assembly	0.048269	0.314286	16	2	18	216
GO:0050731 positive regulation of peptidyl-tyrosine phosphorylation	10	0.314286	1.368	0.099	Biological Process	GO:0050731	positive regulation of peptidyl-tyrosine phosphorylation	0.048348	0.314286	8	2	10	101
GO:0010467 gene expression	232	0.314286	31.737	0.06	Biological Process	GO:0010467	gene expression	0.0484138	0.314286	85	147	232	3882
GO:2001234 negative regulation of apoptotic signaling pathway	13	0.314286	1.778	0.091	Biological Process	GO:2001234	negative regulation of apoptotic signaling pathway	0.0484467	0.314286	6	7	13	143
GO:0048016 inositol phosphate-mediated signaling	5	0.314286	0.684	0.135	Biological Process	GO:0048016	inositol phosphate-mediated signaling	0.0488381	0.314286	2	3	5	37
GO:2000677 regulation of transcription regulatory region DNA binding	5	0.314286	0.684	0.135	Biological Process	GO:2000677	regulation of transcription regulatory region DNA binding	0.0488381	0.314286	3	2	5	37
GO:0007584 response to nutrient	6	0.314286	0.821	0.122	Biological Process	GO:0007584	response to nutrient	0.0490003	0.314286	3	3	6	49
GO:0060563 neuroepithelial cell differentiation	6	0.314286	0.821	0.122	Biological Process	GO:0060563	neuroepithelial cell differentiation	0.0490003	0.314286	5	1	6	49
GO:0018212 peptidyl-tyrosine modification	16	0.314286	2.189	0.086	Biological Process	GO:0018212	peptidyl-tyrosine modification	0.0494657	0.314286	12	4	16	187
GO:0021591 ventricular system development	4	0.314286	0.547	0.154	Biological Process	GO:0021591	ventricular system development	0.0503785	0.314286	3	1	4	26
GO:0031670 cellular response to nutrient	4	0.314286	0.547	0.154	Biological Process	GO:0031670	cellular response to nutrient	0.0503785	0.314286	1	3	4	26
GO:0035307 positive regulation of protein dephosphorylation	4	0.314286	0.547	0.154	Biological Process	GO:0035307	positive regulation of protein dephosphorylation	0.0503785	0.314286	1	3	4	26
GO:0043277 apoptotic cell clearance	4	0.314286	0.547	0.154	Biological Process	GO:0043277	apoptotic cell clearance	0.0503785	0.314286	2	2	4	26
GO:0045601 regulation of endothelial cell differentiation	4	0.314286	0.547	0.154	Biological Process	GO:0045601	regulation of endothelial cell differentiation	0.0503785	0.314286	2	2	4	26
GO:0048013 ephrin receptor signaling pathway	4	0.314286	0.547	0.154	Biological Process	GO:0048013	ephrin receptor signaling pathway	0.0503785	0.314286	2	2	4	26
GO:0055025 positive regulation of cardiac muscle tissue development	4	0.314286	0.547	0.154	Biological Process	GO:0055025	positive regulation of cardiac muscle tissue development	0.0503785	0.314286	3	1	4	26
GO:0060043 regulation of cardiac muscle cell proliferation	4	0.314286	0.547	0.154	Biological Process	GO:0060043	regulation of cardiac muscle cell proliferation	0.0503785	0.314286	2	2	4	26
GO:0045930 negative regulation of mitotic cell cycle	13	0.314286	1.778	0.09	Biological Process	GO:0045930	negative regulation of mitotic cell cycle	0.0507278	0.314286	3	10	13	144
GO:2001237 negative regulation of extrinsic apoptotic signaling pathway	7	0.314286	0.958	0.113	Biological Process	GO:2001237	negative regulation of extrinsic apoptotic signaling pathway	0.0508321	0.314286	2	5	7	62
GO:0010466 negative regulation of peptidase activity	8	0.314286	1.094	0.107	Biological Process	GO:0010466	negative regulation of peptidase activity	0.050905	0.314286	5	3	8	75
GO:0043406 positive regulation of MAP kinase activity	12	0.314286	1.642	0.092	Biological Process	GO:0043406	positive regulation of MAP kinase activity	0.0513161	0.314286	9	3	12	130
GO:0003223 ventricular compact myocardium morphogenesis	2	0.314286	0.274	0.286	Biological Process	GO:0003223	ventricular compact myocardium morphogenesis	0.0519002	0.314286	2	0	2	7
GO:0008627 intrinsic apoptotic signaling pathway in response to osmotic stress	2	0.314286	0.274	0.286	Biological Process	GO:0008627	intrinsic apoptotic signaling pathway in response to osmotic stress	0.0519002	0.314286	2	0	2	7
GO:0010421 hydrogen peroxide-mediated programmed cell death	2	0.314286	0.274	0.286	Biological Process	GO:0010421	hydrogen peroxide-mediated programmed cell death	0.0519002	0.314286	1	1	2	7
GO:0032049 cardiolipin biosynthetic process	2	0.314286	0.274	0.286	Biological Process	GO:0032049	cardiolipin biosynthetic process	0.0519002	0.314286	0	2	2	7
GO:0035581 sequestering of extracellular ligand from receptor	2	0.314286	0.274	0.286	Biological Process	GO:0035581	sequestering of extracellular ligand from receptor	0.0519002	0.314286	1	1	2	7
GO:0043568 positive regulation of insulin-like growth factor receptor signaling pathway	2	0.314286	0.274	0.286	Biological Process	GO:0043568	positive regulation of insulin-like growth factor receptor signaling pathway	0.0519002	0.314286	0	2	2	7
GO:0048711 positive regulation of astrocyte differentiation	2	0.314286	0.274	0.286	Biological Process	GO:0048711	positive regulation of astrocyte differentiation	0.0519002	0.314286	2	0	2	7
GO:0048742 regulation of skeletal muscle fiber development	2	0.314286	0.274	0.286	Biological Process	GO:0048742	regulation of skeletal muscle fiber development	0.0519002	0.314286	0	2	2	7
GO:0048755 branching morphogenesis of a nerve	2	0.314286	0.274	0.286	Biological Process	GO:0048755	branching morphogenesis of a nerve	0.0519002	0.314286	2	0	2	7
GO:0048845 venous blood vessel morphogenesis	2	0.314286	0.274	0.286	Biological Process	GO:0048845	venous blood vessel morphogenesis	0.0519002	0.314286	1	1	2	7
GO:0060022 hard palate development	2	0.314286	0.274	0.286	Biological Process	GO:0060022	hard palate development	0.0519002	0.314286	0	2	2	7
GO:0060837 blood vessel endothelial cell differentiation	2	0.314286	0.274	0.286	Biological Process	GO:0060837	blood vessel endothelial cell differentiation	0.0519002	0.314286	2	0	2	7
GO:0070278 extracellular matrix constituent secretion	2	0.314286	0.274	0.286	Biological Process	GO:0070278	extracellular matrix constituent secretion	0.0519002	0.314286	1	1	2	7
GO:0071549 cellular response to dexamethasone stimulus	2	0.314286	0.274	0.286	Biological Process	GO:0071549	cellular response to dexamethasone stimulus	0.0519002	0.314286	0	2	2	7
GO:0072015 glomerular visceral epithelial cell development	2	0.314286	0.274	0.286	Biological Process	GO:0072015	glomerular visceral epithelial cell development	0.0519002	0.314286	2	0	2	7
GO:0072282 metanephric nephron tubule morphogenesis	2	0.314286	0.274	0.286	Biological Process	GO:0072282	metanephric nephron tubule morphogenesis	0.0519002	0.314286	1	1	2	7
GO:0097286 iron ion import	2	0.314286	0.274	0.286	Biological Process	GO:0097286	iron ion import	0.0519002	0.314286	0	2	2	7
GO:1900115 extracellular regulation of signal transduction	2	0.314286	0.274	0.286	Biological Process	GO:1900115	extracellular regulation of signal transduction	0.0519002	0.314286	1	1	2	7
GO:1900116 extracellular negative regulation of signal transduction	2	0.314286	0.274	0.286	Biological Process	GO:1900116	extracellular negative regulation of signal transduction	0.0519002	0.314286	1	1	2	7
GO:1902732 positive regulation of chondrocyte proliferation	2	0.314286	0.274	0.286	Biological Process	GO:1902732	positive regulation of chondrocyte proliferation	0.0519002	0.314286	1	1	2	7
GO:1903054 negative regulation of extracellular matrix organization	2	0.314286	0.274	0.286	Biological Process	GO:1903054	negative regulation of extracellular matrix organization	0.0519002	0.314286	1	1	2	7
GO:1903749 positive regulation of establishment of protein localization to mitochondrion	2	0.314286	0.274	0.286	Biological Process	GO:1903749	positive regulation of establishment of protein localization to mitochondrion	0.0519002	0.314286	2	0	2	7
GO:2000303 regulation of ceramide biosynthetic process	2	0.314286	0.274	0.286	Biological Process	GO:2000303	regulation of ceramide biosynthetic process	0.0519002	0.314286	0	2	2	7
GO:2001223 negative regulation of neuron migration	2	0.314286	0.274	0.286	Biological Process	GO:2001223	negative regulation of neuron migration	0.0519002	0.314286	0	2	2	7
GO:0018105 peptidyl-serine phosphorylation	15	0.314286	2.052	0.086	Biological Process	GO:0018105	peptidyl-serine phosphorylation	0.0529603	0.314286	7	8	15	174
GO:0034614 cellular response to reactive oxygen species	9	0.314286	1.231	0.101	Biological Process	GO:0034614	cellular response to reactive oxygen species	0.0529975	0.314286	5	4	9	89
GO:0003180 aortic valve morphogenesis	3	0.314286	0.41	0.188	Biological Process	GO:0003180	aortic valve morphogenesis	0.0531218	0.314286	2	1	3	16
GO:0003181 atrioventricular valve morphogenesis	3	0.314286	0.41	0.188	Biological Process	GO:0003181	atrioventricular valve morphogenesis	0.0531218	0.314286	2	1	3	16
GO:0010662 regulation of striated muscle cell apoptotic process	3	0.314286	0.41	0.188	Biological Process	GO:0010662	regulation of striated muscle cell apoptotic process	0.0531218	0.314286	2	1	3	16
GO:0051443 positive regulation of ubiquitin-protein transferase activity	3	0.314286	0.41	0.188	Biological Process	GO:0051443	positive regulation of ubiquitin-protein transferase activity	0.0531218	0.314286	2	1	3	16
GO:0060045 positive regulation of cardiac muscle cell proliferation	3	0.314286	0.41	0.188	Biological Process	GO:0060045	positive regulation of cardiac muscle cell proliferation	0.0531218	0.314286	2	1	3	16
GO:2000737 negative regulation of stem cell differentiation	3	0.314286	0.41	0.188	Biological Process	GO:2000737	negative regulation of stem cell differentiation	0.0531218	0.314286	3	0	3	16
GO:0014032 neural crest cell development	6	0.314286	0.821	0.12	Biological Process	GO:0014032	neural crest cell development	0.0532306	0.314286	4	2	6	50
GO:1904377 positive regulation of protein localization to cell periphery	6	0.314286	0.821	0.12	Biological Process	GO:1904377	positive regulation of protein localization to cell periphery	0.0532306	0.314286	5	1	6	50
GO:0070371 ERK1 and ERK2 cascade	16	0.314286	2.189	0.085	Biological Process	GO:0070371	ERK1 and ERK2 cascade	0.0535245	0.314286	10	6	16	189
GO:0007193 adenylate cyclase-inhibiting G protein-coupled receptor signaling pathway	5	0.314286	0.684	0.132	Biological Process	GO:0007193	adenylate cyclase-inhibiting G protein-coupled receptor signaling pathway	0.0538221	0.314286	3	2	5	38
GO:0045599 negative regulation of fat cell differentiation	5	0.314286	0.684	0.132	Biological Process	GO:0045599	negative regulation of fat cell differentiation	0.0538221	0.314286	2	3	5	38
GO:0051148 negative regulation of muscle cell differentiation	5	0.314286	0.684	0.132	Biological Process	GO:0051148	negative regulation of muscle cell differentiation	0.0538221	0.314286	1	4	5	38
GO:2000116 regulation of cysteine-type endopeptidase activity	12	0.314286	1.642	0.092	Biological Process	GO:2000116	regulation of cysteine-type endopeptidase activity	0.0538286	0.314286	8	4	12	131
GO:0001501 skeletal system development	29	0.314286	3.967	0.075	Biological Process	GO:0001501	skeletal system development	0.0539469	0.314286	15	14	29	389
GO:0030216 keratinocyte differentiation	8	0.314286	1.094	0.105	Biological Process	GO:0030216	keratinocyte differentiation	0.054307	0.314286	7	1	8	76
GO:0001715 ectodermal cell fate specification	1	0.314286	0.137	1	Biological Process	GO:0001715	ectodermal cell fate specification	0.0545075	0.314286	0	1	1	1
GO:0002355 detection of tumor cell	1	0.314286	0.137	1	Biological Process	GO:0002355	detection of tumor cell	0.0545075	0.314286	1	0	1	1
GO:0002383 immune response in brain or nervous system	1	0.314286	0.137	1	Biological Process	GO:0002383	immune response in brain or nervous system	0.0545075	0.314286	0	1	1	1
GO:0002545 chronic inflammatory response to non-antigenic stimulus	1	0.314286	0.137	1	Biological Process	GO:0002545	chronic inflammatory response to non-antigenic stimulus	0.0545075	0.314286	0	1	1	1
GO:0002880 regulation of chronic inflammatory response to non-antigenic stimulus	1	0.314286	0.137	1	Biological Process	GO:0002880	regulation of chronic inflammatory response to non-antigenic stimulus	0.0545075	0.314286	0	1	1	1
GO:0002882 positive regulation of chronic inflammatory response to non-antigenic stimulus	1	0.314286	0.137	1	Biological Process	GO:0002882	positive regulation of chronic inflammatory response to non-antigenic stimulus	0.0545075	0.314286	0	1	1	1
GO:0003169 coronary vein morphogenesis	1	0.314286	0.137	1	Biological Process	GO:0003169	coronary vein morphogenesis	0.0545075	0.314286	1	0	1	1
GO:0003178 coronary sinus valve development	1	0.314286	0.137	1	Biological Process	GO:0003178	coronary sinus valve development	0.0545075	0.314286	1	0	1	1
GO:0003182 coronary sinus valve morphogenesis	1	0.314286	0.137	1	Biological Process	GO:0003182	coronary sinus valve morphogenesis	0.0545075	0.314286	1	0	1	1
GO:0003235 sinus venosus development	1	0.314286	0.137	1	Biological Process	GO:0003235	sinus venosus development	0.0545075	0.314286	0	1	1	1
GO:0003236 sinus venosus morphogenesis	1	0.314286	0.137	1	Biological Process	GO:0003236	sinus venosus morphogenesis	0.0545075	0.314286	0	1	1	1
GO:0003259 cardioblast anterior-lateral migration	1	0.314286	0.137	1	Biological Process	GO:0003259	cardioblast anterior-lateral migration	0.0545075	0.314286	0	1	1	1
GO:0003260 cardioblast migration	1	0.314286	0.137	1	Biological Process	GO:0003260	cardioblast migration	0.0545075	0.314286	0	1	1	1
GO:0003270 Notch signaling pathway involved in regulation of secondary heart field cardioblast proliferation	1	0.314286	0.137	1	Biological Process	GO:0003270	Notch signaling pathway involved in regulation of secondary heart field cardioblast proliferation	0.0545075	0.314286	1	0	1	1
GO:0003318 cell migration to the midline involved in heart development	1	0.314286	0.137	1	Biological Process	GO:0003318	cell migration to the midline involved in heart development	0.0545075	0.314286	0	1	1	1
GO:0003412 establishment of epithelial cell apical/basal polarity involved in camera-type eye morphogenesis	1	0.314286	0.137	1	Biological Process	GO:0003412	establishment of epithelial cell apical/basal polarity involved in camera-type eye morphogenesis	0.0545075	0.314286	1	0	1	1
GO:0006021 inositol biosynthetic process	1	0.314286	0.137	1	Biological Process	GO:0006021	inositol biosynthetic process	0.0545075	0.314286	1	0	1	1
GO:0006198 cAMP catabolic process	1	0.314286	0.137	1	Biological Process	GO:0006198	cAMP catabolic process	0.0545075	0.314286	1	0	1	1
GO:0007225 patched ligand maturation	1	0.314286	0.137	1	Biological Process	GO:0007225	patched ligand maturation	0.0545075	0.314286	1	0	1	1
GO:0007518 myoblast fate determination	1	0.314286	0.137	1	Biological Process	GO:0007518	myoblast fate determination	0.0545075	0.314286	0	1	1	1
GO:0009234 menaquinone biosynthetic process	1	0.314286	0.137	1	Biological Process	GO:0009234	menaquinone biosynthetic process	0.0545075	0.314286	0	1	1	1
GO:0009682 induced systemic resistance	1	0.314286	0.137	1	Biological Process	GO:0009682	induced systemic resistance	0.0545075	0.314286	0	1	1	1
GO:0010266 response to vitamin B1	1	0.314286	0.137	1	Biological Process	GO:0010266	response to vitamin B1	0.0545075	0.314286	1	0	1	1
GO:0010335 response to non-ionic osmotic stress	1	0.314286	0.137	1	Biological Process	GO:0010335	response to non-ionic osmotic stress	0.0545075	0.314286	1	0	1	1
GO:0015689 molybdate ion transport	1	0.314286	0.137	1	Biological Process	GO:0015689	molybdate ion transport	0.0545075	0.314286	0	1	1	1
GO:0015826 threonine transport	1	0.314286	0.137	1	Biological Process	GO:0015826	threonine transport	0.0545075	0.314286	0	1	1	1
GO:0021512 spinal cord anterior/posterior patterning	1	0.314286	0.137	1	Biological Process	GO:0021512	spinal cord anterior/posterior patterning	0.0545075	0.314286	0	1	1	1
GO:0021919 BMP signaling pathway involved in spinal cord dorsal/ventral patterning	1	0.314286	0.137	1	Biological Process	GO:0021919	BMP signaling pathway involved in spinal cord dorsal/ventral patterning	0.0545075	0.314286	0	1	1	1
GO:0030185 nitric oxide transport	1	0.314286	0.137	1	Biological Process	GO:0030185	nitric oxide transport	0.0545075	0.314286	1	0	1	1
GO:0030505 inorganic diphosphate transport	1	0.314286	0.137	1	Biological Process	GO:0030505	inorganic diphosphate transport	0.0545075	0.314286	1	0	1	1
GO:0031086 nuclear-transcribed mRNA catabolic process, deadenylation-independent decay	1	0.314286	0.137	1	Biological Process	GO:0031086	nuclear-transcribed mRNA catabolic process, deadenylation-independent decay	0.0545075	0.314286	1	0	1	1
GO:0031087 deadenylation-independent decapping of nuclear-transcribed mRNA	1	0.314286	0.137	1	Biological Process	GO:0031087	deadenylation-independent decapping of nuclear-transcribed mRNA	0.0545075	0.314286	1	0	1	1
GO:0031509 telomeric heterochromatin assembly	1	0.314286	0.137	1	Biological Process	GO:0031509	telomeric heterochromatin assembly	0.0545075	0.314286	0	1	1	1
GO:0031583 phospholipase D-activating G protein-coupled receptor signaling pathway	1	0.314286	0.137	1	Biological Process	GO:0031583	phospholipase D-activating G protein-coupled receptor signaling pathway	0.0545075	0.314286	1	0	1	1
GO:0031938 regulation of chromatin silencing at telomere	1	0.314286	0.137	1	Biological Process	GO:0031938	regulation of chromatin silencing at telomere	0.0545075	0.314286	0	1	1	1
GO:0031940 positive regulation of chromatin silencing at telomere	1	0.314286	0.137	1	Biological Process	GO:0031940	positive regulation of chromatin silencing at telomere	0.0545075	0.314286	0	1	1	1
GO:0032055 negative regulation of translation in response to stress	1	0.314286	0.137	1	Biological Process	GO:0032055	negative regulation of translation in response to stress	0.0545075	0.314286	1	0	1	1
GO:0032361 pyridoxal phosphate catabolic process	1	0.314286	0.137	1	Biological Process	GO:0032361	pyridoxal phosphate catabolic process	0.0545075	0.314286	0	1	1	1
GO:0032762 mast cell cytokine production	1	0.314286	0.137	1	Biological Process	GO:0032762	mast cell cytokine production	0.0545075	0.314286	1	0	1	1
GO:0032763 regulation of mast cell cytokine production	1	0.314286	0.137	1	Biological Process	GO:0032763	regulation of mast cell cytokine production	0.0545075	0.314286	1	0	1	1
GO:0032764 negative regulation of mast cell cytokine production	1	0.314286	0.137	1	Biological Process	GO:0032764	negative regulation of mast cell cytokine production	0.0545075	0.314286	1	0	1	1
GO:0032972 regulation of muscle filament sliding speed	1	0.314286	0.137	1	Biological Process	GO:0032972	regulation of muscle filament sliding speed	0.0545075	0.314286	0	1	1	1
GO:0033024 mast cell apoptotic process	1	0.314286	0.137	1	Biological Process	GO:0033024	mast cell apoptotic process	0.0545075	0.314286	1	0	1	1
GO:0033025 regulation of mast cell apoptotic process	1	0.314286	0.137	1	Biological Process	GO:0033025	regulation of mast cell apoptotic process	0.0545075	0.314286	1	0	1	1
GO:0033026 negative regulation of mast cell apoptotic process	1	0.314286	0.137	1	Biological Process	GO:0033026	negative regulation of mast cell apoptotic process	0.0545075	0.314286	1	0	1	1
GO:0033603 positive regulation of dopamine secretion	1	0.314286	0.137	1	Biological Process	GO:0033603	positive regulation of dopamine secretion	0.0545075	0.314286	0	1	1	1
GO:0034444 regulation of plasma lipoprotein oxidation	1	0.314286	0.137	1	Biological Process	GO:0034444	regulation of plasma lipoprotein oxidation	0.0545075	0.314286	1	0	1	1
GO:0034445 negative regulation of plasma lipoprotein oxidation	1	0.314286	0.137	1	Biological Process	GO:0034445	negative regulation of plasma lipoprotein oxidation	0.0545075	0.314286	1	0	1	1
GO:0034589 hydroxyproline transport	1	0.314286	0.137	1	Biological Process	GO:0034589	hydroxyproline transport	0.0545075	0.314286	0	1	1	1
GO:0035482 gastric motility	1	0.314286	0.137	1	Biological Process	GO:0035482	gastric motility	0.0545075	0.314286	0	1	1	1
GO:0035611 protein branching point deglutamylation	1	0.314286	0.137	1	Biological Process	GO:0035611	protein branching point deglutamylation	0.0545075	0.314286	1	0	1	1
GO:0035638 signal maturation	1	0.314286	0.137	1	Biological Process	GO:0035638	signal maturation	0.0545075	0.314286	1	0	1	1
GO:0035922 foramen ovale closure	1	0.314286	0.137	1	Biological Process	GO:0035922	foramen ovale closure	0.0545075	0.314286	0	1	1	1
GO:0036304 umbilical cord morphogenesis	1	0.314286	0.137	1	Biological Process	GO:0036304	umbilical cord morphogenesis	0.0545075	0.314286	1	0	1	1
GO:0036306 embryonic heart tube elongation	1	0.314286	0.137	1	Biological Process	GO:0036306	embryonic heart tube elongation	0.0545075	0.314286	0	1	1	1
GO:0038002 endocrine signaling	1	0.314286	0.137	1	Biological Process	GO:0038002	endocrine signaling	0.0545075	0.314286	0	1	1	1
GO:0038184 cell surface bile acid receptor signaling pathway	1	0.314286	0.137	1	Biological Process	GO:0038184	cell surface bile acid receptor signaling pathway	0.0545075	0.314286	1	0	1	1
GO:0042313 protein kinase C deactivation	1	0.314286	0.137	1	Biological Process	GO:0042313	protein kinase C deactivation	0.0545075	0.314286	1	0	1	1
GO:0042365 water-soluble vitamin catabolic process	1	0.314286	0.137	1	Biological Process	GO:0042365	water-soluble vitamin catabolic process	0.0545075	0.314286	0	1	1	1
GO:0042371 vitamin K biosynthetic process	1	0.314286	0.137	1	Biological Process	GO:0042371	vitamin K biosynthetic process	0.0545075	0.314286	0	1	1	1
GO:0042664 negative regulation of endodermal cell fate specification	1	0.314286	0.137	1	Biological Process	GO:0042664	negative regulation of endodermal cell fate specification	0.0545075	0.314286	0	1	1	1
GO:0042665 regulation of ectodermal cell fate specification	1	0.314286	0.137	1	Biological Process	GO:0042665	regulation of ectodermal cell fate specification	0.0545075	0.314286	0	1	1	1
GO:0042666 negative regulation of ectodermal cell fate specification	1	0.314286	0.137	1	Biological Process	GO:0042666	negative regulation of ectodermal cell fate specification	0.0545075	0.314286	0	1	1	1
GO:0042820 vitamin B6 catabolic process	1	0.314286	0.137	1	Biological Process	GO:0042820	vitamin B6 catabolic process	0.0545075	0.314286	0	1	1	1
GO:0043179 rhythmic excitation	1	0.314286	0.137	1	Biological Process	GO:0043179	rhythmic excitation	0.0545075	0.314286	1	0	1	1
GO:0043990 histone H2A-S1 phosphorylation	1	0.314286	0.137	1	Biological Process	GO:0043990	histone H2A-S1 phosphorylation	0.0545075	0.314286	0	1	1	1
GO:0045977 positive regulation of mitotic cell cycle, embryonic	1	0.314286	0.137	1	Biological Process	GO:0045977	positive regulation of mitotic cell cycle, embryonic	0.0545075	0.314286	1	0	1	1
GO:0046380 N-acetylneuraminate biosynthetic process	1	0.314286	0.137	1	Biological Process	GO:0046380	N-acetylneuraminate biosynthetic process	0.0545075	0.314286	0	1	1	1
GO:0048250 iron import into the mitochondrion	1	0.314286	0.137	1	Biological Process	GO:0048250	iron import into the mitochondrion	0.0545075	0.314286	0	1	1	1
GO:0051102 DNA ligation involved in DNA recombination	1	0.314286	0.137	1	Biological Process	GO:0051102	DNA ligation involved in DNA recombination	0.0545075	0.314286	1	0	1	1
GO:0060034 notochord cell differentiation	1	0.314286	0.137	1	Biological Process	GO:0060034	notochord cell differentiation	0.0545075	0.314286	1	0	1	1
GO:0060035 notochord cell development	1	0.314286	0.137	1	Biological Process	GO:0060035	notochord cell development	0.0545075	0.314286	1	0	1	1
GO:0060121 vestibular receptor cell stereocilium organization	1	0.314286	0.137	1	Biological Process	GO:0060121	vestibular receptor cell stereocilium organization	0.0545075	0.314286	1	0	1	1
GO:0060488 orthogonal dichotomous subdivision of terminal units involved in lung branching morphogenesis	1	0.314286	0.137	1	Biological Process	GO:0060488	orthogonal dichotomous subdivision of terminal units involved in lung branching morphogenesis	0.0545075	0.314286	1	0	1	1
GO:0060489 planar dichotomous subdivision of terminal units involved in lung branching morphogenesis	1	0.314286	0.137	1	Biological Process	GO:0060489	planar dichotomous subdivision of terminal units involved in lung branching morphogenesis	0.0545075	0.314286	1	0	1	1
GO:0060490 lateral sprouting involved in lung morphogenesis	1	0.314286	0.137	1	Biological Process	GO:0060490	lateral sprouting involved in lung morphogenesis	0.0545075	0.314286	1	0	1	1
GO:0060577 pulmonary vein morphogenesis	1	0.314286	0.137	1	Biological Process	GO:0060577	pulmonary vein morphogenesis	0.0545075	0.314286	0	1	1	1
GO:0060843 venous endothelial cell differentiation	1	0.314286	0.137	1	Biological Process	GO:0060843	venous endothelial cell differentiation	0.0545075	0.314286	1	0	1	1
GO:0060974 cell migration involved in heart formation	1	0.314286	0.137	1	Biological Process	GO:0060974	cell migration involved in heart formation	0.0545075	0.314286	0	1	1	1
GO:0060975 cardioblast migration to the midline involved in heart field formation	1	0.314286	0.137	1	Biological Process	GO:0060975	cardioblast migration to the midline involved in heart field formation	0.0545075	0.314286	0	1	1	1
GO:0061027 umbilical cord development	1	0.314286	0.137	1	Biological Process	GO:0061027	umbilical cord development	0.0545075	0.314286	1	0	1	1
GO:0061032 visceral serous pericardium development	1	0.314286	0.137	1	Biological Process	GO:0061032	visceral serous pericardium development	0.0545075	0.314286	0	1	1	1
GO:0061105 regulation of stomach neuroendocrine cell differentiation	1	0.314286	0.137	1	Biological Process	GO:0061105	regulation of stomach neuroendocrine cell differentiation	0.0545075	0.314286	1	0	1	1
GO:0061106 negative regulation of stomach neuroendocrine cell differentiation	1	0.314286	0.137	1	Biological Process	GO:0061106	negative regulation of stomach neuroendocrine cell differentiation	0.0545075	0.314286	1	0	1	1
GO:0061300 cerebellum vasculature development	1	0.314286	0.137	1	Biological Process	GO:0061300	cerebellum vasculature development	0.0545075	0.314286	0	1	1	1
GO:0061301 cerebellum vasculature morphogenesis	1	0.314286	0.137	1	Biological Process	GO:0061301	cerebellum vasculature morphogenesis	0.0545075	0.314286	0	1	1	1
GO:0061443 endocardial cushion cell differentiation	1	0.314286	0.137	1	Biological Process	GO:0061443	endocardial cushion cell differentiation	0.0545075	0.314286	1	0	1	1
GO:0061444 endocardial cushion cell development	1	0.314286	0.137	1	Biological Process	GO:0061444	endocardial cushion cell development	0.0545075	0.314286	1	0	1	1
GO:0070208 protein heterotrimerization	1	0.314286	0.137	1	Biological Process	GO:0070208	protein heterotrimerization	0.0545075	0.314286	0	1	1	1
GO:0070315 G1 to G0 transition involved in cell differentiation	1	0.314286	0.137	1	Biological Process	GO:0070315	G1 to G0 transition involved in cell differentiation	0.0545075	0.314286	0	1	1	1
GO:0070368 positive regulation of hepatocyte differentiation	1	0.314286	0.137	1	Biological Process	GO:0070368	positive regulation of hepatocyte differentiation	0.0545075	0.314286	0	1	1	1
GO:0070447 positive regulation of oligodendrocyte progenitor proliferation	1	0.314286	0.137	1	Biological Process	GO:0070447	positive regulation of oligodendrocyte progenitor proliferation	0.0545075	0.314286	1	0	1	1
GO:0070926 regulation of ATP:ADP antiporter activity	1	0.314286	0.137	1	Biological Process	GO:0070926	regulation of ATP:ADP antiporter activity	0.0545075	0.314286	0	1	1	1
GO:0071387 cellular response to cortisol stimulus	1	0.314286	0.137	1	Biological Process	GO:0071387	cellular response to cortisol stimulus	0.0545075	0.314286	0	1	1	1
GO:0071471 cellular response to non-ionic osmotic stress	1	0.314286	0.137	1	Biological Process	GO:0071471	cellular response to non-ionic osmotic stress	0.0545075	0.314286	1	0	1	1
GO:0071527 semaphorin-plexin signaling pathway involved in outflow tract morphogenesis	1	0.314286	0.137	1	Biological Process	GO:0071527	semaphorin-plexin signaling pathway involved in outflow tract morphogenesis	0.0545075	0.314286	0	1	1	1
GO:0071882 phospholipase C-activating adrenergic receptor signaling pathway	1	0.314286	0.137	1	Biological Process	GO:0071882	phospholipase C-activating adrenergic receptor signaling pathway	0.0545075	0.314286	1	0	1	1
GO:0072287 metanephric distal tubule morphogenesis	1	0.314286	0.137	1	Biological Process	GO:0072287	metanephric distal tubule morphogenesis	0.0545075	0.314286	0	1	1	1
GO:0072394 detection of stimulus involved in cell cycle checkpoint	1	0.314286	0.137	1	Biological Process	GO:0072394	detection of stimulus involved in cell cycle checkpoint	0.0545075	0.314286	0	1	1	1
GO:0072421 detection of DNA damage stimulus involved in DNA damage checkpoint	1	0.314286	0.137	1	Biological Process	GO:0072421	detection of DNA damage stimulus involved in DNA damage checkpoint	0.0545075	0.314286	0	1	1	1
GO:0072682 eosinophil extravasation	1	0.314286	0.137	1	Biological Process	GO:0072682	eosinophil extravasation	0.0545075	0.314286	1	0	1	1
GO:0072702 response to methyl methanesulfonate	1	0.314286	0.137	1	Biological Process	GO:0072702	response to methyl methanesulfonate	0.0545075	0.314286	1	0	1	1
GO:0072703 cellular response to methyl methanesulfonate	1	0.314286	0.137	1	Biological Process	GO:0072703	cellular response to methyl methanesulfonate	0.0545075	0.314286	1	0	1	1
GO:0072750 cellular response to leptomycin B	1	0.314286	0.137	1	Biological Process	GO:0072750	cellular response to leptomycin B	0.0545075	0.314286	0	1	1	1
GO:0090172 microtubule cytoskeleton organization involved in homologous chromosome segregation	1	0.314286	0.137	1	Biological Process	GO:0090172	microtubule cytoskeleton organization involved in homologous chromosome segregation	0.0545075	0.314286	0	1	1	1
GO:0090251 protein localization involved in establishment of planar polarity	1	0.314286	0.137	1	Biological Process	GO:0090251	protein localization involved in establishment of planar polarity	0.0545075	0.314286	1	0	1	1
GO:0090429 detection of endogenous biotic stimulus	1	0.314286	0.137	1	Biological Process	GO:0090429	detection of endogenous biotic stimulus	0.0545075	0.314286	0	1	1	1
GO:0090649 response to oxygen-glucose deprivation	1	0.314286	0.137	1	Biological Process	GO:0090649	response to oxygen-glucose deprivation	0.0545075	0.314286	1	0	1	1
GO:0090650 cellular response to oxygen-glucose deprivation	1	0.314286	0.137	1	Biological Process	GO:0090650	cellular response to oxygen-glucose deprivation	0.0545075	0.314286	1	0	1	1
GO:0090667 cell chemotaxis to vascular endothelial growth factor	1	0.314286	0.137	1	Biological Process	GO:0090667	cell chemotaxis to vascular endothelial growth factor	0.0545075	0.314286	0	1	1	1
GO:0090668 endothelial cell chemotaxis to vascular endothelial growth factor	1	0.314286	0.137	1	Biological Process	GO:0090668	endothelial cell chemotaxis to vascular endothelial growth factor	0.0545075	0.314286	0	1	1	1
GO:0097281 immune complex formation	1	0.314286	0.137	1	Biological Process	GO:0097281	immune complex formation	0.0545075	0.314286	0	1	1	1
GO:0098718 serine import across plasma membrane	1	0.314286	0.137	1	Biological Process	GO:0098718	serine import across plasma membrane	0.0545075	0.314286	0	1	1	1
GO:0106028 neuron projection retraction	1	0.314286	0.137	1	Biological Process	GO:0106028	neuron projection retraction	0.0545075	0.314286	1	0	1	1
GO:1900141 regulation of oligodendrocyte apoptotic process	1	0.314286	0.137	1	Biological Process	GO:1900141	regulation of oligodendrocyte apoptotic process	0.0545075	0.314286	1	0	1	1
GO:1900142 negative regulation of oligodendrocyte apoptotic process	1	0.314286	0.137	1	Biological Process	GO:1900142	negative regulation of oligodendrocyte apoptotic process	0.0545075	0.314286	1	0	1	1
GO:1900450 negative regulation of glutamate receptor signaling pathway	1	0.314286	0.137	1	Biological Process	GO:1900450	negative regulation of glutamate receptor signaling pathway	0.0545075	0.314286	1	0	1	1
GO:1900480 regulation of diacylglycerol biosynthetic process	1	0.314286	0.137	1	Biological Process	GO:1900480	regulation of diacylglycerol biosynthetic process	0.0545075	0.314286	1	0	1	1
GO:1901253 negative regulation of intracellular transport of viral material	1	0.314286	0.137	1	Biological Process	GO:1901253	negative regulation of intracellular transport of viral material	0.0545075	0.314286	1	0	1	1
GO:1901344 response to leptomycin B	1	0.314286	0.137	1	Biological Process	GO:1901344	response to leptomycin B	0.0545075	0.314286	0	1	1	1
GO:1901675 negative regulation of histone H3-K27 acetylation	1	0.314286	0.137	1	Biological Process	GO:1901675	negative regulation of histone H3-K27 acetylation	0.0545075	0.314286	0	1	1	1
GO:1901834 regulation of deadenylation-independent decapping of nuclear-transcribed mRNA	1	0.314286	0.137	1	Biological Process	GO:1901834	regulation of deadenylation-independent decapping of nuclear-transcribed mRNA	0.0545075	0.314286	1	0	1	1
GO:1901835 positive regulation of deadenylation-independent decapping of nuclear-transcribed mRNA	1	0.314286	0.137	1	Biological Process	GO:1901835	positive regulation of deadenylation-independent decapping of nuclear-transcribed mRNA	0.0545075	0.314286	1	0	1	1
GO:1901897 regulation of relaxation of cardiac muscle	1	0.314286	0.137	1	Biological Process	GO:1901897	regulation of relaxation of cardiac muscle	0.0545075	0.314286	1	0	1	1
GO:1901898 negative regulation of relaxation of cardiac muscle	1	0.314286	0.137	1	Biological Process	GO:1901898	negative regulation of relaxation of cardiac muscle	0.0545075	0.314286	1	0	1	1
GO:1902010 negative regulation of translation in response to endoplasmic reticulum stress	1	0.314286	0.137	1	Biological Process	GO:1902010	negative regulation of translation in response to endoplasmic reticulum stress	0.0545075	0.314286	1	0	1	1
GO:1902605 heterotrimeric G-protein complex assembly	1	0.314286	0.137	1	Biological Process	GO:1902605	heterotrimeric G-protein complex assembly	0.0545075	0.314286	0	1	1	1
GO:1902630 regulation of membrane hyperpolarization	1	0.314286	0.137	1	Biological Process	GO:1902630	regulation of membrane hyperpolarization	0.0545075	0.314286	0	1	1	1
GO:1902631 negative regulation of membrane hyperpolarization	1	0.314286	0.137	1	Biological Process	GO:1902631	negative regulation of membrane hyperpolarization	0.0545075	0.314286	0	1	1	1
GO:1903434 negative regulation of constitutive secretory pathway	1	0.314286	0.137	1	Biological Process	GO:1903434	negative regulation of constitutive secretory pathway	0.0545075	0.314286	0	1	1	1
GO:1903610 regulation of calcium-dependent ATPase activity	1	0.314286	0.137	1	Biological Process	GO:1903610	regulation of calcium-dependent ATPase activity	0.0545075	0.314286	0	1	1	1
GO:1903612 positive regulation of calcium-dependent ATPase activity	1	0.314286	0.137	1	Biological Process	GO:1903612	positive regulation of calcium-dependent ATPase activity	0.0545075	0.314286	0	1	1	1
GO:1903674 regulation of cap-dependent translational initiation	1	0.314286	0.137	1	Biological Process	GO:1903674	regulation of cap-dependent translational initiation	0.0545075	0.314286	0	1	1	1
GO:1903676 positive regulation of cap-dependent translational initiation	1	0.314286	0.137	1	Biological Process	GO:1903676	positive regulation of cap-dependent translational initiation	0.0545075	0.314286	0	1	1	1
GO:1903812 L-serine import across plasma membrane	1	0.314286	0.137	1	Biological Process	GO:1903812	L-serine import across plasma membrane	0.0545075	0.314286	0	1	1	1
GO:1904054 regulation of cholangiocyte proliferation	1	0.314286	0.137	1	Biological Process	GO:1904054	regulation of cholangiocyte proliferation	0.0545075	0.314286	1	0	1	1
GO:1904161 DNA synthesis involved in UV-damage excision repair	1	0.314286	0.137	1	Biological Process	GO:1904161	DNA synthesis involved in UV-damage excision repair	0.0545075	0.314286	0	1	1	1
GO:1904205 negative regulation of skeletal muscle hypertrophy	1	0.314286	0.137	1	Biological Process	GO:1904205	negative regulation of skeletal muscle hypertrophy	0.0545075	0.314286	0	1	1	1
GO:1904206 positive regulation of skeletal muscle hypertrophy	1	0.314286	0.137	1	Biological Process	GO:1904206	positive regulation of skeletal muscle hypertrophy	0.0545075	0.314286	0	1	1	1
GO:1904221 negative regulation of serine C-palmitoyltransferase activity	1	0.314286	0.137	1	Biological Process	GO:1904221	negative regulation of serine C-palmitoyltransferase activity	0.0545075	0.314286	0	1	1	1
GO:1904246 negative regulation of polynucleotide adenylyltransferase activity	1	0.314286	0.137	1	Biological Process	GO:1904246	negative regulation of polynucleotide adenylyltransferase activity	0.0545075	0.314286	1	0	1	1
GO:1904290 negative regulation of mitotic DNA damage checkpoint	1	0.314286	0.137	1	Biological Process	GO:1904290	negative regulation of mitotic DNA damage checkpoint	0.0545075	0.314286	1	0	1	1
GO:1904782 negative regulation of NMDA glutamate receptor activity	1	0.314286	0.137	1	Biological Process	GO:1904782	negative regulation of NMDA glutamate receptor activity	0.0545075	0.314286	1	0	1	1
GO:1904783 positive regulation of NMDA glutamate receptor activity	1	0.314286	0.137	1	Biological Process	GO:1904783	positive regulation of NMDA glutamate receptor activity	0.0545075	0.314286	1	0	1	1
GO:1904905 negative regulation of endothelial cell-matrix adhesion via fibronectin	1	0.314286	0.137	1	Biological Process	GO:1904905	negative regulation of endothelial cell-matrix adhesion via fibronectin	0.0545075	0.314286	1	0	1	1
GO:1904998 negative regulation of leukocyte adhesion to arterial endothelial cell	1	0.314286	0.137	1	Biological Process	GO:1904998	negative regulation of leukocyte adhesion to arterial endothelial cell	0.0545075	0.314286	1	0	1	1
GO:1905333 regulation of gastric motility	1	0.314286	0.137	1	Biological Process	GO:1905333	regulation of gastric motility	0.0545075	0.314286	0	1	1	1
GO:1905492 positive regulation of branching morphogenesis of a nerve	1	0.314286	0.137	1	Biological Process	GO:1905492	positive regulation of branching morphogenesis of a nerve	0.0545075	0.314286	1	0	1	1
GO:1905503 regulation of motile cilium assembly	1	0.314286	0.137	1	Biological Process	GO:1905503	regulation of motile cilium assembly	0.0545075	0.314286	1	0	1	1
GO:1905505 positive regulation of motile cilium assembly	1	0.314286	0.137	1	Biological Process	GO:1905505	positive regulation of motile cilium assembly	0.0545075	0.314286	1	0	1	1
GO:1905547 regulation of telomeric heterochromatin assembly	1	0.314286	0.137	1	Biological Process	GO:1905547	regulation of telomeric heterochromatin assembly	0.0545075	0.314286	0	1	1	1
GO:1905549 positive regulation of telomeric heterochromatin assembly	1	0.314286	0.137	1	Biological Process	GO:1905549	positive regulation of telomeric heterochromatin assembly	0.0545075	0.314286	0	1	1	1
GO:1905751 positive regulation of endosome to plasma membrane protein transport	1	0.314286	0.137	1	Biological Process	GO:1905751	positive regulation of endosome to plasma membrane protein transport	0.0545075	0.314286	1	0	1	1
GO:1905933 regulation of cell fate determination	1	0.314286	0.137	1	Biological Process	GO:1905933	regulation of cell fate determination	0.0545075	0.314286	1	0	1	1
GO:1905934 negative regulation of cell fate determination	1	0.314286	0.137	1	Biological Process	GO:1905934	negative regulation of cell fate determination	0.0545075	0.314286	1	0	1	1
GO:2000156 regulation of retrograde vesicle-mediated transport, Golgi to ER	1	0.314286	0.137	1	Biological Process	GO:2000156	regulation of retrograde vesicle-mediated transport, Golgi to ER	0.0545075	0.314286	0	1	1	1
GO:2000226 regulation of pancreatic A cell differentiation	1	0.314286	0.137	1	Biological Process	GO:2000226	regulation of pancreatic A cell differentiation	0.0545075	0.314286	1	0	1	1
GO:2000227 negative regulation of pancreatic A cell differentiation	1	0.314286	0.137	1	Biological Process	GO:2000227	negative regulation of pancreatic A cell differentiation	0.0545075	0.314286	1	0	1	1
GO:2000266 regulation of blood coagulation, intrinsic pathway	1	0.314286	0.137	1	Biological Process	GO:2000266	regulation of blood coagulation, intrinsic pathway	0.0545075	0.314286	1	0	1	1
GO:2000342 negative regulation of chemokine (C-X-C motif) ligand 2 production	1	0.314286	0.137	1	Biological Process	GO:2000342	negative regulation of chemokine (C-X-C motif) ligand 2 production	0.0545075	0.314286	1	0	1	1
GO:2000374 regulation of oxygen metabolic process	1	0.314286	0.137	1	Biological Process	GO:2000374	regulation of oxygen metabolic process	0.0545075	0.314286	0	1	1	1
GO:2000376 positive regulation of oxygen metabolic process	1	0.314286	0.137	1	Biological Process	GO:2000376	positive regulation of oxygen metabolic process	0.0545075	0.314286	0	1	1	1
GO:2000417 negative regulation of eosinophil migration	1	0.314286	0.137	1	Biological Process	GO:2000417	negative regulation of eosinophil migration	0.0545075	0.314286	1	0	1	1
GO:2000419 regulation of eosinophil extravasation	1	0.314286	0.137	1	Biological Process	GO:2000419	regulation of eosinophil extravasation	0.0545075	0.314286	1	0	1	1
GO:2000420 negative regulation of eosinophil extravasation	1	0.314286	0.137	1	Biological Process	GO:2000420	negative regulation of eosinophil extravasation	0.0545075	0.314286	1	0	1	1
GO:2000620 positive regulation of histone H4-K16 acetylation	1	0.314286	0.137	1	Biological Process	GO:2000620	positive regulation of histone H4-K16 acetylation	0.0545075	0.314286	0	1	1	1
GO:2000763 positive regulation of transcription from RNA polymerase II promoter involved in norepinephrine biosynthetic process	1	0.314286	0.137	1	Biological Process	GO:2000763	positive regulation of transcription from RNA polymerase II promoter involved in norepinephrine biosynthetic process	0.0545075	0.314286	0	1	1	1
GO:2000764 positive regulation of semaphorin-plexin signaling pathway involved in outflow tract morphogenesis	1	0.314286	0.137	1	Biological Process	GO:2000764	positive regulation of semaphorin-plexin signaling pathway involved in outflow tract morphogenesis	0.0545075	0.314286	0	1	1	1
GO:2000818 negative regulation of myoblast proliferation	1	0.314286	0.137	1	Biological Process	GO:2000818	negative regulation of myoblast proliferation	0.0545075	0.314286	0	1	1	1
GO:2001262 positive regulation of semaphorin-plexin signaling pathway	1	0.314286	0.137	1	Biological Process	GO:2001262	positive regulation of semaphorin-plexin signaling pathway	0.0545075	0.314286	0	1	1	1
GO:0070252 actin-mediated cell contraction	7	0.314644	0.958	0.111	Biological Process	GO:0070252	actin-mediated cell contraction	0.0546231	0.314644	3	4	7	63
GO:0008131 primary amine oxidase activity	2	0.319919	0.274	0.5	Molecular Function	GO:0008131	primary amine oxidase activity	0.0162347	0.319919	1	1	2	4
GO:0008296 3'-5'-exodeoxyribonuclease activity	2	0.319919	0.274	0.5	Molecular Function	GO:0008296	3'-5'-exodeoxyribonuclease activity	0.0162347	0.319919	1	1	2	4
GO:0070728 leucine binding	2	0.319919	0.274	0.5	Molecular Function	GO:0070728	leucine binding	0.0162347	0.319919	1	1	2	4
GO:0009617 response to bacterium	26	0.320526	3.557	0.076	Biological Process	GO:0009617	response to bacterium	0.0556987	0.320526	15	11	26	343
GO:0010243 response to organonitrogen compound	34	0.321495	4.651	0.072	Biological Process	GO:0010243	response to organonitrogen compound	0.0559218	0.321495	16	18	34	470
GO:0003279 cardiac septum development	9	0.322131	1.231	0.1	Biological Process	GO:0003279	cardiac septum development	0.0561794	0.322131	5	4	9	90
GO:0003044 regulation of systemic arterial blood pressure mediated by a chemical signal	4	0.322131	0.547	0.148	Biological Process	GO:0003044	regulation of systemic arterial blood pressure mediated by a chemical signal	0.056689	0.322131	3	1	4	27
GO:0006308 DNA catabolic process	4	0.322131	0.547	0.148	Biological Process	GO:0006308	DNA catabolic process	0.056689	0.322131	1	3	4	27
GO:0010259 multicellular organism aging	4	0.322131	0.547	0.148	Biological Process	GO:0010259	multicellular organism aging	0.056689	0.322131	3	1	4	27
GO:0019076 viral release from host cell	4	0.322131	0.547	0.148	Biological Process	GO:0019076	viral release from host cell	0.056689	0.322131	0	4	4	27
GO:0035890 exit from host	4	0.322131	0.547	0.148	Biological Process	GO:0035890	exit from host	0.056689	0.322131	0	4	4	27
GO:0035891 exit from host cell	4	0.322131	0.547	0.148	Biological Process	GO:0035891	exit from host cell	0.056689	0.322131	0	4	4	27
GO:0043537 negative regulation of blood vessel endothelial cell migration	4	0.322131	0.547	0.148	Biological Process	GO:0043537	negative regulation of blood vessel endothelial cell migration	0.056689	0.322131	3	1	4	27
GO:0045746 negative regulation of Notch signaling pathway	4	0.322131	0.547	0.148	Biological Process	GO:0045746	negative regulation of Notch signaling pathway	0.056689	0.322131	3	1	4	27
GO:0052126 movement in host environment	4	0.322131	0.547	0.148	Biological Process	GO:0052126	movement in host environment	0.056689	0.322131	0	4	4	27
GO:0052192 movement in environment of other organism involved in symbiotic interaction	4	0.322131	0.547	0.148	Biological Process	GO:0052192	movement in environment of other organism involved in symbiotic interaction	0.056689	0.322131	0	4	4	27
GO:0060337 type I interferon signaling pathway	4	0.322131	0.547	0.148	Biological Process	GO:0060337	type I interferon signaling pathway	0.056689	0.322131	1	3	4	27
GO:0071222 cellular response to lipopolysaccharide	10	0.32331	1.368	0.096	Biological Process	GO:0071222	cellular response to lipopolysaccharide	0.0569513	0.32331	6	4	10	104
GO:0001817 regulation of cytokine production	35	0.32426	4.788	0.072	Biological Process	GO:0001817	regulation of cytokine production	0.0571802	0.32426	20	15	35	487
GO:0007169 transmembrane receptor protein tyrosine kinase signaling pathway	31	0.32426	4.241	0.073	Biological Process	GO:0007169	transmembrane receptor protein tyrosine kinase signaling pathway	0.0572289	0.32426	18	13	31	423
GO:0044782 cilium organization	19	0.325784	2.599	0.081	Biological Process	GO:0044782	cilium organization	0.0575531	0.325784	16	3	19	236
GO:0019080 viral gene expression	6	0.325852	0.821	0.118	Biological Process	GO:0019080	viral gene expression	0.0576758	0.325852	1	5	6	51
GO:0033209 tumor necrosis factor-mediated signaling pathway	6	0.325852	0.821	0.118	Biological Process	GO:0033209	tumor necrosis factor-mediated signaling pathway	0.0576758	0.325852	3	3	6	51
GO:0010595 positive regulation of endothelial cell migration	8	0.326215	1.094	0.104	Biological Process	GO:0010595	positive regulation of endothelial cell migration	0.057851	0.326215	7	1	8	77
GO:0032006 regulation of TOR signaling	8	0.326215	1.094	0.104	Biological Process	GO:0032006	regulation of TOR signaling	0.057851	0.326215	3	5	8	77
GO:0043085 positive regulation of catalytic activity	46	0.329241	6.293	0.069	Biological Process	GO:0043085	positive regulation of catalytic activity	0.0584436	0.329241	23	23	46	667
GO:0003300 cardiac muscle hypertrophy	5	0.332247	0.684	0.128	Biological Process	GO:0003300	cardiac muscle hypertrophy	0.0590899	0.332247	3	2	5	39
GO:0042246 tissue regeneration	5	0.332247	0.684	0.128	Biological Process	GO:0042246	tissue regeneration	0.0590899	0.332247	1	4	5	39
GO:0071478 cellular response to radiation	11	0.335739	1.505	0.092	Biological Process	GO:0071478	cellular response to radiation	0.0598251	0.335739	7	4	11	119
GO:1905475 regulation of protein localization to membrane	11	0.335739	1.505	0.092	Biological Process	GO:1905475	regulation of protein localization to membrane	0.0598251	0.335739	6	5	11	119
GO:0001933 negative regulation of protein phosphorylation	21	0.33796	2.873	0.078	Biological Process	GO:0001933	negative regulation of protein phosphorylation	0.0602783	0.33796	8	13	21	268
GO:0051338 regulation of transferase activity	38	0.339107	5.198	0.071	Biological Process	GO:0051338	regulation of transferase activity	0.0605405	0.339107	22	16	38	538
GO:0071407 cellular response to organic cyclic compound	20	0.34124	2.736	0.079	Biological Process	GO:0071407	cellular response to organic cyclic compound	0.0609792	0.34124	8	12	20	253
GO:0009058 biosynthetic process	248	0.341956	33.926	0.059	Biological Process	GO:0009058	biosynthetic process	0.0618052	0.341956	92	156	248	4195
GO:0003351 epithelial cilium movement	3	0.341956	0.41	0.176	Biological Process	GO:0003351	epithelial cilium movement	0.0619784	0.341956	2	1	3	17
GO:0006623 protein targeting to vacuole	3	0.341956	0.41	0.176	Biological Process	GO:0006623	protein targeting to vacuole	0.0619784	0.341956	1	2	3	17
GO:0032607 interferon-alpha production	3	0.341956	0.41	0.176	Biological Process	GO:0032607	interferon-alpha production	0.0619784	0.341956	1	2	3	17
GO:0032647 regulation of interferon-alpha production	3	0.341956	0.41	0.176	Biological Process	GO:0032647	regulation of interferon-alpha production	0.0619784	0.341956	1	2	3	17
GO:0048169 regulation of long-term neuronal synaptic plasticity	3	0.341956	0.41	0.176	Biological Process	GO:0048169	regulation of long-term neuronal synaptic plasticity	0.0619784	0.341956	2	1	3	17
GO:0060039 pericardium development	3	0.341956	0.41	0.176	Biological Process	GO:0060039	pericardium development	0.0619784	0.341956	1	2	3	17
GO:0061437 renal system vasculature development	3	0.341956	0.41	0.176	Biological Process	GO:0061437	renal system vasculature development	0.0619784	0.341956	2	1	3	17
GO:0061440 kidney vasculature development	3	0.341956	0.41	0.176	Biological Process	GO:0061440	kidney vasculature development	0.0619784	0.341956	2	1	3	17
GO:0070168 negative regulation of biomineral tissue development	3	0.341956	0.41	0.176	Biological Process	GO:0070168	negative regulation of biomineral tissue development	0.0619784	0.341956	3	0	3	17
GO:0071392 cellular response to estradiol stimulus	3	0.341956	0.41	0.176	Biological Process	GO:0071392	cellular response to estradiol stimulus	0.0619784	0.341956	1	2	3	17
GO:0090335 regulation of brown fat cell differentiation	3	0.341956	0.41	0.176	Biological Process	GO:0090335	regulation of brown fat cell differentiation	0.0619784	0.341956	1	2	3	17
GO:0090344 negative regulation of cell aging	3	0.341956	0.41	0.176	Biological Process	GO:0090344	negative regulation of cell aging	0.0619784	0.341956	2	1	3	17
GO:0140058 neuron projection arborization	3	0.341956	0.41	0.176	Biological Process	GO:0140058	neuron projection arborization	0.0619784	0.341956	2	1	3	17
GO:2001038 regulation of cellular response to drug	3	0.341956	0.41	0.176	Biological Process	GO:2001038	regulation of cellular response to drug	0.0619784	0.341956	1	2	3	17
GO:0016575 histone deacetylation	6	0.343611	0.821	0.115	Biological Process	GO:0016575	histone deacetylation	0.0623367	0.343611	2	4	6	52
GO:0031348 negative regulation of defense response	13	0.347211	1.778	0.087	Biological Process	GO:0031348	negative regulation of defense response	0.063239	0.347211	7	6	13	149
GO:0003209 cardiac atrium morphogenesis	4	0.347211	0.547	0.143	Biological Process	GO:0003209	cardiac atrium morphogenesis	0.0634028	0.347211	2	2	4	28
GO:0071357 cellular response to type I interferon	4	0.347211	0.547	0.143	Biological Process	GO:0071357	cellular response to type I interferon	0.0634028	0.347211	1	3	4	28
GO:1900408 negative regulation of cellular response to oxidative stress	4	0.347211	0.547	0.143	Biological Process	GO:1900408	negative regulation of cellular response to oxidative stress	0.0634028	0.347211	1	3	4	28
GO:1902742 apoptotic process involved in development	4	0.347211	0.547	0.143	Biological Process	GO:1902742	apoptotic process involved in development	0.0634028	0.347211	1	3	4	28
GO:1902883 negative regulation of response to oxidative stress	4	0.347211	0.547	0.143	Biological Process	GO:1902883	negative regulation of response to oxidative stress	0.0634028	0.347211	1	3	4	28
GO:1903202 negative regulation of oxidative stress-induced cell death	4	0.347211	0.547	0.143	Biological Process	GO:1903202	negative regulation of oxidative stress-induced cell death	0.0634028	0.347211	1	3	4	28
GO:0045171 intercellular bridge	7	0.347297	1.059	0.121	Cellular Component	GO:0045171	intercellular bridge	0.0356354	0.347297	2	5	7	58
GO:0000164 protein phosphatase type 1 complex	2	0.347297	0.303	0.333	Cellular Component	GO:0000164	protein phosphatase type 1 complex	0.0377273	0.347297	0	2	2	6
GO:0036157 outer dynein arm	2	0.347297	0.303	0.333	Cellular Component	GO:0036157	outer dynein arm	0.0377273	0.347297	2	0	2	6
GO:0071458 integral component of cytoplasmic side of endoplasmic reticulum membrane	2	0.347297	0.303	0.333	Cellular Component	GO:0071458	integral component of cytoplasmic side of endoplasmic reticulum membrane	0.0377273	0.347297	0	2	2	6
GO:0071556 integral component of lumenal side of endoplasmic reticulum membrane	2	0.347297	0.303	0.333	Cellular Component	GO:0071556	integral component of lumenal side of endoplasmic reticulum membrane	0.0377273	0.347297	0	2	2	6
GO:0098553 lumenal side of endoplasmic reticulum membrane	2	0.347297	0.303	0.333	Cellular Component	GO:0098553	lumenal side of endoplasmic reticulum membrane	0.0377273	0.347297	0	2	2	6
GO:0016529 sarcoplasmic reticulum	4	0.347297	0.605	0.167	Cellular Component	GO:0016529	sarcoplasmic reticulum	0.0377613	0.347297	1	3	4	24
GO:0004529 exodeoxyribonuclease activity	3	0.347351	0.41	0.273	Molecular Function	GO:0004529	exodeoxyribonuclease activity	0.0186636	0.347351	1	2	3	11
GO:0005088 Ras guanyl-nucleotide exchange factor activity	3	0.347351	0.41	0.273	Molecular Function	GO:0005088	Ras guanyl-nucleotide exchange factor activity	0.0186636	0.347351	1	2	3	11
GO:0016895 exodeoxyribonuclease activity, producing 5'-phosphomonoesters	3	0.347351	0.41	0.273	Molecular Function	GO:0016895	exodeoxyribonuclease activity, producing 5'-phosphomonoesters	0.0186636	0.347351	1	2	3	11
GO:0043388 positive regulation of DNA binding	5	0.353664	0.684	0.125	Biological Process	GO:0043388	positive regulation of DNA binding	0.0646411	0.353664	3	2	5	40
GO:0032970 regulation of actin filament-based process	20	0.355302	2.736	0.078	Biological Process	GO:0032970	regulation of actin filament-based process	0.0650154	0.355302	10	10	20	255
GO:0001959 regulation of cytokine-mediated signaling pathway	8	0.355302	1.094	0.101	Biological Process	GO:0001959	regulation of cytokine-mediated signaling pathway	0.0653688	0.355302	4	4	8	79
GO:0042472 inner ear morphogenesis	8	0.355302	1.094	0.101	Biological Process	GO:0042472	inner ear morphogenesis	0.0653688	0.355302	6	2	8	79
GO:0062013 positive regulation of small molecule metabolic process	8	0.355302	1.094	0.101	Biological Process	GO:0062013	positive regulation of small molecule metabolic process	0.0653688	0.355302	3	5	8	79
GO:0008654 phospholipid biosynthetic process	11	0.355302	1.505	0.091	Biological Process	GO:0008654	phospholipid biosynthetic process	0.0658431	0.355302	2	9	11	121
GO:0001171 reverse transcription	2	0.355302	0.274	0.25	Biological Process	GO:0001171	reverse transcription	0.0667512	0.355302	0	2	2	8
GO:0003344 pericardium morphogenesis	2	0.355302	0.274	0.25	Biological Process	GO:0003344	pericardium morphogenesis	0.0667512	0.355302	1	1	2	8
GO:0006655 phosphatidylglycerol biosynthetic process	2	0.355302	0.274	0.25	Biological Process	GO:0006655	phosphatidylglycerol biosynthetic process	0.0667512	0.355302	0	2	2	8
GO:0006686 sphingomyelin biosynthetic process	2	0.355302	0.274	0.25	Biological Process	GO:0006686	sphingomyelin biosynthetic process	0.0667512	0.355302	0	2	2	8
GO:0007183 SMAD protein complex assembly	2	0.355302	0.274	0.25	Biological Process	GO:0007183	SMAD protein complex assembly	0.0667512	0.355302	0	2	2	8
GO:0014807 regulation of somitogenesis	2	0.355302	0.274	0.25	Biological Process	GO:0014807	regulation of somitogenesis	0.0667512	0.355302	1	1	2	8
GO:0031281 positive regulation of cyclase activity	2	0.355302	0.274	0.25	Biological Process	GO:0031281	positive regulation of cyclase activity	0.0667512	0.355302	1	1	2	8
GO:0034115 negative regulation of heterotypic cell-cell adhesion	2	0.355302	0.274	0.25	Biological Process	GO:0034115	negative regulation of heterotypic cell-cell adhesion	0.0667512	0.355302	1	1	2	8
GO:0034616 response to laminar fluid shear stress	2	0.355302	0.274	0.25	Biological Process	GO:0034616	response to laminar fluid shear stress	0.0667512	0.355302	1	1	2	8
GO:0035562 negative regulation of chromatin binding	2	0.355302	0.274	0.25	Biological Process	GO:0035562	negative regulation of chromatin binding	0.0667512	0.355302	0	2	2	8
GO:0036491 regulation of translation initiation in response to endoplasmic reticulum stress	2	0.355302	0.274	0.25	Biological Process	GO:0036491	regulation of translation initiation in response to endoplasmic reticulum stress	0.0667512	0.355302	0	2	2	8
GO:0036492 eiF2alpha phosphorylation in response to endoplasmic reticulum stress	2	0.355302	0.274	0.25	Biological Process	GO:0036492	eiF2alpha phosphorylation in response to endoplasmic reticulum stress	0.0667512	0.355302	0	2	2	8
GO:0061418 regulation of transcription from RNA polymerase II promoter in response to hypoxia	2	0.355302	0.274	0.25	Biological Process	GO:0061418	regulation of transcription from RNA polymerase II promoter in response to hypoxia	0.0667512	0.355302	2	0	2	8
GO:0070365 hepatocyte differentiation	2	0.355302	0.274	0.25	Biological Process	GO:0070365	hepatocyte differentiation	0.0667512	0.355302	1	1	2	8
GO:0070587 regulation of cell-cell adhesion involved in gastrulation	2	0.355302	0.274	0.25	Biological Process	GO:0070587	regulation of cell-cell adhesion involved in gastrulation	0.0667512	0.355302	1	1	2	8
GO:0071548 response to dexamethasone	2	0.355302	0.274	0.25	Biological Process	GO:0071548	response to dexamethasone	0.0667512	0.355302	0	2	2	8
GO:0072109 glomerular mesangium development	2	0.355302	0.274	0.25	Biological Process	GO:0072109	glomerular mesangium development	0.0667512	0.355302	1	1	2	8
GO:0072310 glomerular epithelial cell development	2	0.355302	0.274	0.25	Biological Process	GO:0072310	glomerular epithelial cell development	0.0667512	0.355302	2	0	2	8
GO:0072567 chemokine (C-X-C motif) ligand 2 production	2	0.355302	0.274	0.25	Biological Process	GO:0072567	chemokine (C-X-C motif) ligand 2 production	0.0667512	0.355302	1	1	2	8
GO:0090160 Golgi to lysosome transport	2	0.355302	0.274	0.25	Biological Process	GO:0090160	Golgi to lysosome transport	0.0667512	0.355302	1	1	2	8
GO:0097468 programmed cell death in response to reactive oxygen species	2	0.355302	0.274	0.25	Biological Process	GO:0097468	programmed cell death in response to reactive oxygen species	0.0667512	0.355302	1	1	2	8
GO:0097527 necroptotic signaling pathway	2	0.355302	0.274	0.25	Biological Process	GO:0097527	necroptotic signaling pathway	0.0667512	0.355302	1	1	2	8
GO:1901841 regulation of high voltage-gated calcium channel activity	2	0.355302	0.274	0.25	Biological Process	GO:1901841	regulation of high voltage-gated calcium channel activity	0.0667512	0.355302	2	0	2	8
GO:1902033 regulation of hematopoietic stem cell proliferation	2	0.355302	0.274	0.25	Biological Process	GO:1902033	regulation of hematopoietic stem cell proliferation	0.0667512	0.355302	1	1	2	8
GO:2000341 regulation of chemokine (C-X-C motif) ligand 2 production	2	0.355302	0.274	0.25	Biological Process	GO:2000341	regulation of chemokine (C-X-C motif) ligand 2 production	0.0667512	0.355302	1	1	2	8
GO:1901576 organic substance biosynthetic process	244	0.355302	33.379	0.059	Biological Process	GO:1901576	organic substance biosynthetic process	0.0668115	0.355302	89	155	244	4132
GO:0003777 microtubule motor activity	8	0.355802	1.094	0.127	Molecular Function	GO:0003777	microtubule motor activity	0.0194717	0.355802	6	2	8	63
GO:1904035 regulation of epithelial cell apoptotic process	6	0.357118	0.821	0.113	Biological Process	GO:1904035	regulation of epithelial cell apoptotic process	0.0672136	0.357118	4	2	6	53
GO:0030036 actin cytoskeleton organization	33	0.359039	4.514	0.071	Biological Process	GO:0030036	actin cytoskeleton organization	0.0676361	0.359039	13	20	33	462
GO:0071345 cellular response to cytokine stimulus	31	0.360393	4.241	0.072	Biological Process	GO:0071345	cellular response to cytokine stimulus	0.0679525	0.360393	16	15	31	430
GO:0005856 cytoskeleton	89	0.360883	13.464	0.065	Cellular Component	GO:0005856	cytoskeleton	0.039791	0.360883	38	51	89	1379
GO:0048598 embryonic morphogenesis	34	0.365312	4.651	0.071	Biological Process	GO:0048598	embryonic morphogenesis	0.068942	0.365312	19	15	34	479
GO:0005576 extracellular region	75	0.367065	11.346	0.066	Cellular Component	GO:0005576	extracellular region	0.0431149	0.367065	48	27	75	1145
GO:0044815 DNA packaging complex	8	0.367065	1.21	0.108	Cellular Component	GO:0044815	DNA packaging complex	0.0453254	0.367065	8	0	8	74
GO:0005911 cell-cell junction	21	0.367065	3.177	0.08	Cellular Component	GO:0005911	cell-cell junction	0.048458	0.367065	10	11	21	264
GO:0000153 cytoplasmic ubiquitin ligase complex	2	0.367065	0.303	0.286	Cellular Component	GO:0000153	cytoplasmic ubiquitin ligase complex	0.0509586	0.367065	0	2	2	7
GO:0030877 beta-catenin destruction complex	2	0.367065	0.303	0.286	Cellular Component	GO:0030877	beta-catenin destruction complex	0.0509586	0.367065	0	2	2	7
GO:0043034 costamere	2	0.367065	0.303	0.286	Cellular Component	GO:0043034	costamere	0.0509586	0.367065	0	2	2	7
GO:0005758 mitochondrial intermembrane space	5	0.367065	0.756	0.132	Cellular Component	GO:0005758	mitochondrial intermembrane space	0.0519251	0.367065	0	5	5	38
GO:0032993 protein-DNA complex	12	0.367065	1.815	0.091	Cellular Component	GO:0032993	protein-DNA complex	0.0529814	0.367065	10	2	12	132
GO:0031012 extracellular matrix	18	0.367065	2.723	0.081	Cellular Component	GO:0031012	extracellular matrix	0.05336	0.367065	11	7	18	221
GO:0005586 collagen type III trimer	1	0.367065	0.151	1	Cellular Component	GO:0005586	collagen type III trimer	0.0539636	0.367065	0	1	1	1
GO:0005914 spot adherens junction	1	0.367065	0.151	1	Cellular Component	GO:0005914	spot adherens junction	0.0539636	0.367065	0	1	1	1
GO:0014701 junctional sarcoplasmic reticulum membrane	1	0.367065	0.151	1	Cellular Component	GO:0014701	junctional sarcoplasmic reticulum membrane	0.0539636	0.367065	0	1	1	1
GO:0034365 discoidal high-density lipoprotein particle	1	0.367065	0.151	1	Cellular Component	GO:0034365	discoidal high-density lipoprotein particle	0.0539636	0.367065	1	0	1	1
GO:0034666 integrin alpha2-beta1 complex	1	0.367065	0.151	1	Cellular Component	GO:0034666	integrin alpha2-beta1 complex	0.0539636	0.367065	1	0	1	1
GO:0034681 integrin alpha11-beta1 complex	1	0.367065	0.151	1	Cellular Component	GO:0034681	integrin alpha11-beta1 complex	0.0539636	0.367065	1	0	1	1
GO:0042719 mitochondrial intermembrane space protein transporter complex	1	0.367065	0.151	1	Cellular Component	GO:0042719	mitochondrial intermembrane space protein transporter complex	0.0539636	0.367065	0	1	1	1
GO:0043196 varicosity	1	0.367065	0.151	1	Cellular Component	GO:0043196	varicosity	0.0539636	0.367065	0	1	1	1
GO:0043293 apoptosome	1	0.367065	0.151	1	Cellular Component	GO:0043293	apoptosome	0.0539636	0.367065	0	1	1	1
GO:0060053 neurofilament cytoskeleton	1	0.367065	0.151	1	Cellular Component	GO:0060053	neurofilament cytoskeleton	0.0539636	0.367065	0	1	1	1
GO:0071665 gamma-catenin-TCF7L2 complex	1	0.367065	0.151	1	Cellular Component	GO:0071665	gamma-catenin-TCF7L2 complex	0.0539636	0.367065	0	1	1	1
GO:0097125 cyclin B1-CDK1 complex	1	0.367065	0.151	1	Cellular Component	GO:0097125	cyclin B1-CDK1 complex	0.0539636	0.367065	0	1	1	1
GO:0097451 glial limiting end-foot	1	0.367065	0.151	1	Cellular Component	GO:0097451	glial limiting end-foot	0.0539636	0.367065	0	1	1	1
GO:1990622 CHOP-ATF3 complex	1	0.367065	0.151	1	Cellular Component	GO:1990622	CHOP-ATF3 complex	0.0539636	0.367065	1	0	1	1
GO:1990718 axonemal central pair projection	1	0.367065	0.151	1	Cellular Component	GO:1990718	axonemal central pair projection	0.0539636	0.367065	1	0	1	1
GO:0051248 negative regulation of protein metabolic process	42	0.368276	5.746	0.069	Biological Process	GO:0051248	negative regulation of protein metabolic process	0.069564	0.368276	19	23	42	610
GO:0004672 protein kinase activity	41	0.369076	5.609	0.075	Molecular Function	GO:0004672	protein kinase activity	0.0206347	0.369076	16	25	41	547
GO:0005523 tropomyosin binding	3	0.369076	0.41	0.25	Molecular Function	GO:0005523	tropomyosin binding	0.023904	0.369076	0	3	3	12
GO:0055106 ubiquitin-protein transferase regulator activity	3	0.369076	0.41	0.25	Molecular Function	GO:0055106	ubiquitin-protein transferase regulator activity	0.023904	0.369076	1	2	3	12
GO:0005201 extracellular matrix structural constituent	5	0.369076	0.684	0.161	Molecular Function	GO:0005201	extracellular matrix structural constituent	0.0239178	0.369076	1	4	5	31
GO:0019213 deacetylase activity	5	0.369076	0.684	0.161	Molecular Function	GO:0019213	deacetylase activity	0.0239178	0.369076	1	4	5	31
GO:0033613 activating transcription factor binding	7	0.369076	0.958	0.13	Molecular Function	GO:0033613	activating transcription factor binding	0.0252791	0.369076	2	5	7	54
GO:0019899 enzyme binding	92	0.369076	12.585	0.066	Molecular Function	GO:0019899	enzyme binding	0.0256296	0.369076	36	56	92	1400
GO:0005381 iron ion transmembrane transporter activity	2	0.369076	0.274	0.4	Molecular Function	GO:0005381	iron ion transmembrane transporter activity	0.0260955	0.369076	0	2	2	5
GO:0008297 single-stranded DNA exodeoxyribonuclease activity	2	0.369076	0.274	0.4	Molecular Function	GO:0008297	single-stranded DNA exodeoxyribonuclease activity	0.0260955	0.369076	1	1	2	5
GO:0016426 tRNA (adenine) methyltransferase activity	2	0.369076	0.274	0.4	Molecular Function	GO:0016426	tRNA (adenine) methyltransferase activity	0.0260955	0.369076	0	2	2	5
GO:0016429 tRNA (adenine-N1-)-methyltransferase activity	2	0.369076	0.274	0.4	Molecular Function	GO:0016429	tRNA (adenine-N1-)-methyltransferase activity	0.0260955	0.369076	0	2	2	5
GO:0035620 ceramide transporter activity	2	0.369076	0.274	0.4	Molecular Function	GO:0035620	ceramide transporter activity	0.0260955	0.369076	2	0	2	5
GO:0061629 RNA polymerase II sequence-specific DNA-binding transcription factor binding	2	0.369076	0.274	0.4	Molecular Function	GO:0061629	RNA polymerase II sequence-specific DNA-binding transcription factor binding	0.0260955	0.369076	1	1	2	5
GO:0098634 cell-matrix adhesion mediator activity	2	0.369076	0.274	0.4	Molecular Function	GO:0098634	cell-matrix adhesion mediator activity	0.0260955	0.369076	2	0	2	5
GO:0070888 E-box binding	5	0.369076	0.684	0.156	Molecular Function	GO:0070888	E-box binding	0.0271276	0.369076	2	3	5	32
GO:0002020 protease binding	9	0.369076	1.231	0.113	Molecular Function	GO:0002020	protease binding	0.0280443	0.369076	2	7	9	80
GO:0008201 heparin binding	9	0.369076	1.231	0.113	Molecular Function	GO:0008201	heparin binding	0.0280443	0.369076	4	5	9	80
GO:0042802 identical protein binding	86	0.369076	11.765	0.066	Molecular Function	GO:0042802	identical protein binding	0.0296115	0.369076	34	52	86	1307
GO:0017017 MAP kinase tyrosine/serine/threonine phosphatase activity	3	0.369076	0.41	0.231	Molecular Function	GO:0017017	MAP kinase tyrosine/serine/threonine phosphatase activity	0.029854	0.369076	1	2	3	13
GO:0097159 organic cyclic compound binding	236	0.369076	32.285	0.06	Molecular Function	GO:0097159	organic cyclic compound binding	0.0301971	0.369076	101	135	236	3944
GO:0016209 antioxidant activity	7	0.369076	0.958	0.125	Molecular Function	GO:0016209	antioxidant activity	0.0302028	0.369076	5	2	7	56
GO:0046332 SMAD binding	7	0.369076	0.958	0.125	Molecular Function	GO:0046332	SMAD binding	0.0302028	0.369076	2	5	7	56
GO:0042803 protein homodimerization activity	34	0.369076	4.651	0.075	Molecular Function	GO:0042803	protein homodimerization activity	0.0323628	0.369076	13	21	34	453
GO:0003785 actin monomer binding	4	0.369076	0.547	0.174	Molecular Function	GO:0003785	actin monomer binding	0.0328775	0.369076	0	4	4	23
GO:0004407 histone deacetylase activity	4	0.369076	0.547	0.174	Molecular Function	GO:0004407	histone deacetylase activity	0.0328775	0.369076	1	3	4	23
GO:0008134 transcription factor binding	32	0.369076	4.378	0.075	Molecular Function	GO:0008134	transcription factor binding	0.0347277	0.369076	10	22	32	424
GO:0033549 MAP kinase phosphatase activity	3	0.369076	0.41	0.214	Molecular Function	GO:0033549	MAP kinase phosphatase activity	0.0365075	0.369076	1	2	3	14
GO:0005031 tumor necrosis factor-activated receptor activity	2	0.369076	0.274	0.333	Molecular Function	GO:0005031	tumor necrosis factor-activated receptor activity	0.0377577	0.369076	1	1	2	6
GO:0005041 low-density lipoprotein particle receptor activity	2	0.369076	0.274	0.333	Molecular Function	GO:0005041	low-density lipoprotein particle receptor activity	0.0377577	0.369076	2	0	2	6
GO:0008093 cytoskeletal adaptor activity	2	0.369076	0.274	0.333	Molecular Function	GO:0008093	cytoskeletal adaptor activity	0.0377577	0.369076	0	2	2	6
GO:0017136 NAD-dependent histone deacetylase activity	2	0.369076	0.274	0.333	Molecular Function	GO:0017136	NAD-dependent histone deacetylase activity	0.0377577	0.369076	1	1	2	6
GO:0038064 collagen receptor activity	2	0.369076	0.274	0.333	Molecular Function	GO:0038064	collagen receptor activity	0.0377577	0.369076	2	0	2	6
GO:0042500 aspartic endopeptidase activity, intramembrane cleaving	2	0.369076	0.274	0.333	Molecular Function	GO:0042500	aspartic endopeptidase activity, intramembrane cleaving	0.0377577	0.369076	0	2	2	6
GO:1904121 phosphatidylethanolamine transporter activity	2	0.369076	0.274	0.333	Molecular Function	GO:1904121	phosphatidylethanolamine transporter activity	0.0377577	0.369076	2	0	2	6
GO:0033558 protein deacetylase activity	4	0.369076	0.547	0.167	Molecular Function	GO:0033558	protein deacetylase activity	0.0378217	0.369076	1	3	4	24
GO:0001786 phosphatidylserine binding	5	0.369076	0.684	0.143	Molecular Function	GO:0001786	phosphatidylserine binding	0.0383448	0.369076	3	2	5	35
GO:1901363 heterocyclic compound binding	232	0.369076	31.737	0.06	Molecular Function	GO:1901363	heterocyclic compound binding	0.0385159	0.369076	97	135	232	3896
GO:0019904 protein domain specific binding	30	0.369076	4.104	0.075	Molecular Function	GO:0019904	protein domain specific binding	0.0404967	0.369076	9	21	30	398
GO:0019838 growth factor binding	10	0.369076	1.368	0.101	Molecular Function	GO:0019838	growth factor binding	0.0408283	0.369076	4	6	10	99
GO:0001102 RNA polymerase II activating transcription factor binding	5	0.369076	0.684	0.139	Molecular Function	GO:0001102	RNA polymerase II activating transcription factor binding	0.0426271	0.369076	2	3	5	36
GO:0001848 complement binding	2	0.369076	0.274	0.286	Molecular Function	GO:0001848	complement binding	0.0509986	0.369076	1	1	2	7
GO:0004935 adrenergic receptor activity	2	0.369076	0.274	0.286	Molecular Function	GO:0004935	adrenergic receptor activity	0.0509986	0.369076	2	0	2	7
GO:0005035 death receptor activity	2	0.369076	0.274	0.286	Molecular Function	GO:0005035	death receptor activity	0.0509986	0.369076	1	1	2	7
GO:0034979 NAD-dependent protein deacetylase activity	2	0.369076	0.274	0.286	Molecular Function	GO:0034979	NAD-dependent protein deacetylase activity	0.0509986	0.369076	1	1	2	7
GO:0046624 sphingolipid transporter activity	2	0.369076	0.274	0.286	Molecular Function	GO:0046624	sphingolipid transporter activity	0.0509986	0.369076	2	0	2	7
GO:0047184 1-acylglycerophosphocholine O-acyltransferase activity	2	0.369076	0.274	0.286	Molecular Function	GO:0047184	1-acylglycerophosphocholine O-acyltransferase activity	0.0509986	0.369076	1	1	2	7
GO:0097027 ubiquitin-protein transferase activator activity	2	0.369076	0.274	0.286	Molecular Function	GO:0097027	ubiquitin-protein transferase activator activity	0.0509986	0.369076	1	1	2	7
GO:0034237 protein kinase A regulatory subunit binding	3	0.369076	0.41	0.188	Molecular Function	GO:0034237	protein kinase A regulatory subunit binding	0.0518705	0.369076	1	2	3	16
GO:0140096 catalytic activity, acting on a protein	110	0.369076	15.048	0.063	Molecular Function	GO:0140096	catalytic activity, acting on a protein	0.0520499	0.369076	41	69	110	1759
GO:0001010 RNA polymerase II sequence-specific DNA-binding transcription factor recruiting activity	1	0.369076	0.137	1	Molecular Function	GO:0001010	RNA polymerase II sequence-specific DNA-binding transcription factor recruiting activity	0.0539842	0.369076	1	0	1	1
GO:0001515 opioid peptide activity	1	0.369076	0.137	1	Molecular Function	GO:0001515	opioid peptide activity	0.0539842	0.369076	0	1	1	1
GO:0001792 polymeric immunoglobulin receptor activity	1	0.369076	0.137	1	Molecular Function	GO:0001792	polymeric immunoglobulin receptor activity	0.0539842	0.369076	1	0	1	1
GO:0001855 complement component C4b binding	1	0.369076	0.137	1	Molecular Function	GO:0001855	complement component C4b binding	0.0539842	0.369076	1	0	1	1
GO:0004315 3-oxoacyl-[acyl-carrier-protein] synthase activity	1	0.369076	0.137	1	Molecular Function	GO:0004315	3-oxoacyl-[acyl-carrier-protein] synthase activity	0.0539842	0.369076	0	1	1	1
GO:0004512 inositol-3-phosphate synthase activity	1	0.369076	0.137	1	Molecular Function	GO:0004512	inositol-3-phosphate synthase activity	0.0539842	0.369076	1	0	1	1
GO:0004729 oxygen-dependent protoporphyrinogen oxidase activity	1	0.369076	0.137	1	Molecular Function	GO:0004729	oxygen-dependent protoporphyrinogen oxidase activity	0.0539842	0.369076	0	1	1	1
GO:0005001 transmembrane receptor protein tyrosine phosphatase activity	1	0.369076	0.137	1	Molecular Function	GO:0005001	transmembrane receptor protein tyrosine phosphatase activity	0.0539842	0.369076	1	0	1	1
GO:0005089 Rho guanyl-nucleotide exchange factor activity	1	0.369076	0.137	1	Molecular Function	GO:0005089	Rho guanyl-nucleotide exchange factor activity	0.0539842	0.369076	1	0	1	1
GO:0008109 N-acetyllactosaminide beta-1,6-N-acetylglucosaminyltransferase activity	1	0.369076	0.137	1	Molecular Function	GO:0008109	N-acetyllactosaminide beta-1,6-N-acetylglucosaminyltransferase activity	0.0539842	0.369076	0	1	1	1
GO:0008403 25-hydroxycholecalciferol-24-hydroxylase activity	1	0.369076	0.137	1	Molecular Function	GO:0008403	25-hydroxycholecalciferol-24-hydroxylase activity	0.0539842	0.369076	1	0	1	1
GO:0008948 oxaloacetate decarboxylase activity	1	0.369076	0.137	1	Molecular Function	GO:0008948	oxaloacetate decarboxylase activity	0.0539842	0.369076	0	1	1	1
GO:0015098 molybdate ion transmembrane transporter activity	1	0.369076	0.137	1	Molecular Function	GO:0015098	molybdate ion transmembrane transporter activity	0.0539842	0.369076	0	1	1	1
GO:0015195 L-threonine transmembrane transporter activity	1	0.369076	0.137	1	Molecular Function	GO:0015195	L-threonine transmembrane transporter activity	0.0539842	0.369076	0	1	1	1
GO:0016154 pyrimidine-nucleoside phosphorylase activity	1	0.369076	0.137	1	Molecular Function	GO:0016154	pyrimidine-nucleoside phosphorylase activity	0.0539842	0.369076	0	1	1	1
GO:0016872 intramolecular lyase activity	1	0.369076	0.137	1	Molecular Function	GO:0016872	intramolecular lyase activity	0.0539842	0.369076	1	0	1	1
GO:0018773 acetylpyruvate hydrolase activity	1	0.369076	0.137	1	Molecular Function	GO:0018773	acetylpyruvate hydrolase activity	0.0539842	0.369076	0	1	1	1
GO:0019198 transmembrane receptor protein phosphatase activity	1	0.369076	0.137	1	Molecular Function	GO:0019198	transmembrane receptor protein phosphatase activity	0.0539842	0.369076	1	0	1	1
GO:0030342 1-alpha,25-dihydroxyvitamin D3 24-hydroxylase activity	1	0.369076	0.137	1	Molecular Function	GO:0030342	1-alpha,25-dihydroxyvitamin D3 24-hydroxylase activity	0.0539842	0.369076	1	0	1	1
GO:0031707 endothelin A receptor binding	1	0.369076	0.137	1	Molecular Function	GO:0031707	endothelin A receptor binding	0.0539842	0.369076	1	0	1	1
GO:0031867 EP4 subtype prostaglandin E2 receptor binding	1	0.369076	0.137	1	Molecular Function	GO:0031867	EP4 subtype prostaglandin E2 receptor binding	0.0539842	0.369076	0	1	1	1
GO:0033819 lipoyl(octanoyl) transferase activity	1	0.369076	0.137	1	Molecular Function	GO:0033819	lipoyl(octanoyl) transferase activity	0.0539842	0.369076	0	1	1	1
GO:0033883 pyridoxal phosphatase activity	1	0.369076	0.137	1	Molecular Function	GO:0033883	pyridoxal phosphatase activity	0.0539842	0.369076	0	1	1	1
GO:0034545 fumarylpyruvate hydrolase activity	1	0.369076	0.137	1	Molecular Function	GO:0034545	fumarylpyruvate hydrolase activity	0.0539842	0.369076	0	1	1	1
GO:0034590 L-hydroxyproline transmembrane transporter activity	1	0.369076	0.137	1	Molecular Function	GO:0034590	L-hydroxyproline transmembrane transporter activity	0.0539842	0.369076	0	1	1	1
GO:0038182 G protein-coupled bile acid receptor activity	1	0.369076	0.137	1	Molecular Function	GO:0038182	G protein-coupled bile acid receptor activity	0.0539842	0.369076	1	0	1	1
GO:0047023 androsterone dehydrogenase activity	1	0.369076	0.137	1	Molecular Function	GO:0047023	androsterone dehydrogenase activity	0.0539842	0.369076	0	1	1	1
GO:0047747 cholate-CoA ligase activity	1	0.369076	0.137	1	Molecular Function	GO:0047747	cholate-CoA ligase activity	0.0539842	0.369076	1	0	1	1
GO:0050124 N-acylneuraminate-9-phosphatase activity	1	0.369076	0.137	1	Molecular Function	GO:0050124	N-acylneuraminate-9-phosphatase activity	0.0539842	0.369076	0	1	1	1
GO:0050683 AF-1 domain binding	1	0.369076	0.137	1	Molecular Function	GO:0050683	AF-1 domain binding	0.0539842	0.369076	0	1	1	1
GO:0050816 phosphothreonine residue binding	1	0.369076	0.137	1	Molecular Function	GO:0050816	phosphothreonine residue binding	0.0539842	0.369076	1	0	1	1
GO:0051751 alpha-1,4-mannosyltransferase activity	1	0.369076	0.137	1	Molecular Function	GO:0051751	alpha-1,4-mannosyltransferase activity	0.0539842	0.369076	0	1	1	1
GO:0070818 protoporphyrinogen oxidase activity	1	0.369076	0.137	1	Molecular Function	GO:0070818	protoporphyrinogen oxidase activity	0.0539842	0.369076	0	1	1	1
GO:0070976 TIR domain binding	1	0.369076	0.137	1	Molecular Function	GO:0070976	TIR domain binding	0.0539842	0.369076	0	1	1	1
GO:0071074 eukaryotic initiation factor eIF2 binding	1	0.369076	0.137	1	Molecular Function	GO:0071074	eukaryotic initiation factor eIF2 binding	0.0539842	0.369076	0	1	1	1
GO:0071820 N-box binding	1	0.369076	0.137	1	Molecular Function	GO:0071820	N-box binding	0.0539842	0.369076	1	0	1	1
GO:0099579 G protein-coupled neurotransmitter receptor activity involved in regulation of postsynaptic membrane potential	1	0.369076	0.137	1	Molecular Function	GO:0099579	G protein-coupled neurotransmitter receptor activity involved in regulation of postsynaptic membrane potential	0.0539842	0.369076	0	1	1	1
GO:0102140 heparan sulfate N-deacetylase activity	1	0.369076	0.137	1	Molecular Function	GO:0102140	heparan sulfate N-deacetylase activity	0.0539842	0.369076	1	0	1	1
GO:0106006 microtubule cortical anchor activity	1	0.369076	0.137	1	Molecular Function	GO:0106006	microtubule cortical anchor activity	0.0539842	0.369076	0	1	1	1
GO:0106137 IkappaB kinase complex binding	1	0.369076	0.137	1	Molecular Function	GO:0106137	IkappaB kinase complex binding	0.0539842	0.369076	1	0	1	1
GO:1901707 leptomycin B binding	1	0.369076	0.137	1	Molecular Function	GO:1901707	leptomycin B binding	0.0539842	0.369076	0	1	1	1
GO:1904841 TORC2 complex binding	1	0.369076	0.137	1	Molecular Function	GO:1904841	TORC2 complex binding	0.0539842	0.369076	0	1	1	1
GO:1990276 RNA 5'-methyltransferase activity	1	0.369076	0.137	1	Molecular Function	GO:1990276	RNA 5'-methyltransferase activity	0.0539842	0.369076	0	1	1	1
GO:0032635 interleukin-6 production	9	0.370589	1.231	0.096	Biological Process	GO:0032635	interleukin-6 production	0.0701267	0.370589	4	5	9	94
GO:0032675 regulation of interleukin-6 production	9	0.370589	1.231	0.096	Biological Process	GO:0032675	regulation of interleukin-6 production	0.0701267	0.370589	4	5	9	94
GO:0032922 circadian regulation of gene expression	5	0.371301	0.684	0.122	Biological Process	GO:0032922	circadian regulation of gene expression	0.0704743	0.371301	2	3	5	41
GO:0032355 response to estradiol	4	0.371301	0.547	0.138	Biological Process	GO:0032355	response to estradiol	0.0705137	0.371301	1	3	4	29
GO:0048255 mRNA stabilization	4	0.371301	0.547	0.138	Biological Process	GO:0048255	mRNA stabilization	0.0705137	0.371301	1	3	4	29
GO:1903432 regulation of TORC1 signaling	4	0.371301	0.547	0.138	Biological Process	GO:1903432	regulation of TORC1 signaling	0.0705137	0.371301	1	3	4	29
GO:0051707 response to other organism	37	0.372768	5.062	0.07	Biological Process	GO:0051707	response to other organism	0.0708556	0.372768	21	16	37	529
GO:0005884 actin filament	6	0.372977	0.908	0.118	Cellular Component	GO:0005884	actin filament	0.0554039	0.372977	3	3	6	51
GO:0031065 positive regulation of histone deacetylation	3	0.373886	0.41	0.167	Biological Process	GO:0031065	positive regulation of histone deacetylation	0.0714703	0.373886	1	2	3	18
GO:0034114 regulation of heterotypic cell-cell adhesion	3	0.373886	0.41	0.167	Biological Process	GO:0034114	regulation of heterotypic cell-cell adhesion	0.0714703	0.373886	1	2	3	18
GO:0045671 negative regulation of osteoclast differentiation	3	0.373886	0.41	0.167	Biological Process	GO:0045671	negative regulation of osteoclast differentiation	0.0714703	0.373886	2	1	3	18
GO:0045742 positive regulation of epidermal growth factor receptor signaling pathway	3	0.373886	0.41	0.167	Biological Process	GO:0045742	positive regulation of epidermal growth factor receptor signaling pathway	0.0714703	0.373886	3	0	3	18
GO:0007043 cell-cell junction assembly	7	0.373886	0.958	0.104	Biological Process	GO:0007043	cell-cell junction assembly	0.0715128	0.373886	3	4	7	67
GO:0048660 regulation of smooth muscle cell proliferation	7	0.373886	0.958	0.104	Biological Process	GO:0048660	regulation of smooth muscle cell proliferation	0.0715128	0.373886	3	4	7	67
GO:2000278 regulation of DNA biosynthetic process	7	0.373886	0.958	0.104	Biological Process	GO:2000278	regulation of DNA biosynthetic process	0.0715128	0.373886	4	3	7	67
GO:0051100 negative regulation of binding	11	0.37703	1.505	0.089	Biological Process	GO:0051100	negative regulation of binding	0.0722405	0.37703	5	6	11	123
GO:0007162 negative regulation of cell adhesion	15	0.37703	2.052	0.082	Biological Process	GO:0007162	negative regulation of cell adhesion	0.0722648	0.37703	10	5	15	182
GO:1902117 positive regulation of organelle assembly	6	0.37703	0.821	0.111	Biological Process	GO:1902117	positive regulation of organelle assembly	0.0723063	0.37703	6	0	6	54
GO:0043207 response to external biotic stimulus	37	0.37707	5.062	0.07	Biological Process	GO:0043207	response to external biotic stimulus	0.072378	0.37707	21	16	37	530
GO:0000118 histone deacetylase complex	5	0.380022	0.756	0.128	Cellular Component	GO:0000118	histone deacetylase complex	0.0570324	0.380022	1	4	5	39
GO:0003013 circulatory system process	22	0.381262	3.01	0.076	Biological Process	GO:0003013	circulatory system process	0.0732473	0.381262	10	12	22	290
GO:0043409 negative regulation of MAPK cascade	10	0.38138	1.368	0.092	Biological Process	GO:0043409	negative regulation of MAPK cascade	0.0734042	0.38138	5	5	10	109
GO:0071219 cellular response to molecule of bacterial origin	10	0.38138	1.368	0.092	Biological Process	GO:0071219	cellular response to molecule of bacterial origin	0.0734042	0.38138	6	4	10	109
GO:0046330 positive regulation of JNK cascade	8	0.38138	1.094	0.099	Biological Process	GO:0046330	positive regulation of JNK cascade	0.0734645	0.38138	4	4	8	81
GO:0019199 transmembrane receptor protein kinase activity	7	0.38151	0.958	0.109	Molecular Function	GO:0019199	transmembrane receptor protein kinase activity	0.0561826	0.38151	4	3	7	64
GO:1901698 response to nitrogen compound	36	0.386102	4.925	0.07	Biological Process	GO:1901698	response to nitrogen compound	0.0744396	0.386102	16	20	36	515
GO:0001763 morphogenesis of a branching structure	15	0.38781	2.052	0.082	Biological Process	GO:0001763	morphogenesis of a branching structure	0.0749664	0.38781	10	5	15	183
GO:0034330 cell junction organization	15	0.38781	2.052	0.082	Biological Process	GO:0034330	cell junction organization	0.0749664	0.38781	9	6	15	183
GO:0043405 regulation of MAP kinase activity	15	0.38781	2.052	0.082	Biological Process	GO:0043405	regulation of MAP kinase activity	0.0749664	0.38781	11	4	15	183
GO:0051099 positive regulation of binding	11	0.390654	1.505	0.089	Biological Process	GO:0051099	positive regulation of binding	0.0755827	0.390654	3	8	11	124
GO:0001889 liver development	7	0.392996	0.958	0.103	Biological Process	GO:0001889	liver development	0.0761692	0.392996	5	2	7	68
GO:0071236 cellular response to antibiotic	7	0.392996	0.958	0.103	Biological Process	GO:0071236	cellular response to antibiotic	0.0761692	0.392996	3	4	7	68
GO:0044087 regulation of cellular component biogenesis	46	0.393917	6.293	0.068	Biological Process	GO:0044087	regulation of cellular component biogenesis	0.0764146	0.393917	27	19	46	681
GO:0043536 positive regulation of blood vessel endothelial cell migration	5	0.394115	0.684	0.119	Biological Process	GO:0043536	positive regulation of blood vessel endothelial cell migration	0.076587	0.394115	4	1	5	42
GO:0045814 negative regulation of gene expression, epigenetic	5	0.394115	0.684	0.119	Biological Process	GO:0045814	negative regulation of gene expression, epigenetic	0.076587	0.394115	2	3	5	42
GO:0000226 microtubule cytoskeleton organization	29	0.395147	3.967	0.072	Biological Process	GO:0000226	microtubule cytoskeleton organization	0.0768547	0.395147	16	13	29	403
GO:0030286 dynein complex	6	0.395151	0.908	0.115	Cellular Component	GO:0030286	dynein complex	0.0599081	0.395151	6	0	6	52
GO:1901988 negative regulation of cell cycle phase transition	10	0.395641	1.368	0.091	Biological Process	GO:1901988	negative regulation of cell cycle phase transition	0.077018	0.395641	2	8	10	110
GO:0048864 stem cell development	6	0.398355	0.821	0.109	Biological Process	GO:0048864	stem cell development	0.077614	0.398355	4	2	6	55
GO:0060048 cardiac muscle contraction	8	0.398603	1.094	0.098	Biological Process	GO:0060048	cardiac muscle contraction	0.0777299	0.398603	3	5	8	82
GO:0000288 nuclear-transcribed mRNA catabolic process, deadenylation-dependent decay	4	0.398672	0.547	0.133	Biological Process	GO:0000288	nuclear-transcribed mRNA catabolic process, deadenylation-dependent decay	0.0780142	0.398672	2	2	4	30
GO:0001569 branching involved in blood vessel morphogenesis	4	0.398672	0.547	0.133	Biological Process	GO:0001569	branching involved in blood vessel morphogenesis	0.0780142	0.398672	2	2	4	30
GO:0010470 regulation of gastrulation	4	0.398672	0.547	0.133	Biological Process	GO:0010470	regulation of gastrulation	0.0780142	0.398672	1	3	4	30
GO:0046622 positive regulation of organ growth	4	0.398672	0.547	0.133	Biological Process	GO:0046622	positive regulation of organ growth	0.0780142	0.398672	3	1	4	30
GO:0016528 sarcoplasm	4	0.401735	0.605	0.143	Cellular Component	GO:0016528	sarcoplasm	0.0615215	0.401735	1	3	4	28
GO:0005829 cytosol	127	0.403415	19.213	0.061	Cellular Component	GO:0005829	cytosol	0.0623965	0.403415	34	93	127	2075
GO:0099568 cytoplasmic region	18	0.406496	2.723	0.08	Cellular Component	GO:0099568	cytoplasmic region	0.0634955	0.406496	14	4	18	226
GO:0051056 regulation of small GTPase mediated signal transduction	12	0.406885	1.642	0.086	Biological Process	GO:0051056	regulation of small GTPase mediated signal transduction	0.080205	0.406885	6	6	12	140
GO:0001701 in utero embryonic development	24	0.406885	3.283	0.074	Biological Process	GO:0001701	in utero embryonic development	0.0806043	0.406885	8	16	24	325
GO:0048659 smooth muscle cell proliferation	7	0.406885	0.958	0.101	Biological Process	GO:0048659	smooth muscle cell proliferation	0.0809991	0.406885	3	4	7	69
GO:0061008 hepaticobiliary system development	7	0.406885	0.958	0.101	Biological Process	GO:0061008	hepaticobiliary system development	0.0809991	0.406885	5	2	7	69
GO:1903052 positive regulation of proteolysis involved in cellular protein catabolic process	7	0.406885	0.958	0.101	Biological Process	GO:1903052	positive regulation of proteolysis involved in cellular protein catabolic process	0.0809991	0.406885	3	4	7	69
GO:0032386 regulation of intracellular transport	21	0.406885	2.873	0.076	Biological Process	GO:0032386	regulation of intracellular transport	0.0813968	0.406885	11	10	21	278
GO:0000002 mitochondrial genome maintenance	3	0.406885	0.41	0.158	Biological Process	GO:0000002	mitochondrial genome maintenance	0.0815682	0.406885	1	2	3	19
GO:0007007 inner mitochondrial membrane organization	3	0.406885	0.41	0.158	Biological Process	GO:0007007	inner mitochondrial membrane organization	0.0815682	0.406885	0	3	3	19
GO:0010658 striated muscle cell apoptotic process	3	0.406885	0.41	0.158	Biological Process	GO:0010658	striated muscle cell apoptotic process	0.0815682	0.406885	2	1	3	19
GO:0036474 cell death in response to hydrogen peroxide	3	0.406885	0.41	0.158	Biological Process	GO:0036474	cell death in response to hydrogen peroxide	0.0815682	0.406885	1	2	3	19
GO:0097150 neuronal stem cell population maintenance	3	0.406885	0.41	0.158	Biological Process	GO:0097150	neuronal stem cell population maintenance	0.0815682	0.406885	3	0	3	19
GO:1901099 negative regulation of signal transduction in absence of ligand	3	0.406885	0.41	0.158	Biological Process	GO:1901099	negative regulation of signal transduction in absence of ligand	0.0815682	0.406885	0	3	3	19
GO:1901186 positive regulation of ERBB signaling pathway	3	0.406885	0.41	0.158	Biological Process	GO:1901186	positive regulation of ERBB signaling pathway	0.0815682	0.406885	3	0	3	19
GO:1904707 positive regulation of vascular smooth muscle cell proliferation	3	0.406885	0.41	0.158	Biological Process	GO:1904707	positive regulation of vascular smooth muscle cell proliferation	0.0815682	0.406885	1	2	3	19
GO:2001240 negative regulation of extrinsic apoptotic signaling pathway in absence of ligand	3	0.406885	0.41	0.158	Biological Process	GO:2001240	negative regulation of extrinsic apoptotic signaling pathway in absence of ligand	0.0815682	0.406885	0	3	3	19
GO:0071396 cellular response to lipid	22	0.406885	3.01	0.075	Biological Process	GO:0071396	cellular response to lipid	0.0820162	0.406885	9	13	22	294
GO:0034249 negative regulation of cellular amide metabolic process	8	0.406885	1.094	0.096	Biological Process	GO:0034249	negative regulation of cellular amide metabolic process	0.0821405	0.406885	2	6	8	83
GO:0002934 desmosome organization	2	0.406885	0.274	0.222	Biological Process	GO:0002934	desmosome organization	0.0828007	0.406885	1	1	2	9
GO:0003139 secondary heart field specification	2	0.406885	0.274	0.222	Biological Process	GO:0003139	secondary heart field specification	0.0828007	0.406885	1	1	2	9
GO:0003157 endocardium development	2	0.406885	0.274	0.222	Biological Process	GO:0003157	endocardium development	0.0828007	0.406885	2	0	2	9
GO:0006896 Golgi to vacuole transport	2	0.406885	0.274	0.222	Biological Process	GO:0006896	Golgi to vacuole transport	0.0828007	0.406885	1	1	2	9
GO:0010310 regulation of hydrogen peroxide metabolic process	2	0.406885	0.274	0.222	Biological Process	GO:0010310	regulation of hydrogen peroxide metabolic process	0.0828007	0.406885	1	1	2	9
GO:0010832 negative regulation of myotube differentiation	2	0.406885	0.274	0.222	Biological Process	GO:0010832	negative regulation of myotube differentiation	0.0828007	0.406885	1	1	2	9
GO:0010998 regulation of translational initiation by eIF2 alpha phosphorylation	2	0.406885	0.274	0.222	Biological Process	GO:0010998	regulation of translational initiation by eIF2 alpha phosphorylation	0.0828007	0.406885	0	2	2	9
GO:0032105 negative regulation of response to extracellular stimulus	2	0.406885	0.274	0.222	Biological Process	GO:0032105	negative regulation of response to extracellular stimulus	0.0828007	0.406885	1	1	2	9
GO:0032108 negative regulation of response to nutrient levels	2	0.406885	0.274	0.222	Biological Process	GO:0032108	negative regulation of response to nutrient levels	0.0828007	0.406885	1	1	2	9
GO:0035457 cellular response to interferon-alpha	2	0.406885	0.274	0.222	Biological Process	GO:0035457	cellular response to interferon-alpha	0.0828007	0.406885	1	1	2	9
GO:0036159 inner dynein arm assembly	2	0.406885	0.274	0.222	Biological Process	GO:0036159	inner dynein arm assembly	0.0828007	0.406885	1	1	2	9
GO:0042053 regulation of dopamine metabolic process	2	0.406885	0.274	0.222	Biological Process	GO:0042053	regulation of dopamine metabolic process	0.0828007	0.406885	1	1	2	9
GO:0042069 regulation of catecholamine metabolic process	2	0.406885	0.274	0.222	Biological Process	GO:0042069	regulation of catecholamine metabolic process	0.0828007	0.406885	1	1	2	9
GO:0045176 apical protein localization	2	0.406885	0.274	0.222	Biological Process	GO:0045176	apical protein localization	0.0828007	0.406885	2	0	2	9
GO:0051349 positive regulation of lyase activity	2	0.406885	0.274	0.222	Biological Process	GO:0051349	positive regulation of lyase activity	0.0828007	0.406885	1	1	2	9
GO:0051954 positive regulation of amine transport	2	0.406885	0.274	0.222	Biological Process	GO:0051954	positive regulation of amine transport	0.0828007	0.406885	0	2	2	9
GO:0060211 regulation of nuclear-transcribed mRNA poly(A) tail shortening	2	0.406885	0.274	0.222	Biological Process	GO:0060211	regulation of nuclear-transcribed mRNA poly(A) tail shortening	0.0828007	0.406885	1	1	2	9
GO:0060213 positive regulation of nuclear-transcribed mRNA poly(A) tail shortening	2	0.406885	0.274	0.222	Biological Process	GO:0060213	positive regulation of nuclear-transcribed mRNA poly(A) tail shortening	0.0828007	0.406885	1	1	2	9
GO:0060251 regulation of glial cell proliferation	2	0.406885	0.274	0.222	Biological Process	GO:0060251	regulation of glial cell proliferation	0.0828007	0.406885	2	0	2	9
GO:0060294 cilium movement involved in cell motility	2	0.406885	0.274	0.222	Biological Process	GO:0060294	cilium movement involved in cell motility	0.0828007	0.406885	2	0	2	9
GO:0070944 neutrophil mediated killing of bacterium	2	0.406885	0.274	0.222	Biological Process	GO:0070944	neutrophil mediated killing of bacterium	0.0828007	0.406885	1	1	2	9
GO:0070986 left/right axis specification	2	0.406885	0.274	0.222	Biological Process	GO:0070986	left/right axis specification	0.0828007	0.406885	2	0	2	9
GO:0071285 cellular response to lithium ion	2	0.406885	0.274	0.222	Biological Process	GO:0071285	cellular response to lithium ion	0.0828007	0.406885	1	1	2	9
GO:0072173 metanephric tubule morphogenesis	2	0.406885	0.274	0.222	Biological Process	GO:0072173	metanephric tubule morphogenesis	0.0828007	0.406885	1	1	2	9
GO:0090153 regulation of sphingolipid biosynthetic process	2	0.406885	0.274	0.222	Biological Process	GO:0090153	regulation of sphingolipid biosynthetic process	0.0828007	0.406885	0	2	2	9
GO:0097062 dendritic spine maintenance	2	0.406885	0.274	0.222	Biological Process	GO:0097062	dendritic spine maintenance	0.0828007	0.406885	1	1	2	9
GO:1901386 negative regulation of voltage-gated calcium channel activity	2	0.406885	0.274	0.222	Biological Process	GO:1901386	negative regulation of voltage-gated calcium channel activity	0.0828007	0.406885	2	0	2	9
GO:1905038 regulation of membrane lipid metabolic process	2	0.406885	0.274	0.222	Biological Process	GO:1905038	regulation of membrane lipid metabolic process	0.0828007	0.406885	0	2	2	9
GO:1905063 regulation of vascular smooth muscle cell differentiation	2	0.406885	0.274	0.222	Biological Process	GO:1905063	regulation of vascular smooth muscle cell differentiation	0.0828007	0.406885	0	2	2	9
GO:1901796 regulation of signal transduction by p53 class mediator	5	0.407407	0.684	0.116	Biological Process	GO:1901796	regulation of signal transduction by p53 class mediator	0.0829763	0.407407	1	4	5	43
GO:0098631 cell adhesion mediator activity	3	0.408348	0.41	0.176	Molecular Function	GO:0098631	cell adhesion mediator activity	0.0605411	0.408348	3	0	3	17
GO:0033157 regulation of intracellular protein transport	12	0.40995	1.642	0.085	Biological Process	GO:0033157	regulation of intracellular protein transport	0.0835637	0.40995	6	6	12	141
GO:0003712 transcription coregulator activity	22	0.41433	3.01	0.077	Molecular Function	GO:0003712	transcription coregulator activity	0.0618403	0.41433	6	16	22	287
GO:0097449 astrocyte projection	2	0.415665	0.303	0.25	Cellular Component	GO:0097449	astrocyte projection	0.0655643	0.415665	0	2	2	8
GO:0051018 protein kinase A binding	5	0.416174	0.684	0.125	Molecular Function	GO:0051018	protein kinase A binding	0.0625296	0.416174	2	3	5	40
GO:0003230 cardiac atrium development	4	0.417036	0.547	0.129	Biological Process	GO:0003230	cardiac atrium development	0.0858953	0.417036	2	2	4	31
GO:0030857 negative regulation of epithelial cell differentiation	4	0.417036	0.547	0.129	Biological Process	GO:0030857	negative regulation of epithelial cell differentiation	0.0858953	0.417036	4	0	4	31
GO:0045880 positive regulation of smoothened signaling pathway	4	0.417036	0.547	0.129	Biological Process	GO:0045880	positive regulation of smoothened signaling pathway	0.0858953	0.417036	3	1	4	31
GO:0090102 cochlea development	4	0.417036	0.547	0.129	Biological Process	GO:0090102	cochlea development	0.0858953	0.417036	2	2	4	31
GO:0097327 response to antineoplastic agent	4	0.417036	0.547	0.129	Biological Process	GO:0097327	response to antineoplastic agent	0.0858953	0.417036	0	4	4	31
GO:1904036 negative regulation of epithelial cell apoptotic process	4	0.417036	0.547	0.129	Biological Process	GO:1904036	negative regulation of epithelial cell apoptotic process	0.0858953	0.417036	3	1	4	31
GO:1901991 negative regulation of mitotic cell cycle phase transition	9	0.417036	1.231	0.092	Biological Process	GO:1901991	negative regulation of mitotic cell cycle phase transition	0.0860543	0.417036	2	7	9	98
GO:0022607 cellular component assembly	112	0.417036	15.321	0.062	Biological Process	GO:0022607	cellular component assembly	0.0865515	0.417036	52	60	112	1819
GO:0043467 regulation of generation of precursor metabolites and energy	8	0.417036	1.094	0.095	Biological Process	GO:0043467	regulation of generation of precursor metabolites and energy	0.086696	0.417036	1	7	8	84
GO:0060828 regulation of canonical Wnt signaling pathway	14	0.417036	1.915	0.081	Biological Process	GO:0060828	regulation of canonical Wnt signaling pathway	0.087006	0.417036	6	8	14	172
GO:0045637 regulation of myeloid cell differentiation	12	0.417036	1.642	0.085	Biological Process	GO:0045637	regulation of myeloid cell differentiation	0.0870092	0.417036	8	4	12	142
GO:0048754 branching morphogenesis of an epithelial tube	12	0.417036	1.642	0.085	Biological Process	GO:0048754	branching morphogenesis of an epithelial tube	0.0870092	0.417036	7	5	12	142
GO:0071560 cellular response to transforming growth factor beta stimulus	13	0.417036	1.778	0.083	Biological Process	GO:0071560	cellular response to transforming growth factor beta stimulus	0.0872344	0.417036	5	8	13	157
GO:0007423 sensory organ development	30	0.417036	4.104	0.071	Biological Process	GO:0007423	sensory organ development	0.0880361	0.417036	19	11	30	425
GO:0002009 morphogenesis of an epithelium	29	0.417036	3.967	0.071	Biological Process	GO:0002009	morphogenesis of an epithelium	0.0884716	0.417036	17	12	29	409
GO:0014033 neural crest cell differentiation	6	0.417036	0.821	0.105	Biological Process	GO:0014033	neural crest cell differentiation	0.0888693	0.417036	4	2	6	57
GO:0045185 maintenance of protein location	6	0.417036	0.821	0.105	Biological Process	GO:0045185	maintenance of protein location	0.0888693	0.417036	3	3	6	57
GO:0030155 regulation of cell adhesion	34	0.417036	4.651	0.069	Biological Process	GO:0030155	regulation of cell adhesion	0.089449	0.417036	20	14	34	491
GO:0032410 negative regulation of transporter activity	5	0.417036	0.684	0.114	Biological Process	GO:0032410	negative regulation of transporter activity	0.0896383	0.417036	4	1	5	44
GO:0032872 regulation of stress-activated MAPK cascade	12	0.417036	1.642	0.084	Biological Process	GO:0032872	regulation of stress-activated MAPK cascade	0.0905417	0.417036	6	6	12	143
GO:1903706 regulation of hemopoiesis	21	0.417036	2.873	0.074	Biological Process	GO:1903706	regulation of hemopoiesis	0.091076	0.417036	14	7	21	282
GO:0097237 cellular response to toxic substance	8	0.417036	1.094	0.094	Biological Process	GO:0097237	cellular response to toxic substance	0.091396	0.417036	4	4	8	85
GO:0198738 cell-cell signaling by wnt	22	0.417036	3.01	0.074	Biological Process	GO:0198738	cell-cell signaling by wnt	0.0914599	0.417036	10	12	22	298
GO:0010656 negative regulation of muscle cell apoptotic process	3	0.417036	0.41	0.15	Biological Process	GO:0010656	negative regulation of muscle cell apoptotic process	0.0922407	0.417036	2	1	3	20
GO:0030201 heparan sulfate proteoglycan metabolic process	3	0.417036	0.41	0.15	Biological Process	GO:0030201	heparan sulfate proteoglycan metabolic process	0.0922407	0.417036	1	2	3	20
GO:0030318 melanocyte differentiation	3	0.417036	0.41	0.15	Biological Process	GO:0030318	melanocyte differentiation	0.0922407	0.417036	2	1	3	20
GO:0032703 negative regulation of interleukin-2 production	3	0.417036	0.41	0.15	Biological Process	GO:0032703	negative regulation of interleukin-2 production	0.0922407	0.417036	1	2	3	20
GO:0032781 positive regulation of ATPase activity	3	0.417036	0.41	0.15	Biological Process	GO:0032781	positive regulation of ATPase activity	0.0922407	0.417036	0	3	3	20
GO:0045738 negative regulation of DNA repair	3	0.417036	0.41	0.15	Biological Process	GO:0045738	negative regulation of DNA repair	0.0922407	0.417036	1	2	3	20
GO:0045920 negative regulation of exocytosis	3	0.417036	0.41	0.15	Biological Process	GO:0045920	negative regulation of exocytosis	0.0922407	0.417036	2	1	3	20
GO:0048745 smooth muscle tissue development	3	0.417036	0.41	0.15	Biological Process	GO:0048745	smooth muscle tissue development	0.0922407	0.417036	1	2	3	20
GO:0051154 negative regulation of striated muscle cell differentiation	3	0.417036	0.41	0.15	Biological Process	GO:0051154	negative regulation of striated muscle cell differentiation	0.0922407	0.417036	1	2	3	20
GO:0072666 establishment of protein localization to vacuole	3	0.417036	0.41	0.15	Biological Process	GO:0072666	establishment of protein localization to vacuole	0.0922407	0.417036	1	2	3	20
GO:2000780 negative regulation of double-strand break repair	3	0.417036	0.41	0.15	Biological Process	GO:2000780	negative regulation of double-strand break repair	0.0922407	0.417036	1	2	3	20
GO:1901652 response to peptide	17	0.417036	2.326	0.077	Biological Process	GO:1901652	response to peptide	0.0929787	0.417036	11	6	17	220
GO:0007015 actin filament organization	21	0.417036	2.873	0.074	Biological Process	GO:0007015	actin filament organization	0.0936082	0.417036	9	12	21	283
GO:0008015 blood circulation	21	0.417036	2.873	0.074	Biological Process	GO:0008015	blood circulation	0.0936082	0.417036	10	11	21	283
GO:0032388 positive regulation of intracellular transport	11	0.417036	1.505	0.085	Biological Process	GO:0032388	positive regulation of intracellular transport	0.0937404	0.417036	5	6	11	129
GO:0033674 positive regulation of kinase activity	22	0.417036	3.01	0.074	Biological Process	GO:0033674	positive regulation of kinase activity	0.0939275	0.417036	14	8	22	299
GO:0001101 response to acid chemical	13	0.417036	1.778	0.082	Biological Process	GO:0001101	response to acid chemical	0.0940173	0.417036	7	6	13	159
GO:0010092 specification of animal organ identity	4	0.417036	0.547	0.125	Biological Process	GO:0010092	specification of animal organ identity	0.0941468	0.417036	2	2	4	32
GO:0010660 regulation of muscle cell apoptotic process	4	0.417036	0.547	0.125	Biological Process	GO:0010660	regulation of muscle cell apoptotic process	0.0941468	0.417036	2	2	4	32
GO:0032007 negative regulation of TOR signaling	4	0.417036	0.547	0.125	Biological Process	GO:0032007	negative regulation of TOR signaling	0.0941468	0.417036	1	3	4	32
GO:0033173 calcineurin-NFAT signaling cascade	4	0.417036	0.547	0.125	Biological Process	GO:0033173	calcineurin-NFAT signaling cascade	0.0941468	0.417036	1	3	4	32
GO:0038066 p38MAPK cascade	4	0.417036	0.547	0.125	Biological Process	GO:0038066	p38MAPK cascade	0.0941468	0.417036	3	1	4	32
GO:0061014 positive regulation of mRNA catabolic process	4	0.417036	0.547	0.125	Biological Process	GO:0061014	positive regulation of mRNA catabolic process	0.0941468	0.417036	1	3	4	32
GO:1903672 positive regulation of sprouting angiogenesis	4	0.417036	0.547	0.125	Biological Process	GO:1903672	positive regulation of sprouting angiogenesis	0.0941468	0.417036	3	1	4	32
GO:0070665 positive regulation of leukocyte proliferation	9	0.417036	1.231	0.09	Biological Process	GO:0070665	positive regulation of leukocyte proliferation	0.0947643	0.417036	6	3	9	100
GO:0010822 positive regulation of mitochondrion organization	6	0.417036	0.821	0.103	Biological Process	GO:0010822	positive regulation of mitochondrion organization	0.0948131	0.417036	3	3	6	58
GO:0010508 positive regulation of autophagy	8	0.417036	1.094	0.093	Biological Process	GO:0010508	positive regulation of autophagy	0.09624	0.417036	3	5	8	86
GO:0016064 immunoglobulin mediated immune response	7	0.417036	0.958	0.097	Biological Process	GO:0016064	immunoglobulin mediated immune response	0.0965227	0.417036	3	4	7	72
GO:0030048 actin filament-based movement	7	0.417036	0.958	0.097	Biological Process	GO:0030048	actin filament-based movement	0.0965227	0.417036	3	4	7	72
GO:0031099 regeneration	7	0.417036	0.958	0.097	Biological Process	GO:0031099	regeneration	0.0965227	0.417036	3	4	7	72
GO:0043410 positive regulation of MAPK cascade	23	0.417036	3.146	0.073	Biological Process	GO:0043410	positive regulation of MAPK cascade	0.0965291	0.417036	14	9	23	316
GO:0038034 signal transduction in absence of ligand	5	0.417036	0.684	0.111	Biological Process	GO:0038034	signal transduction in absence of ligand	0.0965685	0.417036	2	3	5	45
GO:0097192 extrinsic apoptotic signaling pathway in absence of ligand	5	0.417036	0.684	0.111	Biological Process	GO:0097192	extrinsic apoptotic signaling pathway in absence of ligand	0.0965685	0.417036	2	3	5	45
GO:0106027 neuron projection organization	5	0.417036	0.684	0.111	Biological Process	GO:0106027	neuron projection organization	0.0965685	0.417036	3	2	5	45
GO:0002237 response to molecule of bacterial origin	14	0.417036	1.915	0.08	Biological Process	GO:0002237	response to molecule of bacterial origin	0.0967792	0.417036	8	6	14	175
GO:0071902 positive regulation of protein serine/threonine kinase activity	14	0.417036	1.915	0.08	Biological Process	GO:0071902	positive regulation of protein serine/threonine kinase activity	0.0967792	0.417036	10	4	14	175
GO:0072330 monocarboxylic acid biosynthetic process	14	0.417036	1.915	0.08	Biological Process	GO:0072330	monocarboxylic acid biosynthetic process	0.0967792	0.417036	7	7	14	175
GO:0044085 cellular component biogenesis	118	0.417036	16.142	0.061	Biological Process	GO:0044085	cellular component biogenesis	0.0977044	0.417036	54	64	118	1935
GO:0043254 regulation of protein complex assembly	24	0.417036	3.283	0.072	Biological Process	GO:0043254	regulation of protein complex assembly	0.0989037	0.417036	13	11	24	333
GO:0010634 positive regulation of epithelial cell migration	9	0.417036	1.231	0.089	Biological Process	GO:0010634	positive regulation of epithelial cell migration	0.0993051	0.417036	8	1	9	101
GO:0030162 regulation of proteolysis	28	0.417036	3.83	0.07	Biological Process	GO:0030162	regulation of proteolysis	0.0996356	0.417036	15	13	28	398
GO:0000291 nuclear-transcribed mRNA catabolic process, exonucleolytic	2	0.417036	0.274	0.2	Biological Process	GO:0000291	nuclear-transcribed mRNA catabolic process, exonucleolytic	0.0998742	0.417036	1	1	2	10
GO:0002467 germinal center formation	2	0.417036	0.274	0.2	Biological Process	GO:0002467	germinal center formation	0.0998742	0.417036	2	0	2	10
GO:0009111 vitamin catabolic process	2	0.417036	0.274	0.2	Biological Process	GO:0009111	vitamin catabolic process	0.0998742	0.417036	1	1	2	10
GO:0031937 positive regulation of chromatin silencing	2	0.417036	0.274	0.2	Biological Process	GO:0031937	positive regulation of chromatin silencing	0.0998742	0.417036	0	2	2	10
GO:0035970 peptidyl-threonine dephosphorylation	2	0.417036	0.274	0.2	Biological Process	GO:0035970	peptidyl-threonine dephosphorylation	0.0998742	0.417036	1	1	2	10
GO:0043558 regulation of translational initiation in response to stress	2	0.417036	0.274	0.2	Biological Process	GO:0043558	regulation of translational initiation in response to stress	0.0998742	0.417036	0	2	2	10
GO:0045605 negative regulation of epidermal cell differentiation	2	0.417036	0.274	0.2	Biological Process	GO:0045605	negative regulation of epidermal cell differentiation	0.0998742	0.417036	2	0	2	10
GO:0046185 aldehyde catabolic process	2	0.417036	0.274	0.2	Biological Process	GO:0046185	aldehyde catabolic process	0.0998742	0.417036	0	2	2	10
GO:0046325 negative regulation of glucose import	2	0.417036	0.274	0.2	Biological Process	GO:0046325	negative regulation of glucose import	0.0998742	0.417036	1	1	2	10
GO:0060379 cardiac muscle cell myoblast differentiation	2	0.417036	0.274	0.2	Biological Process	GO:0060379	cardiac muscle cell myoblast differentiation	0.0998742	0.417036	2	0	2	10
GO:0070914 UV-damage excision repair	2	0.417036	0.274	0.2	Biological Process	GO:0070914	UV-damage excision repair	0.0998742	0.417036	1	1	2	10
GO:0070943 neutrophil mediated killing of symbiont cell	2	0.417036	0.274	0.2	Biological Process	GO:0070943	neutrophil mediated killing of symbiont cell	0.0998742	0.417036	1	1	2	10
GO:0071492 cellular response to UV-A	2	0.417036	0.274	0.2	Biological Process	GO:0071492	cellular response to UV-A	0.0998742	0.417036	1	1	2	10
GO:0072677 eosinophil migration	2	0.417036	0.274	0.2	Biological Process	GO:0072677	eosinophil migration	0.0998742	0.417036	2	0	2	10
GO:0099550 trans-synaptic signaling, modulating synaptic transmission	2	0.417036	0.274	0.2	Biological Process	GO:0099550	trans-synaptic signaling, modulating synaptic transmission	0.0998742	0.417036	2	0	2	10
GO:1902337 regulation of apoptotic process involved in morphogenesis	2	0.417036	0.274	0.2	Biological Process	GO:1902337	regulation of apoptotic process involved in morphogenesis	0.0998742	0.417036	1	1	2	10
GO:1903358 regulation of Golgi organization	2	0.417036	0.274	0.2	Biological Process	GO:1903358	regulation of Golgi organization	0.0998742	0.417036	0	2	2	10
GO:1904748 regulation of apoptotic process involved in development	2	0.417036	0.274	0.2	Biological Process	GO:1904748	regulation of apoptotic process involved in development	0.0998742	0.417036	1	1	2	10
GO:2001267 regulation of cysteine-type endopeptidase activity involved in apoptotic signaling pathway	2	0.417036	0.274	0.2	Biological Process	GO:2001267	regulation of cysteine-type endopeptidase activity involved in apoptotic signaling pathway	0.0998742	0.417036	2	0	2	10
GO:1901990 regulation of mitotic cell cycle phase transition	14	0.417036	1.915	0.08	Biological Process	GO:1901990	regulation of mitotic cell cycle phase transition	0.100182	0.417036	3	11	14	176
GO:0007254 JNK cascade	10	0.417036	1.368	0.086	Biological Process	GO:0007254	JNK cascade	0.100985	0.417036	5	5	10	116
GO:0032496 response to lipopolysaccharide	13	0.417036	1.778	0.081	Biological Process	GO:0032496	response to lipopolysaccharide	0.101116	0.417036	7	6	13	161
GO:0071559 response to transforming growth factor beta	13	0.417036	1.778	0.081	Biological Process	GO:0071559	response to transforming growth factor beta	0.101116	0.417036	5	8	13	161
GO:0051098 regulation of binding	20	0.417036	2.736	0.074	Biological Process	GO:0051098	regulation of binding	0.101184	0.417036	10	10	20	270
GO:0070302 regulation of stress-activated protein kinase signaling cascade	12	0.417036	1.642	0.082	Biological Process	GO:0070302	regulation of stress-activated protein kinase signaling cascade	0.101661	0.417036	6	6	12	146
GO:0034763 negative regulation of transmembrane transport	7	0.417036	0.958	0.096	Biological Process	GO:0034763	negative regulation of transmembrane transport	0.102038	0.417036	6	1	7	73
GO:0031329 regulation of cellular catabolic process	35	0.417036	4.788	0.068	Biological Process	GO:0031329	regulation of cellular catabolic process	0.102093	0.417036	12	23	35	514
GO:0034340 response to type I interferon	4	0.417036	0.547	0.121	Biological Process	GO:0034340	response to type I interferon	0.102757	0.417036	1	3	4	33
GO:0090175 regulation of establishment of planar polarity	4	0.417036	0.547	0.121	Biological Process	GO:0090175	regulation of establishment of planar polarity	0.102757	0.417036	2	2	4	33
GO:0090342 regulation of cell aging	4	0.417036	0.547	0.121	Biological Process	GO:0090342	regulation of cell aging	0.102757	0.417036	2	2	4	33
GO:0097720 calcineurin-mediated signaling	4	0.417036	0.547	0.121	Biological Process	GO:0097720	calcineurin-mediated signaling	0.102757	0.417036	1	3	4	33
GO:1903533 regulation of protein targeting	4	0.417036	0.547	0.121	Biological Process	GO:1903533	regulation of protein targeting	0.102757	0.417036	1	3	4	33
GO:0002021 response to dietary excess	3	0.417036	0.41	0.143	Biological Process	GO:0002021	response to dietary excess	0.103454	0.417036	3	0	3	21
GO:0048512 circadian behavior	3	0.417036	0.41	0.143	Biological Process	GO:0048512	circadian behavior	0.103454	0.417036	3	0	3	21
GO:0060143 positive regulation of syncytium formation by plasma membrane fusion	3	0.417036	0.41	0.143	Biological Process	GO:0060143	positive regulation of syncytium formation by plasma membrane fusion	0.103454	0.417036	2	1	3	21
GO:0086005 ventricular cardiac muscle cell action potential	3	0.417036	0.41	0.143	Biological Process	GO:0086005	ventricular cardiac muscle cell action potential	0.103454	0.417036	2	1	3	21
GO:0098815 modulation of excitatory postsynaptic potential	3	0.417036	0.41	0.143	Biological Process	GO:0098815	modulation of excitatory postsynaptic potential	0.103454	0.417036	2	1	3	21
GO:0044772 mitotic cell cycle phase transition	19	0.417036	2.599	0.075	Biological Process	GO:0044772	mitotic cell cycle phase transition	0.103553	0.417036	5	14	19	255
GO:0034637 cellular carbohydrate biosynthetic process	5	0.417036	0.684	0.109	Biological Process	GO:0034637	cellular carbohydrate biosynthetic process	0.103762	0.417036	4	1	5	46
GO:0048008 platelet-derived growth factor receptor signaling pathway	5	0.417036	0.684	0.109	Biological Process	GO:0048008	platelet-derived growth factor receptor signaling pathway	0.103762	0.417036	3	2	5	46
GO:0003002 regionalization	21	0.417036	2.873	0.073	Biological Process	GO:0003002	regionalization	0.10419	0.417036	10	11	21	287
GO:0042326 negative regulation of phosphorylation	22	0.417036	3.01	0.073	Biological Process	GO:0042326	negative regulation of phosphorylation	0.104227	0.417036	8	14	22	303
GO:0061448 connective tissue development	15	0.417036	2.052	0.078	Biological Process	GO:0061448	connective tissue development	0.105619	0.417036	8	7	15	193
GO:0032880 regulation of protein localization	37	0.417036	5.062	0.067	Biological Process	GO:0032880	regulation of protein localization	0.105784	0.417036	17	20	37	549
GO:2001252 positive regulation of chromosome organization	11	0.417036	1.505	0.083	Biological Process	GO:2001252	positive regulation of chromosome organization	0.105794	0.417036	3	8	11	132
GO:0001560 regulation of cell growth by extracellular stimulus	1	0.417036	0.137	0.5	Biological Process	GO:0001560	regulation of cell growth by extracellular stimulus	0.106048	0.417036	1	0	1	2
GO:0001661 conditioned taste aversion	1	0.417036	0.137	0.5	Biological Process	GO:0001661	conditioned taste aversion	0.106048	0.417036	1	0	1	2
GO:0002025 norepinephrine-epinephrine-mediated vasodilation involved in regulation of systemic arterial blood pressure	1	0.417036	0.137	0.5	Biological Process	GO:0002025	norepinephrine-epinephrine-mediated vasodilation involved in regulation of systemic arterial blood pressure	0.106048	0.417036	1	0	1	2
GO:0002034 regulation of blood vessel diameter by renin-angiotensin	1	0.417036	0.137	0.5	Biological Process	GO:0002034	regulation of blood vessel diameter by renin-angiotensin	0.106048	0.417036	1	0	1	2
GO:0002038 positive regulation of L-glutamate import across plasma membrane	1	0.417036	0.137	0.5	Biological Process	GO:0002038	positive regulation of L-glutamate import across plasma membrane	0.106048	0.417036	0	1	1	2
GO:0002191 cap-dependent translational initiation	1	0.417036	0.137	0.5	Biological Process	GO:0002191	cap-dependent translational initiation	0.106048	0.417036	0	1	1	2
GO:0002415 immunoglobulin transcytosis in epithelial cells mediated by polymeric immunoglobulin receptor	1	0.417036	0.137	0.5	Biological Process	GO:0002415	immunoglobulin transcytosis in epithelial cells mediated by polymeric immunoglobulin receptor	0.106048	0.417036	1	0	1	2
GO:0002636 positive regulation of germinal center formation	1	0.417036	0.137	0.5	Biological Process	GO:0002636	positive regulation of germinal center formation	0.106048	0.417036	1	0	1	2
GO:0002933 lipid hydroxylation	1	0.417036	0.137	0.5	Biological Process	GO:0002933	lipid hydroxylation	0.106048	0.417036	1	0	1	2
GO:0003072 renal control of peripheral vascular resistance involved in regulation of systemic arterial blood pressure	1	0.417036	0.137	0.5	Biological Process	GO:0003072	renal control of peripheral vascular resistance involved in regulation of systemic arterial blood pressure	0.106048	0.417036	1	0	1	2
GO:0003137 Notch signaling pathway involved in heart induction	1	0.417036	0.137	0.5	Biological Process	GO:0003137	Notch signaling pathway involved in heart induction	0.106048	0.417036	0	1	1	2
GO:0003193 pulmonary valve formation	1	0.417036	0.137	0.5	Biological Process	GO:0003193	pulmonary valve formation	0.106048	0.417036	0	1	1	2
GO:0003195 tricuspid valve formation	1	0.417036	0.137	0.5	Biological Process	GO:0003195	tricuspid valve formation	0.106048	0.417036	1	0	1	2
GO:0003210 cardiac atrium formation	1	0.417036	0.137	0.5	Biological Process	GO:0003210	cardiac atrium formation	0.106048	0.417036	0	1	1	2
GO:0003252 negative regulation of cell proliferation involved in heart valve morphogenesis	1	0.417036	0.137	0.5	Biological Process	GO:0003252	negative regulation of cell proliferation involved in heart valve morphogenesis	0.106048	0.417036	1	0	1	2
GO:0003373 dynamin family protein polymerization involved in membrane fission	1	0.417036	0.137	0.5	Biological Process	GO:0003373	dynamin family protein polymerization involved in membrane fission	0.106048	0.417036	0	1	1	2
GO:0003374 dynamin family protein polymerization involved in mitochondrial fission	1	0.417036	0.137	0.5	Biological Process	GO:0003374	dynamin family protein polymerization involved in mitochondrial fission	0.106048	0.417036	0	1	1	2
GO:0006054 N-acetylneuraminate metabolic process	1	0.417036	0.137	0.5	Biological Process	GO:0006054	N-acetylneuraminate metabolic process	0.106048	0.417036	0	1	1	2
GO:0006433 prolyl-tRNA aminoacylation	1	0.417036	0.137	0.5	Biological Process	GO:0006433	prolyl-tRNA aminoacylation	0.106048	0.417036	0	1	1	2
GO:0006657 CDP-choline pathway	1	0.417036	0.137	0.5	Biological Process	GO:0006657	CDP-choline pathway	0.106048	0.417036	0	1	1	2
GO:0006788 heme oxidation	1	0.417036	0.137	0.5	Biological Process	GO:0006788	heme oxidation	0.106048	0.417036	0	1	1	2
GO:0006957 complement activation, alternative pathway	1	0.417036	0.137	0.5	Biological Process	GO:0006957	complement activation, alternative pathway	0.106048	0.417036	1	0	1	2
GO:0007597 blood coagulation, intrinsic pathway	1	0.417036	0.137	0.5	Biological Process	GO:0007597	blood coagulation, intrinsic pathway	0.106048	0.417036	1	0	1	2
GO:0009233 menaquinone metabolic process	1	0.417036	0.137	0.5	Biological Process	GO:0009233	menaquinone metabolic process	0.106048	0.417036	0	1	1	2
GO:0009249 protein lipoylation	1	0.417036	0.137	0.5	Biological Process	GO:0009249	protein lipoylation	0.106048	0.417036	0	1	1	2
GO:0010606 positive regulation of cytoplasmic mRNA processing body assembly	1	0.417036	0.137	0.5	Biological Process	GO:0010606	positive regulation of cytoplasmic mRNA processing body assembly	0.106048	0.417036	1	0	1	2
GO:0010753 positive regulation of cGMP-mediated signaling	1	0.417036	0.137	0.5	Biological Process	GO:0010753	positive regulation of cGMP-mediated signaling	0.106048	0.417036	0	1	1	2
GO:0010760 negative regulation of macrophage chemotaxis	1	0.417036	0.137	0.5	Biological Process	GO:0010760	negative regulation of macrophage chemotaxis	0.106048	0.417036	0	1	1	2
GO:0014042 positive regulation of neuron maturation	1	0.417036	0.137	0.5	Biological Process	GO:0014042	positive regulation of neuron maturation	0.106048	0.417036	1	0	1	2
GO:0014737 positive regulation of muscle atrophy	1	0.417036	0.137	0.5	Biological Process	GO:0014737	positive regulation of muscle atrophy	0.106048	0.417036	0	1	1	2
GO:0014873 response to muscle activity involved in regulation of muscle adaptation	1	0.417036	0.137	0.5	Biological Process	GO:0014873	response to muscle activity involved in regulation of muscle adaptation	0.106048	0.417036	0	1	1	2
GO:0014891 striated muscle atrophy	1	0.417036	0.137	0.5	Biological Process	GO:0014891	striated muscle atrophy	0.106048	0.417036	0	1	1	2
GO:0015825 L-serine transport	1	0.417036	0.137	0.5	Biological Process	GO:0015825	L-serine transport	0.106048	0.417036	0	1	1	2
GO:0018094 protein polyglycylation	1	0.417036	0.137	0.5	Biological Process	GO:0018094	protein polyglycylation	0.106048	0.417036	1	0	1	2
GO:0019243 methylglyoxal catabolic process to D-lactate via S-lactoyl-glutathione	1	0.417036	0.137	0.5	Biological Process	GO:0019243	methylglyoxal catabolic process to D-lactate via S-lactoyl-glutathione	0.106048	0.417036	0	1	1	2
GO:0019371 cyclooxygenase pathway	1	0.417036	0.137	0.5	Biological Process	GO:0019371	cyclooxygenase pathway	0.106048	0.417036	1	0	1	2
GO:0021557 oculomotor nerve development	1	0.417036	0.137	0.5	Biological Process	GO:0021557	oculomotor nerve development	0.106048	0.417036	1	0	1	2
GO:0021558 trochlear nerve development	1	0.417036	0.137	0.5	Biological Process	GO:0021558	trochlear nerve development	0.106048	0.417036	1	0	1	2
GO:0021586 pons maturation	1	0.417036	0.137	0.5	Biological Process	GO:0021586	pons maturation	0.106048	0.417036	0	1	1	2
GO:0021718 superior olivary nucleus development	1	0.417036	0.137	0.5	Biological Process	GO:0021718	superior olivary nucleus development	0.106048	0.417036	0	1	1	2
GO:0021722 superior olivary nucleus maturation	1	0.417036	0.137	0.5	Biological Process	GO:0021722	superior olivary nucleus maturation	0.106048	0.417036	0	1	1	2
GO:0021893 cerebral cortex GABAergic interneuron fate commitment	1	0.417036	0.137	0.5	Biological Process	GO:0021893	cerebral cortex GABAergic interneuron fate commitment	0.106048	0.417036	1	0	1	2
GO:0021896 forebrain astrocyte differentiation	1	0.417036	0.137	0.5	Biological Process	GO:0021896	forebrain astrocyte differentiation	0.106048	0.417036	0	1	1	2
GO:0021897 forebrain astrocyte development	1	0.417036	0.137	0.5	Biological Process	GO:0021897	forebrain astrocyte development	0.106048	0.417036	0	1	1	2
GO:0030910 olfactory placode formation	1	0.417036	0.137	0.5	Biological Process	GO:0030910	olfactory placode formation	0.106048	0.417036	0	1	1	2
GO:0031247 actin rod assembly	1	0.417036	0.137	0.5	Biological Process	GO:0031247	actin rod assembly	0.106048	0.417036	0	1	1	2
GO:0031284 positive regulation of guanylate cyclase activity	1	0.417036	0.137	0.5	Biological Process	GO:0031284	positive regulation of guanylate cyclase activity	0.106048	0.417036	0	1	1	2
GO:0031445 regulation of heterochromatin assembly	1	0.417036	0.137	0.5	Biological Process	GO:0031445	regulation of heterochromatin assembly	0.106048	0.417036	0	1	1	2
GO:0031453 positive regulation of heterochromatin assembly	1	0.417036	0.137	0.5	Biological Process	GO:0031453	positive regulation of heterochromatin assembly	0.106048	0.417036	0	1	1	2
GO:0032218 riboflavin transport	1	0.417036	0.137	0.5	Biological Process	GO:0032218	riboflavin transport	0.106048	0.417036	0	1	1	2
GO:0032464 positive regulation of protein homooligomerization	1	0.417036	0.137	0.5	Biological Process	GO:0032464	positive regulation of protein homooligomerization	0.106048	0.417036	1	0	1	2
GO:0032877 positive regulation of DNA endoreduplication	1	0.417036	0.137	0.5	Biological Process	GO:0032877	positive regulation of DNA endoreduplication	0.106048	0.417036	1	0	1	2
GO:0032971 regulation of muscle filament sliding	1	0.417036	0.137	0.5	Biological Process	GO:0032971	regulation of muscle filament sliding	0.106048	0.417036	0	1	1	2
GO:0033023 mast cell homeostasis	1	0.417036	0.137	0.5	Biological Process	GO:0033023	mast cell homeostasis	0.106048	0.417036	1	0	1	2
GO:0033216 ferric iron import	1	0.417036	0.137	0.5	Biological Process	GO:0033216	ferric iron import	0.106048	0.417036	0	1	1	2
GO:0033605 positive regulation of catecholamine secretion	1	0.417036	0.137	0.5	Biological Process	GO:0033605	positive regulation of catecholamine secretion	0.106048	0.417036	0	1	1	2
GO:0033624 negative regulation of integrin activation	1	0.417036	0.137	0.5	Biological Process	GO:0033624	negative regulation of integrin activation	0.106048	0.417036	1	0	1	2
GO:0034441 plasma lipoprotein particle oxidation	1	0.417036	0.137	0.5	Biological Process	GO:0034441	plasma lipoprotein particle oxidation	0.106048	0.417036	1	0	1	2
GO:0035425 autocrine signaling	1	0.417036	0.137	0.5	Biological Process	GO:0035425	autocrine signaling	0.106048	0.417036	0	1	1	2
GO:0035480 regulation of Notch signaling pathway involved in heart induction	1	0.417036	0.137	0.5	Biological Process	GO:0035480	regulation of Notch signaling pathway involved in heart induction	0.106048	0.417036	0	1	1	2
GO:0035481 positive regulation of Notch signaling pathway involved in heart induction	1	0.417036	0.137	0.5	Biological Process	GO:0035481	positive regulation of Notch signaling pathway involved in heart induction	0.106048	0.417036	0	1	1	2
GO:0035781 CD86 biosynthetic process	1	0.417036	0.137	0.5	Biological Process	GO:0035781	CD86 biosynthetic process	0.106048	0.417036	0	1	1	2
GO:0035815 positive regulation of renal sodium excretion	1	0.417036	0.137	0.5	Biological Process	GO:0035815	positive regulation of renal sodium excretion	0.106048	0.417036	1	0	1	2
GO:0036092 phosphatidylinositol-3-phosphate biosynthetic process	1	0.417036	0.137	0.5	Biological Process	GO:0036092	phosphatidylinositol-3-phosphate biosynthetic process	0.106048	0.417036	0	1	1	2
GO:0036337 Fas signaling pathway	1	0.417036	0.137	0.5	Biological Process	GO:0036337	Fas signaling pathway	0.106048	0.417036	1	0	1	2
GO:0036482 neuron intrinsic apoptotic signaling pathway in response to hydrogen peroxide	1	0.417036	0.137	0.5	Biological Process	GO:0036482	neuron intrinsic apoptotic signaling pathway in response to hydrogen peroxide	0.106048	0.417036	0	1	1	2
GO:0038098 sequestering of BMP from receptor via BMP binding	1	0.417036	0.137	0.5	Biological Process	GO:0038098	sequestering of BMP from receptor via BMP binding	0.106048	0.417036	0	1	1	2
GO:0038108 negative regulation of appetite by leptin-mediated signaling pathway	1	0.417036	0.137	0.5	Biological Process	GO:0038108	negative regulation of appetite by leptin-mediated signaling pathway	0.106048	0.417036	1	0	1	2
GO:0038129 ERBB3 signaling pathway	1	0.417036	0.137	0.5	Biological Process	GO:0038129	ERBB3 signaling pathway	0.106048	0.417036	1	0	1	2
GO:0042276 error-prone translesion synthesis	1	0.417036	0.137	0.5	Biological Process	GO:0042276	error-prone translesion synthesis	0.106048	0.417036	1	0	1	2
GO:0042663 regulation of endodermal cell fate specification	1	0.417036	0.137	0.5	Biological Process	GO:0042663	regulation of endodermal cell fate specification	0.106048	0.417036	0	1	1	2
GO:0042816 vitamin B6 metabolic process	1	0.417036	0.137	0.5	Biological Process	GO:0042816	vitamin B6 metabolic process	0.106048	0.417036	0	1	1	2
GO:0042822 pyridoxal phosphate metabolic process	1	0.417036	0.137	0.5	Biological Process	GO:0042822	pyridoxal phosphate metabolic process	0.106048	0.417036	0	1	1	2
GO:0043503 skeletal muscle fiber adaptation	1	0.417036	0.137	0.5	Biological Process	GO:0043503	skeletal muscle fiber adaptation	0.106048	0.417036	0	1	1	2
GO:0045658 regulation of neutrophil differentiation	1	0.417036	0.137	0.5	Biological Process	GO:0045658	regulation of neutrophil differentiation	0.106048	0.417036	1	0	1	2
GO:0045659 negative regulation of neutrophil differentiation	1	0.417036	0.137	0.5	Biological Process	GO:0045659	negative regulation of neutrophil differentiation	0.106048	0.417036	1	0	1	2
GO:0045719 negative regulation of glycogen biosynthetic process	1	0.417036	0.137	0.5	Biological Process	GO:0045719	negative regulation of glycogen biosynthetic process	0.106048	0.417036	1	0	1	2
GO:0045799 positive regulation of chromatin assembly or disassembly	1	0.417036	0.137	0.5	Biological Process	GO:0045799	positive regulation of chromatin assembly or disassembly	0.106048	0.417036	0	1	1	2
GO:0046340 diacylglycerol catabolic process	1	0.417036	0.137	0.5	Biological Process	GO:0046340	diacylglycerol catabolic process	0.106048	0.417036	0	1	1	2
GO:0046985 positive regulation of hemoglobin biosynthetic process	1	0.417036	0.137	0.5	Biological Process	GO:0046985	positive regulation of hemoglobin biosynthetic process	0.106048	0.417036	1	0	1	2
GO:0048210 Golgi vesicle fusion to target membrane	1	0.417036	0.137	0.5	Biological Process	GO:0048210	Golgi vesicle fusion to target membrane	0.106048	0.417036	1	0	1	2
GO:0048319 axial mesoderm morphogenesis	1	0.417036	0.137	0.5	Biological Process	GO:0048319	axial mesoderm morphogenesis	0.106048	0.417036	1	0	1	2
GO:0048320 axial mesoderm formation	1	0.417036	0.137	0.5	Biological Process	GO:0048320	axial mesoderm formation	0.106048	0.417036	1	0	1	2
GO:0048627 myoblast development	1	0.417036	0.137	0.5	Biological Process	GO:0048627	myoblast development	0.106048	0.417036	0	1	1	2
GO:0051389 inactivation of MAPKK activity	1	0.417036	0.137	0.5	Biological Process	GO:0051389	inactivation of MAPKK activity	0.106048	0.417036	1	0	1	2
GO:0051595 response to methylglyoxal	1	0.417036	0.137	0.5	Biological Process	GO:0051595	response to methylglyoxal	0.106048	0.417036	0	1	1	2
GO:0051790 short-chain fatty acid biosynthetic process	1	0.417036	0.137	0.5	Biological Process	GO:0051790	short-chain fatty acid biosynthetic process	0.106048	0.417036	0	1	1	2
GO:0051792 medium-chain fatty acid biosynthetic process	1	0.417036	0.137	0.5	Biological Process	GO:0051792	medium-chain fatty acid biosynthetic process	0.106048	0.417036	0	1	1	2
GO:0051866 general adaptation syndrome	1	0.417036	0.137	0.5	Biological Process	GO:0051866	general adaptation syndrome	0.106048	0.417036	1	0	1	2
GO:0060024 rhythmic synaptic transmission	1	0.417036	0.137	0.5	Biological Process	GO:0060024	rhythmic synaptic transmission	0.106048	0.417036	1	0	1	2
GO:0060309 elastin catabolic process	1	0.417036	0.137	0.5	Biological Process	GO:0060309	elastin catabolic process	0.106048	0.417036	1	0	1	2
GO:0060398 regulation of growth hormone receptor signaling pathway	1	0.417036	0.137	0.5	Biological Process	GO:0060398	regulation of growth hormone receptor signaling pathway	0.106048	0.417036	1	0	1	2
GO:0060400 negative regulation of growth hormone receptor signaling pathway	1	0.417036	0.137	0.5	Biological Process	GO:0060400	negative regulation of growth hormone receptor signaling pathway	0.106048	0.417036	1	0	1	2
GO:0060545 positive regulation of necroptotic process	1	0.417036	0.137	0.5	Biological Process	GO:0060545	positive regulation of necroptotic process	0.106048	0.417036	0	1	1	2
GO:0060913 cardiac cell fate determination	1	0.417036	0.137	0.5	Biological Process	GO:0060913	cardiac cell fate determination	0.106048	0.417036	0	1	1	2
GO:0060979 vasculogenesis involved in coronary vascular morphogenesis	1	0.417036	0.137	0.5	Biological Process	GO:0060979	vasculogenesis involved in coronary vascular morphogenesis	0.106048	0.417036	1	0	1	2
GO:0060994 regulation of transcription from RNA polymerase II promoter involved in kidney development	1	0.417036	0.137	0.5	Biological Process	GO:0060994	regulation of transcription from RNA polymerase II promoter involved in kidney development	0.106048	0.417036	0	1	1	2
GO:0061051 positive regulation of cell growth involved in cardiac muscle cell development	1	0.417036	0.137	0.5	Biological Process	GO:0061051	positive regulation of cell growth involved in cardiac muscle cell development	0.106048	0.417036	1	0	1	2
GO:0061075 positive regulation of neural retina development	1	0.417036	0.137	0.5	Biological Process	GO:0061075	positive regulation of neural retina development	0.106048	0.417036	1	0	1	2
GO:0061102 stomach neuroendocrine cell differentiation	1	0.417036	0.137	0.5	Biological Process	GO:0061102	stomach neuroendocrine cell differentiation	0.106048	0.417036	1	0	1	2
GO:0061888 regulation of astrocyte activation	1	0.417036	0.137	0.5	Biological Process	GO:0061888	regulation of astrocyte activation	0.106048	0.417036	1	0	1	2
GO:0061889 negative regulation of astrocyte activation	1	0.417036	0.137	0.5	Biological Process	GO:0061889	negative regulation of astrocyte activation	0.106048	0.417036	1	0	1	2
GO:0070101 positive regulation of chemokine-mediated signaling pathway	1	0.417036	0.137	0.5	Biological Process	GO:0070101	positive regulation of chemokine-mediated signaling pathway	0.106048	0.417036	1	0	1	2
GO:0070105 positive regulation of interleukin-6-mediated signaling pathway	1	0.417036	0.137	0.5	Biological Process	GO:0070105	positive regulation of interleukin-6-mediated signaling pathway	0.106048	0.417036	0	1	1	2
GO:0070366 regulation of hepatocyte differentiation	1	0.417036	0.137	0.5	Biological Process	GO:0070366	regulation of hepatocyte differentiation	0.106048	0.417036	0	1	1	2
GO:0070563 negative regulation of vitamin D receptor signaling pathway	1	0.417036	0.137	0.5	Biological Process	GO:0070563	negative regulation of vitamin D receptor signaling pathway	0.106048	0.417036	0	1	1	2
GO:0070668 positive regulation of mast cell proliferation	1	0.417036	0.137	0.5	Biological Process	GO:0070668	positive regulation of mast cell proliferation	0.106048	0.417036	1	0	1	2
GO:0071228 cellular response to tumor cell	1	0.417036	0.137	0.5	Biological Process	GO:0071228	cellular response to tumor cell	0.106048	0.417036	1	0	1	2
GO:0071698 olfactory placode development	1	0.417036	0.137	0.5	Biological Process	GO:0071698	olfactory placode development	0.106048	0.417036	0	1	1	2
GO:0071699 olfactory placode morphogenesis	1	0.417036	0.137	0.5	Biological Process	GO:0071699	olfactory placode morphogenesis	0.106048	0.417036	0	1	1	2
GO:0071787 endoplasmic reticulum tubular network formation	1	0.417036	0.137	0.5	Biological Process	GO:0071787	endoplasmic reticulum tubular network formation	0.106048	0.417036	0	1	1	2
GO:0071881 adenylate cyclase-inhibiting adrenergic receptor signaling pathway	1	0.417036	0.137	0.5	Biological Process	GO:0071881	adenylate cyclase-inhibiting adrenergic receptor signaling pathway	0.106048	0.417036	1	0	1	2
GO:0071955 recycling endosome to Golgi transport	1	0.417036	0.137	0.5	Biological Process	GO:0071955	recycling endosome to Golgi transport	0.106048	0.417036	1	0	1	2
GO:0072071 kidney interstitial fibroblast differentiation	1	0.417036	0.137	0.5	Biological Process	GO:0072071	kidney interstitial fibroblast differentiation	0.106048	0.417036	1	0	1	2
GO:0072141 renal interstitial fibroblast development	1	0.417036	0.137	0.5	Biological Process	GO:0072141	renal interstitial fibroblast development	0.106048	0.417036	1	0	1	2
GO:0072156 distal tubule morphogenesis	1	0.417036	0.137	0.5	Biological Process	GO:0072156	distal tubule morphogenesis	0.106048	0.417036	0	1	1	2
GO:0072237 metanephric proximal tubule development	1	0.417036	0.137	0.5	Biological Process	GO:0072237	metanephric proximal tubule development	0.106048	0.417036	0	1	1	2
GO:0072272 proximal/distal pattern formation involved in metanephric nephron development	1	0.417036	0.137	0.5	Biological Process	GO:0072272	proximal/distal pattern formation involved in metanephric nephron development	0.106048	0.417036	0	1	1	2
GO:0072344 rescue of stalled ribosome	1	0.417036	0.137	0.5	Biological Process	GO:0072344	rescue of stalled ribosome	0.106048	0.417036	0	1	1	2
GO:0090156 cellular sphingolipid homeostasis	1	0.417036	0.137	0.5	Biological Process	GO:0090156	cellular sphingolipid homeostasis	0.106048	0.417036	0	1	1	2
GO:0090233 negative regulation of spindle checkpoint	1	0.417036	0.137	0.5	Biological Process	GO:0090233	negative regulation of spindle checkpoint	0.106048	0.417036	0	1	1	2
GO:0090258 negative regulation of mitochondrial fission	1	0.417036	0.137	0.5	Biological Process	GO:0090258	negative regulation of mitochondrial fission	0.106048	0.417036	0	1	1	2
GO:0097343 ripoptosome assembly	1	0.417036	0.137	0.5	Biological Process	GO:0097343	ripoptosome assembly	0.106048	0.417036	0	1	1	2
GO:0097745 mitochondrial tRNA 5'-end processing	1	0.417036	0.137	0.5	Biological Process	GO:0097745	mitochondrial tRNA 5'-end processing	0.106048	0.417036	0	1	1	2
GO:0098706 ferric iron import across cell outer membrane	1	0.417036	0.137	0.5	Biological Process	GO:0098706	ferric iron import across cell outer membrane	0.106048	0.417036	0	1	1	2
GO:0098758 response to interleukin-8	1	0.417036	0.137	0.5	Biological Process	GO:0098758	response to interleukin-8	0.106048	0.417036	1	0	1	2
GO:0098759 cellular response to interleukin-8	1	0.417036	0.137	0.5	Biological Process	GO:0098759	cellular response to interleukin-8	0.106048	0.417036	1	0	1	2
GO:0098886 modification of dendritic spine	1	0.417036	0.137	0.5	Biological Process	GO:0098886	modification of dendritic spine	0.106048	0.417036	0	1	1	2
GO:0099040 ceramide translocation	1	0.417036	0.137	0.5	Biological Process	GO:0099040	ceramide translocation	0.106048	0.417036	1	0	1	2
GO:0099074 mitochondrion to lysosome transport	1	0.417036	0.137	0.5	Biological Process	GO:0099074	mitochondrion to lysosome transport	0.106048	0.417036	0	1	1	2
GO:0099075 mitochondrion-derived vesicle mediated transport	1	0.417036	0.137	0.5	Biological Process	GO:0099075	mitochondrion-derived vesicle mediated transport	0.106048	0.417036	0	1	1	2
GO:0099557 trans-synaptic signaling by trans-synaptic complex, modulating synaptic transmission	1	0.417036	0.137	0.5	Biological Process	GO:0099557	trans-synaptic signaling by trans-synaptic complex, modulating synaptic transmission	0.106048	0.417036	1	0	1	2
GO:0100001 regulation of skeletal muscle contraction by action potential	1	0.417036	0.137	0.5	Biological Process	GO:0100001	regulation of skeletal muscle contraction by action potential	0.106048	0.417036	1	0	1	2
GO:0140039 cell-cell adhesion in response to extracellular stimulus	1	0.417036	0.137	0.5	Biological Process	GO:0140039	cell-cell adhesion in response to extracellular stimulus	0.106048	0.417036	0	1	1	2
GO:0140192 regulation of adenylate cyclase-activating adrenergic receptor signaling pathway involved in heart process	1	0.417036	0.137	0.5	Biological Process	GO:0140192	regulation of adenylate cyclase-activating adrenergic receptor signaling pathway involved in heart process	0.106048	0.417036	1	0	1	2
GO:0140199 negative regulation of adenylate cyclase-activating adrenergic receptor signaling pathway involved in heart process	1	0.417036	0.137	0.5	Biological Process	GO:0140199	negative regulation of adenylate cyclase-activating adrenergic receptor signaling pathway involved in heart process	0.106048	0.417036	1	0	1	2
GO:1900736 regulation of phospholipase C-activating G protein-coupled receptor signaling pathway	1	0.417036	0.137	0.5	Biological Process	GO:1900736	regulation of phospholipase C-activating G protein-coupled receptor signaling pathway	0.106048	0.417036	1	0	1	2
GO:1900738 positive regulation of phospholipase C-activating G protein-coupled receptor signaling pathway	1	0.417036	0.137	0.5	Biological Process	GO:1900738	positive regulation of phospholipase C-activating G protein-coupled receptor signaling pathway	0.106048	0.417036	1	0	1	2
GO:1900740 positive regulation of protein insertion into mitochondrial membrane involved in apoptotic signaling pathway	1	0.417036	0.137	0.5	Biological Process	GO:1900740	positive regulation of protein insertion into mitochondrial membrane involved in apoptotic signaling pathway	0.106048	0.417036	1	0	1	2
GO:1901026 ripoptosome assembly involved in necroptotic process	1	0.417036	0.137	0.5	Biological Process	GO:1901026	ripoptosome assembly involved in necroptotic process	0.106048	0.417036	0	1	1	2
GO:1901252 regulation of intracellular transport of viral material	1	0.417036	0.137	0.5	Biological Process	GO:1901252	regulation of intracellular transport of viral material	0.106048	0.417036	1	0	1	2
GO:1901506 regulation of acylglycerol transport	1	0.417036	0.137	0.5	Biological Process	GO:1901506	regulation of acylglycerol transport	0.106048	0.417036	0	1	1	2
GO:1901508 positive regulation of acylglycerol transport	1	0.417036	0.137	0.5	Biological Process	GO:1901508	positive regulation of acylglycerol transport	0.106048	0.417036	0	1	1	2
GO:1901859 negative regulation of mitochondrial DNA metabolic process	1	0.417036	0.137	0.5	Biological Process	GO:1901859	negative regulation of mitochondrial DNA metabolic process	0.106048	0.417036	0	1	1	2
GO:1902359 Notch signaling pathway involved in somitogenesis	1	0.417036	0.137	0.5	Biological Process	GO:1902359	Notch signaling pathway involved in somitogenesis	0.106048	0.417036	0	1	1	2
GO:1902366 regulation of Notch signaling pathway involved in somitogenesis	1	0.417036	0.137	0.5	Biological Process	GO:1902366	regulation of Notch signaling pathway involved in somitogenesis	0.106048	0.417036	0	1	1	2
GO:1902367 negative regulation of Notch signaling pathway involved in somitogenesis	1	0.417036	0.137	0.5	Biological Process	GO:1902367	negative regulation of Notch signaling pathway involved in somitogenesis	0.106048	0.417036	0	1	1	2
GO:1902426 deactivation of mitotic spindle assembly checkpoint	1	0.417036	0.137	0.5	Biological Process	GO:1902426	deactivation of mitotic spindle assembly checkpoint	0.106048	0.417036	0	1	1	2
GO:1902811 positive regulation of skeletal muscle fiber differentiation	1	0.417036	0.137	0.5	Biological Process	GO:1902811	positive regulation of skeletal muscle fiber differentiation	0.106048	0.417036	0	1	1	2
GO:1902868 positive regulation of retina development in camera-type eye	1	0.417036	0.137	0.5	Biological Process	GO:1902868	positive regulation of retina development in camera-type eye	0.106048	0.417036	1	0	1	2
GO:1902871 positive regulation of amacrine cell differentiation	1	0.417036	0.137	0.5	Biological Process	GO:1902871	positive regulation of amacrine cell differentiation	0.106048	0.417036	1	0	1	2
GO:1903383 regulation of hydrogen peroxide-induced neuron intrinsic apoptotic signaling pathway	1	0.417036	0.137	0.5	Biological Process	GO:1903383	regulation of hydrogen peroxide-induced neuron intrinsic apoptotic signaling pathway	0.106048	0.417036	0	1	1	2
GO:1903384 negative regulation of hydrogen peroxide-induced neuron intrinsic apoptotic signaling pathway	1	0.417036	0.137	0.5	Biological Process	GO:1903384	negative regulation of hydrogen peroxide-induced neuron intrinsic apoptotic signaling pathway	0.106048	0.417036	0	1	1	2
GO:1903433 regulation of constitutive secretory pathway	1	0.417036	0.137	0.5	Biological Process	GO:1903433	regulation of constitutive secretory pathway	0.106048	0.417036	0	1	1	2
GO:1903444 negative regulation of brown fat cell differentiation	1	0.417036	0.137	0.5	Biological Process	GO:1903444	negative regulation of brown fat cell differentiation	0.106048	0.417036	0	1	1	2
GO:1903542 negative regulation of exosomal secretion	1	0.417036	0.137	0.5	Biological Process	GO:1903542	negative regulation of exosomal secretion	0.106048	0.417036	1	0	1	2
GO:1903677 regulation of cap-independent translational initiation	1	0.417036	0.137	0.5	Biological Process	GO:1903677	regulation of cap-independent translational initiation	0.106048	0.417036	0	1	1	2
GO:1903679 positive regulation of cap-independent translational initiation	1	0.417036	0.137	0.5	Biological Process	GO:1903679	positive regulation of cap-independent translational initiation	0.106048	0.417036	0	1	1	2
GO:1903750 regulation of intrinsic apoptotic signaling pathway in response to hydrogen peroxide	1	0.417036	0.137	0.5	Biological Process	GO:1903750	regulation of intrinsic apoptotic signaling pathway in response to hydrogen peroxide	0.106048	0.417036	0	1	1	2
GO:1903751 negative regulation of intrinsic apoptotic signaling pathway in response to hydrogen peroxide	1	0.417036	0.137	0.5	Biological Process	GO:1903751	negative regulation of intrinsic apoptotic signaling pathway in response to hydrogen peroxide	0.106048	0.417036	0	1	1	2
GO:1903929 primary palate development	1	0.417036	0.137	0.5	Biological Process	GO:1903929	primary palate development	0.106048	0.417036	0	1	1	2
GO:1904220 regulation of serine C-palmitoyltransferase activity	1	0.417036	0.137	0.5	Biological Process	GO:1904220	regulation of serine C-palmitoyltransferase activity	0.106048	0.417036	0	1	1	2
GO:1904245 regulation of polynucleotide adenylyltransferase activity	1	0.417036	0.137	0.5	Biological Process	GO:1904245	regulation of polynucleotide adenylyltransferase activity	0.106048	0.417036	1	0	1	2
GO:1904273 L-alanine import across plasma membrane	1	0.417036	0.137	0.5	Biological Process	GO:1904273	L-alanine import across plasma membrane	0.106048	0.417036	0	1	1	2
GO:1904580 regulation of intracellular mRNA localization	1	0.417036	0.137	0.5	Biological Process	GO:1904580	regulation of intracellular mRNA localization	0.106048	0.417036	1	0	1	2
GO:1904582 positive regulation of intracellular mRNA localization	1	0.417036	0.137	0.5	Biological Process	GO:1904582	positive regulation of intracellular mRNA localization	0.106048	0.417036	1	0	1	2
GO:1904688 regulation of cytoplasmic translational initiation	1	0.417036	0.137	0.5	Biological Process	GO:1904688	regulation of cytoplasmic translational initiation	0.106048	0.417036	0	1	1	2
GO:1904690 positive regulation of cytoplasmic translational initiation	1	0.417036	0.137	0.5	Biological Process	GO:1904690	positive regulation of cytoplasmic translational initiation	0.106048	0.417036	0	1	1	2
GO:1904837 beta-catenin-TCF complex assembly	1	0.417036	0.137	0.5	Biological Process	GO:1904837	beta-catenin-TCF complex assembly	0.106048	0.417036	0	1	1	2
GO:1904863 regulation of beta-catenin-TCF complex assembly	1	0.417036	0.137	0.5	Biological Process	GO:1904863	regulation of beta-catenin-TCF complex assembly	0.106048	0.417036	0	1	1	2
GO:1904864 negative regulation of beta-catenin-TCF complex assembly	1	0.417036	0.137	0.5	Biological Process	GO:1904864	negative regulation of beta-catenin-TCF complex assembly	0.106048	0.417036	0	1	1	2
GO:1904869 regulation of protein localization to Cajal body	1	0.417036	0.137	0.5	Biological Process	GO:1904869	regulation of protein localization to Cajal body	0.106048	0.417036	0	1	1	2
GO:1904871 positive regulation of protein localization to Cajal body	1	0.417036	0.137	0.5	Biological Process	GO:1904871	positive regulation of protein localization to Cajal body	0.106048	0.417036	0	1	1	2
GO:1905198 manchette assembly	1	0.417036	0.137	0.5	Biological Process	GO:1905198	manchette assembly	0.106048	0.417036	1	0	1	2
GO:1905206 positive regulation of hydrogen peroxide-induced cell death	1	0.417036	0.137	0.5	Biological Process	GO:1905206	positive regulation of hydrogen peroxide-induced cell death	0.106048	0.417036	0	1	1	2
GO:1905883 regulation of triglyceride transport	1	0.417036	0.137	0.5	Biological Process	GO:1905883	regulation of triglyceride transport	0.106048	0.417036	0	1	1	2
GO:1905885 positive regulation of triglyceride transport	1	0.417036	0.137	0.5	Biological Process	GO:1905885	positive regulation of triglyceride transport	0.106048	0.417036	0	1	1	2
GO:1990416 cellular response to brain-derived neurotrophic factor stimulus	1	0.417036	0.137	0.5	Biological Process	GO:1990416	cellular response to brain-derived neurotrophic factor stimulus	0.106048	0.417036	1	0	1	2
GO:1990962 drug transport across blood-brain barrier	1	0.417036	0.137	0.5	Biological Process	GO:1990962	drug transport across blood-brain barrier	0.106048	0.417036	1	0	1	2
GO:2000182 regulation of progesterone biosynthetic process	1	0.417036	0.137	0.5	Biological Process	GO:2000182	regulation of progesterone biosynthetic process	0.106048	0.417036	1	0	1	2
GO:2000299 negative regulation of Rho-dependent protein serine/threonine kinase activity	1	0.417036	0.137	0.5	Biological Process	GO:2000299	negative regulation of Rho-dependent protein serine/threonine kinase activity	0.106048	0.417036	1	0	1	2
GO:2000383 regulation of ectoderm development	1	0.417036	0.137	0.5	Biological Process	GO:2000383	regulation of ectoderm development	0.106048	0.417036	0	1	1	2
GO:2000384 negative regulation of ectoderm development	1	0.417036	0.137	0.5	Biological Process	GO:2000384	negative regulation of ectoderm development	0.106048	0.417036	0	1	1	2
GO:2000729 positive regulation of mesenchymal cell proliferation involved in ureter development	1	0.417036	0.137	0.5	Biological Process	GO:2000729	positive regulation of mesenchymal cell proliferation involved in ureter development	0.106048	0.417036	0	1	1	2
GO:2001040 positive regulation of cellular response to drug	1	0.417036	0.137	0.5	Biological Process	GO:2001040	positive regulation of cellular response to drug	0.106048	0.417036	0	1	1	2
GO:2001260 regulation of semaphorin-plexin signaling pathway	1	0.417036	0.137	0.5	Biological Process	GO:2001260	regulation of semaphorin-plexin signaling pathway	0.106048	0.417036	0	1	1	2
GO:2001270 regulation of cysteine-type endopeptidase activity involved in execution phase of apoptosis	1	0.417036	0.137	0.5	Biological Process	GO:2001270	regulation of cysteine-type endopeptidase activity involved in execution phase of apoptosis	0.106048	0.417036	0	1	1	2
GO:2001271 negative regulation of cysteine-type endopeptidase activity involved in execution phase of apoptosis	1	0.417036	0.137	0.5	Biological Process	GO:2001271	negative regulation of cysteine-type endopeptidase activity involved in execution phase of apoptosis	0.106048	0.417036	0	1	1	2
GO:0060562 epithelial tube morphogenesis	20	0.419767	2.736	0.074	Biological Process	GO:0060562	epithelial tube morphogenesis	0.106813	0.419767	10	10	20	272
GO:0032602 chemokine production	6	0.420637	0.821	0.1	Biological Process	GO:0032602	chemokine production	0.107321	0.420637	3	3	6	60
GO:0032642 regulation of chemokine production	6	0.420637	0.821	0.1	Biological Process	GO:0032642	regulation of chemokine production	0.107321	0.420637	3	3	6	60
GO:0034620 cellular response to unfolded protein	6	0.420637	0.821	0.1	Biological Process	GO:0034620	cellular response to unfolded protein	0.107321	0.420637	3	3	6	60
GO:0050871 positive regulation of B cell activation	6	0.420637	0.821	0.1	Biological Process	GO:0050871	positive regulation of B cell activation	0.107321	0.420637	4	2	6	60
GO:0007613 memory	7	0.421925	0.958	0.095	Biological Process	GO:0007613	memory	0.107721	0.421925	4	3	7	74
GO:0008174 mRNA methyltransferase activity	2	0.422707	0.274	0.25	Molecular Function	GO:0008174	mRNA methyltransferase activity	0.0656142	0.422707	0	2	2	8
GO:0015666 restriction endodeoxyribonuclease activity	2	0.422707	0.274	0.25	Molecular Function	GO:0015666	restriction endodeoxyribonuclease activity	0.0656142	0.422707	0	2	2	8
GO:0048019 receptor antagonist activity	2	0.422707	0.274	0.25	Molecular Function	GO:0048019	receptor antagonist activity	0.0656142	0.422707	2	0	2	8
GO:0070513 death domain binding	2	0.422707	0.274	0.25	Molecular Function	GO:0070513	death domain binding	0.0656142	0.422707	0	2	2	8
GO:1990756 protein binding, bridging involved in substrate recognition for ubiquitination	2	0.422707	0.274	0.25	Molecular Function	GO:1990756	protein binding, bridging involved in substrate recognition for ubiquitination	0.0656142	0.422707	1	1	2	8
GO:0043235 receptor complex	18	0.425695	2.723	0.079	Cellular Component	GO:0043235	receptor complex	0.0678966	0.425695	10	8	18	228
GO:0008305 integrin complex	4	0.425695	0.605	0.138	Cellular Component	GO:0008305	integrin complex	0.0684501	0.425695	2	2	4	29
GO:0018209 peptidyl-serine modification	15	0.426848	2.052	0.077	Biological Process	GO:0018209	peptidyl-serine modification	0.10905	0.426848	7	8	15	194
GO:0045860 positive regulation of protein kinase activity	20	0.429087	2.736	0.073	Biological Process	GO:0045860	positive regulation of protein kinase activity	0.1097	0.429087	12	8	20	273
GO:0006974 cellular response to DNA damage stimulus	37	0.429087	5.062	0.067	Biological Process	GO:0006974	cellular response to DNA damage stimulus	0.109809	0.429087	16	21	37	551
GO:0046890 regulation of lipid biosynthetic process	10	0.429087	1.368	0.085	Biological Process	GO:0046890	regulation of lipid biosynthetic process	0.109841	0.429087	5	5	10	118
GO:0034976 response to endoplasmic reticulum stress	14	0.432634	1.915	0.078	Biological Process	GO:0034976	response to endoplasmic reticulum stress	0.110823	0.432634	5	9	14	179
GO:0001736 establishment of planar polarity	5	0.433526	0.684	0.106	Biological Process	GO:0001736	establishment of planar polarity	0.111212	0.433526	2	3	5	47
GO:0007164 establishment of tissue polarity	5	0.433526	0.684	0.106	Biological Process	GO:0007164	establishment of tissue polarity	0.111212	0.433526	2	3	5	47
GO:0051048 negative regulation of secretion	8	0.433526	1.094	0.09	Biological Process	GO:0051048	negative regulation of secretion	0.111626	0.433526	4	4	8	89
GO:0008542 visual learning	4	0.433526	0.547	0.118	Biological Process	GO:0008542	visual learning	0.111714	0.433526	2	2	4	34
GO:0030513 positive regulation of BMP signaling pathway	4	0.433526	0.547	0.118	Biological Process	GO:0030513	positive regulation of BMP signaling pathway	0.111714	0.433526	3	1	4	34
GO:0038202 TORC1 signaling	4	0.433526	0.547	0.118	Biological Process	GO:0038202	TORC1 signaling	0.111714	0.433526	1	3	4	34
GO:0046580 negative regulation of Ras protein signal transduction	4	0.433526	0.547	0.118	Biological Process	GO:0046580	negative regulation of Ras protein signal transduction	0.111714	0.433526	4	0	4	34
GO:0120163 negative regulation of cold-induced thermogenesis	4	0.433526	0.547	0.118	Biological Process	GO:0120163	negative regulation of cold-induced thermogenesis	0.111714	0.433526	2	2	4	34
GO:2000648 positive regulation of stem cell proliferation	4	0.433526	0.547	0.118	Biological Process	GO:2000648	positive regulation of stem cell proliferation	0.111714	0.433526	2	2	4	34
GO:0005539 glycosaminoglycan binding	11	0.43831	1.505	0.089	Molecular Function	GO:0005539	glycosaminoglycan binding	0.0684723	0.43831	6	5	11	123
GO:0043231 intracellular membrane-bounded organelle	370	0.440546	55.976	0.057	Cellular Component	GO:0043231	intracellular membrane-bounded organelle	0.0728365	0.440546	121	249	370	6511
GO:0043227 membrane-bounded organelle	395	0.440546	59.758	0.057	Cellular Component	GO:0043227	membrane-bounded organelle	0.0733663	0.440546	137	258	395	6978
GO:0044420 extracellular matrix component	5	0.440546	0.756	0.119	Cellular Component	GO:0044420	extracellular matrix component	0.0740165	0.440546	2	3	5	42
GO:0045111 intermediate filament cytoskeleton	9	0.440546	1.362	0.094	Cellular Component	GO:0045111	intermediate filament cytoskeleton	0.0740668	0.440546	5	4	9	96
GO:0044444 cytoplasmic part	318	0.440546	48.109	0.057	Cellular Component	GO:0044444	cytoplasmic part	0.0742115	0.440546	112	206	318	5550
GO:0032874 positive regulation of stress-activated MAPK cascade	9	0.440799	1.231	0.087	Biological Process	GO:0032874	positive regulation of stress-activated MAPK cascade	0.113663	0.440799	4	5	9	104
GO:0001530 lipopolysaccharide binding	3	0.441435	0.41	0.167	Molecular Function	GO:0001530	lipopolysaccharide binding	0.0698389	0.441435	2	1	3	18
GO:0004675 transmembrane receptor protein serine/threonine kinase activity	3	0.441435	0.41	0.167	Molecular Function	GO:0004675	transmembrane receptor protein serine/threonine kinase activity	0.0698389	0.441435	1	2	3	18
GO:1905114 cell surface receptor signaling pathway involved in cell-cell signaling	24	0.442842	3.283	0.071	Biological Process	GO:1905114	cell surface receptor signaling pathway involved in cell-cell signaling	0.114265	0.442842	12	12	24	339
GO:0003272 endocardial cushion formation	3	0.443035	0.41	0.136	Biological Process	GO:0003272	endocardial cushion formation	0.115174	0.443035	1	2	3	22
GO:0007622 rhythmic behavior	3	0.443035	0.41	0.136	Biological Process	GO:0007622	rhythmic behavior	0.115174	0.443035	3	0	3	22
GO:0010803 regulation of tumor necrosis factor-mediated signaling pathway	3	0.443035	0.41	0.136	Biological Process	GO:0010803	regulation of tumor necrosis factor-mediated signaling pathway	0.115174	0.443035	1	2	3	22
GO:0035767 endothelial cell chemotaxis	3	0.443035	0.41	0.136	Biological Process	GO:0035767	endothelial cell chemotaxis	0.115174	0.443035	2	1	3	22
GO:0045648 positive regulation of erythrocyte differentiation	3	0.443035	0.41	0.136	Biological Process	GO:0045648	positive regulation of erythrocyte differentiation	0.115174	0.443035	1	2	3	22
GO:0046627 negative regulation of insulin receptor signaling pathway	3	0.443035	0.41	0.136	Biological Process	GO:0046627	negative regulation of insulin receptor signaling pathway	0.115174	0.443035	1	2	3	22
GO:0060338 regulation of type I interferon-mediated signaling pathway	3	0.443035	0.41	0.136	Biological Process	GO:0060338	regulation of type I interferon-mediated signaling pathway	0.115174	0.443035	1	2	3	22
GO:0060561 apoptotic process involved in morphogenesis	3	0.443035	0.41	0.136	Biological Process	GO:0060561	apoptotic process involved in morphogenesis	0.115174	0.443035	1	2	3	22
GO:0061384 heart trabecula morphogenesis	3	0.443035	0.41	0.136	Biological Process	GO:0061384	heart trabecula morphogenesis	0.115174	0.443035	3	0	3	22
GO:0086004 regulation of cardiac muscle cell contraction	3	0.443035	0.41	0.136	Biological Process	GO:0086004	regulation of cardiac muscle cell contraction	0.115174	0.443035	2	1	3	22
GO:2000352 negative regulation of endothelial cell apoptotic process	3	0.443035	0.41	0.136	Biological Process	GO:2000352	negative regulation of endothelial cell apoptotic process	0.115174	0.443035	2	1	3	22
GO:0045786 negative regulation of cell cycle	22	0.443035	3.01	0.072	Biological Process	GO:0045786	negative regulation of cell cycle	0.115218	0.443035	6	16	22	307
GO:0016311 dephosphorylation	21	0.443824	2.873	0.072	Biological Process	GO:0016311	dephosphorylation	0.115498	0.443824	6	15	21	291
GO:0051053 negative regulation of DNA metabolic process	8	0.444308	1.094	0.089	Biological Process	GO:0051053	negative regulation of DNA metabolic process	0.117036	0.444308	4	4	8	90
GO:0007512 adult heart development	2	0.444308	0.274	0.182	Biological Process	GO:0007512	adult heart development	0.117813	0.444308	0	2	2	11
GO:0009301 snRNA transcription	2	0.444308	0.274	0.182	Biological Process	GO:0009301	snRNA transcription	0.117813	0.444308	0	2	2	11
GO:0010226 response to lithium ion	2	0.444308	0.274	0.182	Biological Process	GO:0010226	response to lithium ion	0.117813	0.444308	1	1	2	11
GO:0010613 positive regulation of cardiac muscle hypertrophy	2	0.444308	0.274	0.182	Biological Process	GO:0010613	positive regulation of cardiac muscle hypertrophy	0.117813	0.444308	1	1	2	11
GO:0010804 negative regulation of tumor necrosis factor-mediated signaling pathway	2	0.444308	0.274	0.182	Biological Process	GO:0010804	negative regulation of tumor necrosis factor-mediated signaling pathway	0.117813	0.444308	1	1	2	11
GO:0017000 antibiotic biosynthetic process	2	0.444308	0.274	0.182	Biological Process	GO:0017000	antibiotic biosynthetic process	0.117813	0.444308	1	1	2	11
GO:0021670 lateral ventricle development	2	0.444308	0.274	0.182	Biological Process	GO:0021670	lateral ventricle development	0.117813	0.444308	1	1	2	11
GO:0030574 collagen catabolic process	2	0.444308	0.274	0.182	Biological Process	GO:0030574	collagen catabolic process	0.117813	0.444308	2	0	2	11
GO:0031649 heat generation	2	0.444308	0.274	0.182	Biological Process	GO:0031649	heat generation	0.117813	0.444308	2	0	2	11
GO:0032048 cardiolipin metabolic process	2	0.444308	0.274	0.182	Biological Process	GO:0032048	cardiolipin metabolic process	0.117813	0.444308	0	2	2	11
GO:0032225 regulation of synaptic transmission, dopaminergic	2	0.444308	0.274	0.182	Biological Process	GO:0032225	regulation of synaptic transmission, dopaminergic	0.117813	0.444308	0	2	2	11
GO:0032780 negative regulation of ATPase activity	2	0.444308	0.274	0.182	Biological Process	GO:0032780	negative regulation of ATPase activity	0.117813	0.444308	1	1	2	11
GO:0038065 collagen-activated signaling pathway	2	0.444308	0.274	0.182	Biological Process	GO:0038065	collagen-activated signaling pathway	0.117813	0.444308	2	0	2	11
GO:0042659 regulation of cell fate specification	2	0.444308	0.274	0.182	Biological Process	GO:0042659	regulation of cell fate specification	0.117813	0.444308	0	2	2	11
GO:0042730 fibrinolysis	2	0.444308	0.274	0.182	Biological Process	GO:0042730	fibrinolysis	0.117813	0.444308	2	0	2	11
GO:0042795 snRNA transcription by RNA polymerase II	2	0.444308	0.274	0.182	Biological Process	GO:0042795	snRNA transcription by RNA polymerase II	0.117813	0.444308	0	2	2	11
GO:0048505 regulation of timing of cell differentiation	2	0.444308	0.274	0.182	Biological Process	GO:0048505	regulation of timing of cell differentiation	0.117813	0.444308	2	0	2	11
GO:0048712 negative regulation of astrocyte differentiation	2	0.444308	0.274	0.182	Biological Process	GO:0048712	negative regulation of astrocyte differentiation	0.117813	0.444308	2	0	2	11
GO:0051782 negative regulation of cell division	2	0.444308	0.274	0.182	Biological Process	GO:0051782	negative regulation of cell division	0.117813	0.444308	2	0	2	11
GO:0060340 positive regulation of type I interferon-mediated signaling pathway	2	0.444308	0.274	0.182	Biological Process	GO:0060340	positive regulation of type I interferon-mediated signaling pathway	0.117813	0.444308	1	1	2	11
GO:0060628 regulation of ER to Golgi vesicle-mediated transport	2	0.444308	0.274	0.182	Biological Process	GO:0060628	regulation of ER to Golgi vesicle-mediated transport	0.117813	0.444308	0	2	2	11
GO:0072074 kidney mesenchyme development	2	0.444308	0.274	0.182	Biological Process	GO:0072074	kidney mesenchyme development	0.117813	0.444308	0	2	2	11
GO:0090336 positive regulation of brown fat cell differentiation	2	0.444308	0.274	0.182	Biological Process	GO:0090336	positive regulation of brown fat cell differentiation	0.117813	0.444308	1	1	2	11
GO:1901533 negative regulation of hematopoietic progenitor cell differentiation	2	0.444308	0.274	0.182	Biological Process	GO:1901533	negative regulation of hematopoietic progenitor cell differentiation	0.117813	0.444308	2	0	2	11
GO:1902473 regulation of protein localization to synapse	2	0.444308	0.274	0.182	Biological Process	GO:1902473	regulation of protein localization to synapse	0.117813	0.444308	0	2	2	11
GO:1903204 negative regulation of oxidative stress-induced neuron death	2	0.444308	0.274	0.182	Biological Process	GO:1903204	negative regulation of oxidative stress-induced neuron death	0.117813	0.444308	0	2	2	11
GO:2000251 positive regulation of actin cytoskeleton reorganization	2	0.444308	0.274	0.182	Biological Process	GO:2000251	positive regulation of actin cytoskeleton reorganization	0.117813	0.444308	1	1	2	11
GO:2001212 regulation of vasculogenesis	2	0.444308	0.274	0.182	Biological Process	GO:2001212	regulation of vasculogenesis	0.117813	0.444308	2	0	2	11
GO:0006914 autophagy	20	0.44619	2.736	0.072	Biological Process	GO:0006914	autophagy	0.118648	0.44619	6	14	20	276
GO:0061919 process utilizing autophagic mechanism	20	0.44619	2.736	0.072	Biological Process	GO:0061919	process utilizing autophagic mechanism	0.118648	0.44619	6	14	20	276
GO:0071900 regulation of protein serine/threonine kinase activity	20	0.44619	2.736	0.072	Biological Process	GO:0071900	regulation of protein serine/threonine kinase activity	0.118648	0.44619	15	5	20	276
GO:0043901 negative regulation of multi-organism process	9	0.44619	1.231	0.086	Biological Process	GO:0043901	negative regulation of multi-organism process	0.118691	0.44619	4	5	9	105
GO:0050728 negative regulation of inflammatory response	9	0.44619	1.231	0.086	Biological Process	GO:0050728	negative regulation of inflammatory response	0.118691	0.44619	5	4	9	105
GO:0045685 regulation of glial cell differentiation	5	0.446454	0.684	0.104	Biological Process	GO:0045685	regulation of glial cell differentiation	0.118913	0.446454	5	0	5	48
GO:1904063 negative regulation of cation transmembrane transport	5	0.446454	0.684	0.104	Biological Process	GO:1904063	negative regulation of cation transmembrane transport	0.118913	0.446454	5	0	5	48
GO:0001656 metanephros development	7	0.448394	0.958	0.092	Biological Process	GO:0001656	metanephros development	0.119582	0.448394	2	5	7	76
GO:0034728 nucleosome organization	7	0.448394	0.958	0.092	Biological Process	GO:0034728	nucleosome organization	0.119582	0.448394	5	2	7	76
GO:0006417 regulation of translation	15	0.448714	2.052	0.076	Biological Process	GO:0006417	regulation of translation	0.119743	0.448714	3	12	15	197
GO:0002064 epithelial cell development	13	0.450291	1.778	0.078	Biological Process	GO:0002064	epithelial cell development	0.120241	0.450291	8	5	13	166
GO:0051128 regulation of cellular component organization	103	0.450852	14.09	0.061	Biological Process	GO:0051128	regulation of cellular component organization	0.120496	0.450852	53	50	103	1692
GO:0010657 muscle cell apoptotic process	4	0.450852	0.547	0.114	Biological Process	GO:0010657	muscle cell apoptotic process	0.121003	0.450852	2	2	4	35
GO:0032008 positive regulation of TOR signaling	4	0.450852	0.547	0.114	Biological Process	GO:0032008	positive regulation of TOR signaling	0.121003	0.450852	1	3	4	35
GO:0045646 regulation of erythrocyte differentiation	4	0.450852	0.547	0.114	Biological Process	GO:0045646	regulation of erythrocyte differentiation	0.121003	0.450852	2	2	4	35
GO:0061383 trabecula morphogenesis	4	0.450852	0.547	0.114	Biological Process	GO:0061383	trabecula morphogenesis	0.121003	0.450852	4	0	4	35
GO:1904705 regulation of vascular smooth muscle cell proliferation	4	0.450852	0.547	0.114	Biological Process	GO:1904705	regulation of vascular smooth muscle cell proliferation	0.121003	0.450852	1	3	4	35
GO:1990874 vascular smooth muscle cell proliferation	4	0.450852	0.547	0.114	Biological Process	GO:1990874	vascular smooth muscle cell proliferation	0.121003	0.450852	1	3	4	35
GO:2000351 regulation of endothelial cell apoptotic process	4	0.450852	0.547	0.114	Biological Process	GO:2000351	regulation of endothelial cell apoptotic process	0.121003	0.450852	2	2	4	35
GO:0044265 cellular macromolecule catabolic process	46	0.452038	6.293	0.065	Biological Process	GO:0044265	cellular macromolecule catabolic process	0.121398	0.452038	12	34	46	708
GO:0010506 regulation of autophagy	14	0.454116	1.915	0.077	Biological Process	GO:0010506	regulation of autophagy	0.122111	0.454116	6	8	14	182
GO:0051346 negative regulation of hydrolase activity	14	0.454116	1.915	0.077	Biological Process	GO:0051346	negative regulation of hydrolase activity	0.122111	0.454116	7	7	14	182
GO:0070304 positive regulation of stress-activated protein kinase signaling cascade	9	0.460251	1.231	0.085	Biological Process	GO:0070304	positive regulation of stress-activated protein kinase signaling cascade	0.123839	0.460251	4	5	9	106
GO:0072073 kidney epithelium development	10	0.46028	1.368	0.083	Biological Process	GO:0072073	kidney epithelium development	0.123925	0.46028	4	6	10	121
GO:0060541 respiratory system development	13	0.461383	1.778	0.078	Biological Process	GO:0060541	respiratory system development	0.1243	0.461383	7	6	13	167
GO:0016055 Wnt signaling pathway	21	0.461674	2.873	0.071	Biological Process	GO:0016055	Wnt signaling pathway	0.124457	0.461674	10	11	21	294
GO:0009792 embryo development ending in birth or egg hatching	37	0.46218	5.062	0.066	Biological Process	GO:0009792	embryo development ending in birth or egg hatching	0.124672	0.46218	13	24	37	558
GO:0045859 regulation of protein kinase activity	29	0.463084	3.967	0.068	Biological Process	GO:0045859	regulation of protein kinase activity	0.124994	0.463084	17	12	29	425
GO:0001892 embryonic placenta development	7	0.46561	0.958	0.091	Biological Process	GO:0001892	embryonic placenta development	0.125755	0.46561	4	3	7	77
GO:0003676 nucleic acid binding	138	0.467182	18.878	0.06	Molecular Function	GO:0003676	nucleic acid binding	0.0752793	0.467182	53	85	138	2283
GO:0005112 Notch binding	3	0.467182	0.41	0.158	Molecular Function	GO:0005112	Notch binding	0.0797358	0.467182	2	1	3	19
GO:0017091 AU-rich element binding	3	0.467182	0.41	0.158	Molecular Function	GO:0017091	AU-rich element binding	0.0797358	0.467182	1	2	3	19
GO:0017127 cholesterol transporter activity	3	0.467182	0.41	0.158	Molecular Function	GO:0017127	cholesterol transporter activity	0.0797358	0.467182	3	0	3	19
GO:0035925 mRNA 3'-UTR AU-rich region binding	3	0.467182	0.41	0.158	Molecular Function	GO:0035925	mRNA 3'-UTR AU-rich region binding	0.0797358	0.467182	1	2	3	19
GO:0042056 chemoattractant activity	3	0.467182	0.41	0.158	Molecular Function	GO:0042056	chemoattractant activity	0.0797358	0.467182	2	1	3	19
GO:0120020 intermembrane cholesterol transfer activity	3	0.467182	0.41	0.158	Molecular Function	GO:0120020	intermembrane cholesterol transfer activity	0.0797358	0.467182	3	0	3	19
GO:0004536 deoxyribonuclease activity	5	0.467182	0.684	0.116	Molecular Function	GO:0004536	deoxyribonuclease activity	0.0803615	0.467182	1	4	5	43
GO:0001846 opsonin binding	2	0.467182	0.274	0.222	Molecular Function	GO:0001846	opsonin binding	0.0814179	0.467182	1	1	2	9
GO:0003810 protein-glutamine gamma-glutamyltransferase activity	2	0.467182	0.274	0.222	Molecular Function	GO:0003810	protein-glutamine gamma-glutamyltransferase activity	0.0814179	0.467182	1	1	2	9
GO:0019215 intermediate filament binding	2	0.467182	0.274	0.222	Molecular Function	GO:0019215	intermediate filament binding	0.0814179	0.467182	1	1	2	9
GO:0004713 protein tyrosine kinase activity	9	0.467182	1.231	0.091	Molecular Function	GO:0004713	protein tyrosine kinase activity	0.0863222	0.467182	6	3	9	99
GO:1990841 promoter-specific chromatin binding	5	0.467182	0.684	0.114	Molecular Function	GO:1990841	promoter-specific chromatin binding	0.0868478	0.467182	4	1	5	44
GO:1901681 sulfur compound binding	11	0.467182	1.505	0.085	Molecular Function	GO:1901681	sulfur compound binding	0.0890765	0.467182	4	7	11	129
GO:0001103 RNA polymerase II repressing transcription factor binding	3	0.467182	0.41	0.15	Molecular Function	GO:0001103	RNA polymerase II repressing transcription factor binding	0.0902015	0.467182	1	2	3	20
GO:0015248 sterol transporter activity	3	0.467182	0.41	0.15	Molecular Function	GO:0015248	sterol transporter activity	0.0902015	0.467182	3	0	3	20
GO:0070412 R-SMAD binding	3	0.467182	0.41	0.15	Molecular Function	GO:0070412	R-SMAD binding	0.0902015	0.467182	1	2	3	20
GO:0120015 intermembrane sterol transfer activity	3	0.467182	0.41	0.15	Molecular Function	GO:0120015	intermembrane sterol transfer activity	0.0902015	0.467182	3	0	3	20
GO:0004527 exonuclease activity	6	0.467182	0.821	0.102	Molecular Function	GO:0004527	exonuclease activity	0.0975128	0.467182	4	2	6	59
GO:0031690 adrenergic receptor binding	2	0.467182	0.274	0.2	Molecular Function	GO:0031690	adrenergic receptor binding	0.0982393	0.467182	2	0	2	10
GO:0048407 platelet-derived growth factor binding	2	0.467182	0.274	0.2	Molecular Function	GO:0048407	platelet-derived growth factor binding	0.0982393	0.467182	0	2	2	10
GO:0070735 protein-glycine ligase activity	2	0.467182	0.274	0.2	Molecular Function	GO:0070735	protein-glycine ligase activity	0.0982393	0.467182	2	0	2	10
GO:0004674 protein serine/threonine kinase activity	21	0.467182	2.873	0.073	Molecular Function	GO:0004674	protein serine/threonine kinase activity	0.0994921	0.467182	7	14	21	288
GO:0016773 phosphotransferase activity, alcohol group as acceptor	42	0.467182	5.746	0.066	Molecular Function	GO:0016773	phosphotransferase activity, alcohol group as acceptor	0.101263	0.467182	17	25	42	636
GO:0003858 3-hydroxybutyrate dehydrogenase activity	1	0.467182	0.137	0.5	Molecular Function	GO:0003858	3-hydroxybutyrate dehydrogenase activity	0.105058	0.467182	0	1	1	2
GO:0003875 ADP-ribosylarginine hydrolase activity	1	0.467182	0.137	0.5	Molecular Function	GO:0003875	ADP-ribosylarginine hydrolase activity	0.105058	0.467182	0	1	1	2
GO:0003989 acetyl-CoA carboxylase activity	1	0.467182	0.137	0.5	Molecular Function	GO:0003989	acetyl-CoA carboxylase activity	0.105058	0.467182	0	1	1	2
GO:0004090 carbonyl reductase (NADPH) activity	1	0.467182	0.137	0.5	Molecular Function	GO:0004090	carbonyl reductase (NADPH) activity	0.105058	0.467182	0	1	1	2
GO:0004095 carnitine O-palmitoyltransferase activity	1	0.467182	0.137	0.5	Molecular Function	GO:0004095	carnitine O-palmitoyltransferase activity	0.105058	0.467182	0	1	1	2
GO:0004105 choline-phosphate cytidylyltransferase activity	1	0.467182	0.137	0.5	Molecular Function	GO:0004105	choline-phosphate cytidylyltransferase activity	0.105058	0.467182	0	1	1	2
GO:0004392 heme oxygenase (decyclizing) activity	1	0.467182	0.137	0.5	Molecular Function	GO:0004392	heme oxygenase (decyclizing) activity	0.105058	0.467182	0	1	1	2
GO:0004416 hydroxyacylglutathione hydrolase activity	1	0.467182	0.137	0.5	Molecular Function	GO:0004416	hydroxyacylglutathione hydrolase activity	0.105058	0.467182	0	1	1	2
GO:0004666 prostaglandin-endoperoxide synthase activity	1	0.467182	0.137	0.5	Molecular Function	GO:0004666	prostaglandin-endoperoxide synthase activity	0.105058	0.467182	1	0	1	2
GO:0004706 JUN kinase kinase kinase activity	1	0.467182	0.137	0.5	Molecular Function	GO:0004706	JUN kinase kinase kinase activity	0.105058	0.467182	1	0	1	2
GO:0004827 proline-tRNA ligase activity	1	0.467182	0.137	0.5	Molecular Function	GO:0004827	proline-tRNA ligase activity	0.105058	0.467182	0	1	1	2
GO:0004938 alpha2-adrenergic receptor activity	1	0.467182	0.137	0.5	Molecular Function	GO:0004938	alpha2-adrenergic receptor activity	0.105058	0.467182	1	0	1	2
GO:0004939 beta-adrenergic receptor activity	1	0.467182	0.137	0.5	Molecular Function	GO:0004939	beta-adrenergic receptor activity	0.105058	0.467182	1	0	1	2
GO:0008107 galactoside 2-alpha-L-fucosyltransferase activity	1	0.467182	0.137	0.5	Molecular Function	GO:0008107	galactoside 2-alpha-L-fucosyltransferase activity	0.105058	0.467182	1	0	1	2
GO:0008310 single-stranded DNA 3'-5' exodeoxyribonuclease activity	1	0.467182	0.137	0.5	Molecular Function	GO:0008310	single-stranded DNA 3'-5' exodeoxyribonuclease activity	0.105058	0.467182	1	0	1	2
GO:0008430 selenium binding	1	0.467182	0.137	0.5	Molecular Function	GO:0008430	selenium binding	0.105058	0.467182	1	0	1	2
GO:0008444 CDP-diacylglycerol-glycerol-3-phosphate 3-phosphatidyltransferase activity	1	0.467182	0.137	0.5	Molecular Function	GO:0008444	CDP-diacylglycerol-glycerol-3-phosphate 3-phosphatidyltransferase activity	0.105058	0.467182	0	1	1	2
GO:0008823 cupric reductase activity	1	0.467182	0.137	0.5	Molecular Function	GO:0008823	cupric reductase activity	0.105058	0.467182	0	1	1	2
GO:0009032 thymidine phosphorylase activity	1	0.467182	0.137	0.5	Molecular Function	GO:0009032	thymidine phosphorylase activity	0.105058	0.467182	0	1	1	2
GO:0010857 calcium-dependent protein kinase activity	1	0.467182	0.137	0.5	Molecular Function	GO:0010857	calcium-dependent protein kinase activity	0.105058	0.467182	0	1	1	2
GO:0016416 O-palmitoyltransferase activity	1	0.467182	0.137	0.5	Molecular Function	GO:0016416	O-palmitoyltransferase activity	0.105058	0.467182	0	1	1	2
GO:0030492 hemoglobin binding	1	0.467182	0.137	0.5	Molecular Function	GO:0030492	hemoglobin binding	0.105058	0.467182	0	1	1	2
GO:0031127 alpha-(1,2)-fucosyltransferase activity	1	0.467182	0.137	0.5	Molecular Function	GO:0031127	alpha-(1,2)-fucosyltransferase activity	0.105058	0.467182	1	0	1	2
GO:0031696 alpha-2C adrenergic receptor binding	1	0.467182	0.137	0.5	Molecular Function	GO:0031696	alpha-2C adrenergic receptor binding	0.105058	0.467182	1	0	1	2
GO:0031699 beta-3 adrenergic receptor binding	1	0.467182	0.137	0.5	Molecular Function	GO:0031699	beta-3 adrenergic receptor binding	0.105058	0.467182	1	0	1	2
GO:0031705 bombesin receptor binding	1	0.467182	0.137	0.5	Molecular Function	GO:0031705	bombesin receptor binding	0.105058	0.467182	1	0	1	2
GO:0031708 endothelin B receptor binding	1	0.467182	0.137	0.5	Molecular Function	GO:0031708	endothelin B receptor binding	0.105058	0.467182	1	0	1	2
GO:0031862 prostanoid receptor binding	1	0.467182	0.137	0.5	Molecular Function	GO:0031862	prostanoid receptor binding	0.105058	0.467182	0	1	1	2
GO:0032129 histone deacetylase activity (H3-K9 specific)	1	0.467182	0.137	0.5	Molecular Function	GO:0032129	histone deacetylase activity (H3-K9 specific)	0.105058	0.467182	0	1	1	2
GO:0032217 riboflavin transmembrane transporter activity	1	0.467182	0.137	0.5	Molecular Function	GO:0032217	riboflavin transmembrane transporter activity	0.105058	0.467182	0	1	1	2
GO:0032574 5'-3' RNA helicase activity	1	0.467182	0.137	0.5	Molecular Function	GO:0032574	5'-3' RNA helicase activity	0.105058	0.467182	0	1	1	2
GO:0034597 phosphatidylinositol-4,5-bisphosphate 4-phosphatase activity	1	0.467182	0.137	0.5	Molecular Function	GO:0034597	phosphatidylinositol-4,5-bisphosphate 4-phosphatase activity	0.105058	0.467182	0	1	1	2
GO:0044729 hemi-methylated DNA-binding	1	0.467182	0.137	0.5	Molecular Function	GO:0044729	hemi-methylated DNA-binding	0.105058	0.467182	1	0	1	2
GO:0045145 single-stranded DNA 5'-3' exodeoxyribonuclease activity	1	0.467182	0.137	0.5	Molecular Function	GO:0045145	single-stranded DNA 5'-3' exodeoxyribonuclease activity	0.105058	0.467182	0	1	1	2
GO:0046969 NAD-dependent histone deacetylase activity (H3-K9 specific)	1	0.467182	0.137	0.5	Molecular Function	GO:0046969	NAD-dependent histone deacetylase activity (H3-K9 specific)	0.105058	0.467182	0	1	1	2
GO:0052851 ferric-chelate reductase (NADPH) activity	1	0.467182	0.137	0.5	Molecular Function	GO:0052851	ferric-chelate reductase (NADPH) activity	0.105058	0.467182	0	1	1	2
GO:0070052 collagen V binding	1	0.467182	0.137	0.5	Molecular Function	GO:0070052	collagen V binding	0.105058	0.467182	1	0	1	2
GO:0099038 ceramide-translocating ATPase activity	1	0.467182	0.137	0.5	Molecular Function	GO:0099038	ceramide-translocating ATPase activity	0.105058	0.467182	1	0	1	2
GO:0099530 G protein-coupled receptor activity involved in regulation of postsynaptic membrane potential	1	0.467182	0.137	0.5	Molecular Function	GO:0099530	G protein-coupled receptor activity involved in regulation of postsynaptic membrane potential	0.105058	0.467182	0	1	1	2
GO:0101021 estrogen 2-hydroxylase activity	1	0.467182	0.137	0.5	Molecular Function	GO:0101021	estrogen 2-hydroxylase activity	0.105058	0.467182	1	0	1	2
GO:1902388 ceramide 1-phosphate transporter activity	1	0.467182	0.137	0.5	Molecular Function	GO:1902388	ceramide 1-phosphate transporter activity	0.105058	0.467182	1	0	1	2
GO:1904713 beta-catenin destruction complex binding	1	0.467182	0.137	0.5	Molecular Function	GO:1904713	beta-catenin destruction complex binding	0.105058	0.467182	0	1	1	2
GO:1990715 mRNA CDS binding	1	0.467182	0.137	0.5	Molecular Function	GO:1990715	mRNA CDS binding	0.105058	0.467182	0	1	1	2
GO:0003143 embryonic heart tube morphogenesis	5	0.468626	0.684	0.102	Biological Process	GO:0003143	embryonic heart tube morphogenesis	0.126858	0.468626	2	3	5	49
GO:0030433 ubiquitin-dependent ERAD pathway	5	0.468626	0.684	0.102	Biological Process	GO:0030433	ubiquitin-dependent ERAD pathway	0.126858	0.468626	1	4	5	49
GO:0070373 negative regulation of ERK1 and ERK2 cascade	5	0.468626	0.684	0.102	Biological Process	GO:0070373	negative regulation of ERK1 and ERK2 cascade	0.126858	0.468626	3	2	5	49
GO:0001990 regulation of systemic arterial blood pressure by hormone	3	0.468626	0.41	0.13	Biological Process	GO:0001990	regulation of systemic arterial blood pressure by hormone	0.127366	0.468626	2	1	3	23
GO:0043516 regulation of DNA damage response, signal transduction by p53 class mediator	3	0.468626	0.41	0.13	Biological Process	GO:0043516	regulation of DNA damage response, signal transduction by p53 class mediator	0.127366	0.468626	1	2	3	23
GO:0045992 negative regulation of embryonic development	3	0.468626	0.41	0.13	Biological Process	GO:0045992	negative regulation of embryonic development	0.127366	0.468626	0	3	3	23
GO:0050869 negative regulation of B cell activation	3	0.468626	0.41	0.13	Biological Process	GO:0050869	negative regulation of B cell activation	0.127366	0.468626	3	0	3	23
GO:0090312 positive regulation of protein deacetylation	3	0.468626	0.41	0.13	Biological Process	GO:0090312	positive regulation of protein deacetylation	0.127366	0.468626	1	2	3	23
GO:1900077 negative regulation of cellular response to insulin stimulus	3	0.468626	0.41	0.13	Biological Process	GO:1900077	negative regulation of cellular response to insulin stimulus	0.127366	0.468626	1	2	3	23
GO:1903671 negative regulation of sprouting angiogenesis	3	0.468626	0.41	0.13	Biological Process	GO:1903671	negative regulation of sprouting angiogenesis	0.127366	0.468626	2	1	3	23
GO:0055007 cardiac muscle cell differentiation	6	0.468671	0.821	0.095	Biological Process	GO:0055007	cardiac muscle cell differentiation	0.127581	0.468671	2	4	6	63
GO:0120034 positive regulation of plasma membrane bounded cell projection assembly	6	0.468671	0.821	0.095	Biological Process	GO:0120034	positive regulation of plasma membrane bounded cell projection assembly	0.127581	0.468671	5	1	6	63
GO:0007369 gastrulation	11	0.468671	1.505	0.08	Biological Process	GO:0007369	gastrulation	0.127794	0.468671	5	6	11	137
GO:0050671 positive regulation of lymphocyte proliferation	8	0.468671	1.094	0.087	Biological Process	GO:0050671	positive regulation of lymphocyte proliferation	0.128266	0.468671	5	3	8	92
GO:0002534 cytokine production involved in inflammatory response	4	0.468671	0.547	0.111	Biological Process	GO:0002534	cytokine production involved in inflammatory response	0.130611	0.468671	1	3	4	36
GO:0007632 visual behavior	4	0.468671	0.547	0.111	Biological Process	GO:0007632	visual behavior	0.130611	0.468671	2	2	4	36
GO:0010332 response to gamma radiation	4	0.468671	0.547	0.111	Biological Process	GO:0010332	response to gamma radiation	0.130611	0.468671	2	2	4	36
GO:0043489 RNA stabilization	4	0.468671	0.547	0.111	Biological Process	GO:0043489	RNA stabilization	0.130611	0.468671	1	3	4	36
GO:0043507 positive regulation of JUN kinase activity	4	0.468671	0.547	0.111	Biological Process	GO:0043507	positive regulation of JUN kinase activity	0.130611	0.468671	2	2	4	36
GO:0045661 regulation of myoblast differentiation	4	0.468671	0.547	0.111	Biological Process	GO:0045661	regulation of myoblast differentiation	0.130611	0.468671	1	3	4	36
GO:0072376 protein activation cascade	4	0.468671	0.547	0.111	Biological Process	GO:0072376	protein activation cascade	0.130611	0.468671	3	1	4	36
GO:1900015 regulation of cytokine production involved in inflammatory response	4	0.468671	0.547	0.111	Biological Process	GO:1900015	regulation of cytokine production involved in inflammatory response	0.130611	0.468671	1	3	4	36
GO:1901216 positive regulation of neuron death	4	0.468671	0.547	0.111	Biological Process	GO:1901216	positive regulation of neuron death	0.130611	0.468671	2	2	4	36
GO:1902373 negative regulation of mRNA catabolic process	4	0.468671	0.547	0.111	Biological Process	GO:1902373	negative regulation of mRNA catabolic process	0.130611	0.468671	1	3	4	36
GO:0010948 negative regulation of cell cycle process	12	0.468671	1.642	0.078	Biological Process	GO:0010948	negative regulation of cell cycle process	0.130624	0.468671	4	8	12	153
GO:0045137 development of primary sexual characteristics	12	0.468671	1.642	0.078	Biological Process	GO:0045137	development of primary sexual characteristics	0.130624	0.468671	5	7	12	153
GO:1903708 positive regulation of hemopoiesis	12	0.468671	1.642	0.078	Biological Process	GO:1903708	positive regulation of hemopoiesis	0.130624	0.468671	7	5	12	153
GO:0090100 positive regulation of transmembrane receptor protein serine/threonine kinase signaling pathway	7	0.468671	0.958	0.09	Biological Process	GO:0090100	positive regulation of transmembrane receptor protein serine/threonine kinase signaling pathway	0.132086	0.468671	3	4	7	78
GO:2000027 regulation of animal organ morphogenesis	11	0.468671	1.505	0.08	Biological Process	GO:2000027	regulation of animal organ morphogenesis	0.132475	0.468671	6	5	11	138
GO:0070997 neuron death	14	0.468671	1.915	0.076	Biological Process	GO:0070997	neuron death	0.134039	0.468671	7	7	14	185
GO:0032946 positive regulation of mononuclear cell proliferation	8	0.468671	1.094	0.086	Biological Process	GO:0032946	positive regulation of mononuclear cell proliferation	0.134084	0.468671	5	3	8	93
GO:0050864 regulation of B cell activation	8	0.468671	1.094	0.086	Biological Process	GO:0050864	regulation of B cell activation	0.134084	0.468671	6	2	8	93
GO:0072009 nephron epithelium development	8	0.468671	1.094	0.086	Biological Process	GO:0072009	nephron epithelium development	0.134084	0.468671	4	4	8	93
GO:1904375 regulation of protein localization to cell periphery	8	0.468671	1.094	0.086	Biological Process	GO:1904375	regulation of protein localization to cell periphery	0.134084	0.468671	5	3	8	93
GO:0048638 regulation of developmental growth	15	0.468671	2.052	0.075	Biological Process	GO:0048638	regulation of developmental growth	0.134923	0.468671	8	7	15	201
GO:0033627 cell adhesion mediated by integrin	5	0.468671	0.684	0.1	Biological Process	GO:0033627	cell adhesion mediated by integrin	0.135038	0.468671	5	0	5	50
GO:1901992 positive regulation of mitotic cell cycle phase transition	5	0.468671	0.684	0.1	Biological Process	GO:1901992	positive regulation of mitotic cell cycle phase transition	0.135038	0.468671	1	4	5	50
GO:0009636 response to toxic substance	12	0.468671	1.642	0.078	Biological Process	GO:0009636	response to toxic substance	0.135101	0.468671	7	5	12	154
GO:0031349 positive regulation of defense response	18	0.468671	2.462	0.072	Biological Process	GO:0031349	positive regulation of defense response	0.135413	0.468671	8	10	18	249
GO:0010942 positive regulation of cell death	27	0.468671	3.694	0.068	Biological Process	GO:0010942	positive regulation of cell death	0.135739	0.468671	12	15	27	396
GO:0002689 negative regulation of leukocyte chemotaxis	2	0.468671	0.274	0.167	Biological Process	GO:0002689	negative regulation of leukocyte chemotaxis	0.136472	0.468671	0	2	2	12
GO:0003085 negative regulation of systemic arterial blood pressure	2	0.468671	0.274	0.167	Biological Process	GO:0003085	negative regulation of systemic arterial blood pressure	0.136472	0.468671	2	0	2	12
GO:0006337 nucleosome disassembly	2	0.468671	0.274	0.167	Biological Process	GO:0006337	nucleosome disassembly	0.136472	0.468671	1	1	2	12
GO:0009713 catechol-containing compound biosynthetic process	2	0.468671	0.274	0.167	Biological Process	GO:0009713	catechol-containing compound biosynthetic process	0.136472	0.468671	1	1	2	12
GO:0010614 negative regulation of cardiac muscle hypertrophy	2	0.468671	0.274	0.167	Biological Process	GO:0010614	negative regulation of cardiac muscle hypertrophy	0.136472	0.468671	1	1	2	12
GO:0010623 programmed cell death involved in cell development	2	0.468671	0.274	0.167	Biological Process	GO:0010623	programmed cell death involved in cell development	0.136472	0.468671	2	0	2	12
GO:0032682 negative regulation of chemokine production	2	0.468671	0.274	0.167	Biological Process	GO:0032682	negative regulation of chemokine production	0.136472	0.468671	2	0	2	12
GO:0032986 protein-DNA complex disassembly	2	0.468671	0.274	0.167	Biological Process	GO:0032986	protein-DNA complex disassembly	0.136472	0.468671	1	1	2	12
GO:0035025 positive regulation of Rho protein signal transduction	2	0.468671	0.274	0.167	Biological Process	GO:0035025	positive regulation of Rho protein signal transduction	0.136472	0.468671	0	2	2	12
GO:0040034 regulation of development, heterochronic	2	0.468671	0.274	0.167	Biological Process	GO:0040034	regulation of development, heterochronic	0.136472	0.468671	2	0	2	12
GO:0042423 catecholamine biosynthetic process	2	0.468671	0.274	0.167	Biological Process	GO:0042423	catecholamine biosynthetic process	0.136472	0.468671	1	1	2	12
GO:0045723 positive regulation of fatty acid biosynthetic process	2	0.468671	0.274	0.167	Biological Process	GO:0045723	positive regulation of fatty acid biosynthetic process	0.136472	0.468671	1	1	2	12
GO:0060339 negative regulation of type I interferon-mediated signaling pathway	2	0.468671	0.274	0.167	Biological Process	GO:0060339	negative regulation of type I interferon-mediated signaling pathway	0.136472	0.468671	1	1	2	12
GO:0061744 motor behavior	2	0.468671	0.274	0.167	Biological Process	GO:0061744	motor behavior	0.136472	0.468671	0	2	2	12
GO:0070206 protein trimerization	2	0.468671	0.274	0.167	Biological Process	GO:0070206	protein trimerization	0.136472	0.468671	0	2	2	12
GO:0070262 peptidyl-serine dephosphorylation	2	0.468671	0.274	0.167	Biological Process	GO:0070262	peptidyl-serine dephosphorylation	0.136472	0.468671	0	2	2	12
GO:0070942 neutrophil mediated cytotoxicity	2	0.468671	0.274	0.167	Biological Process	GO:0070942	neutrophil mediated cytotoxicity	0.136472	0.468671	1	1	2	12
GO:0086069 bundle of His cell to Purkinje myocyte communication	2	0.468671	0.274	0.167	Biological Process	GO:0086069	bundle of His cell to Purkinje myocyte communication	0.136472	0.468671	1	1	2	12
GO:0090051 negative regulation of cell migration involved in sprouting angiogenesis	2	0.468671	0.274	0.167	Biological Process	GO:0090051	negative regulation of cell migration involved in sprouting angiogenesis	0.136472	0.468671	2	0	2	12
GO:0090185 negative regulation of kidney development	2	0.468671	0.274	0.167	Biological Process	GO:0090185	negative regulation of kidney development	0.136472	0.468671	1	1	2	12
GO:0098911 regulation of ventricular cardiac muscle cell action potential	2	0.468671	0.274	0.167	Biological Process	GO:0098911	regulation of ventricular cardiac muscle cell action potential	0.136472	0.468671	1	1	2	12
GO:1900151 regulation of nuclear-transcribed mRNA catabolic process, deadenylation-dependent decay	2	0.468671	0.274	0.167	Biological Process	GO:1900151	regulation of nuclear-transcribed mRNA catabolic process, deadenylation-dependent decay	0.136472	0.468671	1	1	2	12
GO:1900153 positive regulation of nuclear-transcribed mRNA catabolic process, deadenylation-dependent decay	2	0.468671	0.274	0.167	Biological Process	GO:1900153	positive regulation of nuclear-transcribed mRNA catabolic process, deadenylation-dependent decay	0.136472	0.468671	1	1	2	12
GO:1901032 negative regulation of response to reactive oxygen species	2	0.468671	0.274	0.167	Biological Process	GO:1901032	negative regulation of response to reactive oxygen species	0.136472	0.468671	1	1	2	12
GO:1902176 negative regulation of oxidative stress-induced intrinsic apoptotic signaling pathway	2	0.468671	0.274	0.167	Biological Process	GO:1902176	negative regulation of oxidative stress-induced intrinsic apoptotic signaling pathway	0.136472	0.468671	0	2	2	12
GO:1903206 negative regulation of hydrogen peroxide-induced cell death	2	0.468671	0.274	0.167	Biological Process	GO:1903206	negative regulation of hydrogen peroxide-induced cell death	0.136472	0.468671	1	1	2	12
GO:1903214 regulation of protein targeting to mitochondrion	2	0.468671	0.274	0.167	Biological Process	GO:1903214	regulation of protein targeting to mitochondrion	0.136472	0.468671	1	1	2	12
GO:2001039 negative regulation of cellular response to drug	2	0.468671	0.274	0.167	Biological Process	GO:2001039	negative regulation of cellular response to drug	0.136472	0.468671	1	1	2	12
GO:0070925 organelle assembly	35	0.468671	4.788	0.066	Biological Process	GO:0070925	organelle assembly	0.13749	0.468671	20	15	35	530
GO:0031334 positive regulation of protein complex assembly	14	0.468671	1.915	0.075	Biological Process	GO:0031334	positive regulation of protein complex assembly	0.138156	0.468671	8	6	14	186
GO:0051960 regulation of nervous system development	37	0.468671	5.062	0.066	Biological Process	GO:0051960	regulation of nervous system development	0.138374	0.468671	19	18	37	564
GO:1903076 regulation of protein localization to plasma membrane	7	0.468671	0.958	0.089	Biological Process	GO:1903076	regulation of protein localization to plasma membrane	0.138573	0.468671	5	2	7	79
[truncated: 5,547 more rows]
