# Supplementary material for: Transcriptome analysis of long non-coding RNA and mRNA Profiles in VSV-infected BHK-21 Cells
Source: BMC Genomics. 2024 Jan 15;25:62. doi: 10.1186/s12864-024-09991-9 (PMC10789022; doi:10.1186/s12864-024-09991-9)
Supplement: Supplementary file 3 — Additional file 3. [file 12864_2024_9991_MOESM3_ESM.xlsx]

## Sheet: GO
Table S3 The GO enrichment of the GSEA analysis between Mock and VSV-infected BHK-21 cells
ID	NAME	Gene number	ES	NES	NOM p-val	FDR q-val	Genes
GO:0004984	olfactory receptor activity	321	0.581343	2.34327	0	0	ENSMAUG00000000076(OR6C76);ENSMAUG00000000154(OR6C6);ENSMAUG00000000157(OR6C1);ENSMAUG00000000175(OR7C2);ENSMAUG00000000184(Olfr18);ENSMAUG00000000667(Olfr145);ENSMAUG00000000704(OR6C6);ENSMAUG00000000737(OR6C6);ENSMAUG00000000891(Olfr828);ENSMAUG00000000912(Olfr65);ENSMAUG00000000948(Olfr518);ENSMAUG00000001036(OR10D4P);ENSMAUG00000001127(OR6C2);ENSMAUG00000001226(Olfr934);ENSMAUG00000001244(OR4…
GO:1990939	ATP-dependent microtubule motor activity	22	0.831237	2.23631	0	0.000789761	ENSMAUG00000000528(Dnah5);ENSMAUG00000001496(Kif18a);ENSMAUG00000002892(Dnah8);ENSMAUG00000003707(Kif20b);ENSMAUG00000004455(Dnah17);ENSMAUG00000009671(Dnah17);ENSMAUG00000010352(Dnah11);ENSMAUG00000010439(Dnah2);ENSMAUG00000011515(Dnhd1);ENSMAUG00000012766(Dnah7);ENSMAUG00000014019(Dnah10);ENSMAUG00000015466(Dnah3);ENSMAUG00000015798(Dync2h1);ENSMAUG00000016506(Dnah1);ENSMAUG00000016714(Dnah6);E…
GO:0045686	negative regulation of glial cell differentiation	21	0.81636	2.14941	0	0.00158745	ENSMAUG00000001076(Ctnnb1);ENSMAUG00000001937(Id4);ENSMAUG00000004076(Nkx6-2);ENSMAUG00000008457(Nog);ENSMAUG00000008898(Dab1);ENSMAUG00000009414(F2);ENSMAUG00000011180(Daam2);ENSMAUG00000011824(Notch1);ENSMAUG00000012837(Tmem98);ENSMAUG00000013357(Hes1);ENSMAUG00000013609(Nr2e1);ENSMAUG00000015811(Gpr37l1);ENSMAUG00000017079(Mycn);ENSMAUG00000018237(Ldlr);ENSMAUG00000018852(Lin28a);ENSMAUG000000…
GO:0008569	ATP-dependent microtubule motor activity, minus-end-directed	19	0.836497	2.1187	0	0.00480068	ENSMAUG00000000528(Dnah5);ENSMAUG00000002892(Dnah8);ENSMAUG00000004455(Dnah17);ENSMAUG00000009671(Dnah17);ENSMAUG00000010352(Dnah11);ENSMAUG00000010439(Dnah2);ENSMAUG00000011515(Dnhd1);ENSMAUG00000012766(Dnah7);ENSMAUG00000014019(Dnah10);ENSMAUG00000015466(Dnah3);ENSMAUG00000015798(Dync2h1);ENSMAUG00000016506(Dnah1);ENSMAUG00000016714(Dnah6);ENSMAUG00000017227(Dnah12);ENSMAUG00000018895(Kifc3);EN…
GO:0004867	serine-type endopeptidase inhibitor activity	46	0.678757	2.10766	0	0.0060649	ENSMAUG00000000062(Serpinb2);ENSMAUG00000000719(Serpinb8);ENSMAUG00000000971(Serpinb12);ENSMAUG00000001014(Serpine2);ENSMAUG00000001258(Col7a1);ENSMAUG00000001620(Wfikkn1);ENSMAUG00000002042(App);ENSMAUG00000002379(Crim1);ENSMAUG00000002717(Serpine1);ENSMAUG00000003595(Ambp);ENSMAUG00000004274(Serpinb5);ENSMAUG00000007069(Serpina10);ENSMAUG00000008272(Serpina9);ENSMAUG00000008656(Spink5);ENSMAUG0…
GO:0001533	cornified envelope	15	0.867637	2.10756	0	0.00505408	ENSMAUG00000000768(--);ENSMAUG00000003079(--);ENSMAUG00000008958(--);ENSMAUG00000009090(--);ENSMAUG00000009352(Evpl);ENSMAUG00000009898(Anxa1);ENSMAUG00000011953(CSTA);ENSMAUG00000012469(Dsp);ENSMAUG00000015165(Krt2);ENSMAUG00000015522(Krt1);ENSMAUG00000015621(Cst6);ENSMAUG00000017956(Ivl);ENSMAUG00000021472(--);ENSMAUG00000021910(Cnfn);ENSMAUG00000022010(Krt10)
GO:0000786	nucleosome	68	0.594744	2.01339	0	0.0312806	ENSMAUG00000001271(H2AZ1);ENSMAUG00000001528(H2bc1);ENSMAUG00000001642(H2ac1);ENSMAUG00000002311(H2aj);ENSMAUG00000004789(H2az2);ENSMAUG00000005217(H2bc18);ENSMAUG00000005554(H4-I);ENSMAUG00000005836(H2BC4);ENSMAUG00000007146(H4-I);ENSMAUG00000008391(Sphk2);ENSMAUG00000009268(HP1BP3);ENSMAUG00000009744(H2ax);ENSMAUG00000009897(H3C1);ENSMAUG00000010028(H1f10);ENSMAUG00000010096(H4-I);ENSMAUG000000…
GO:2000273	positive regulation of signaling receptor activity	20	0.765319	1.95892	0	0.0629233	ENSMAUG00000001504(Rwdd1);ENSMAUG00000004704(Fbxw7);ENSMAUG00000009096(Il10);ENSMAUG00000010360(Adra2c);ENSMAUG00000010555(Ephb2);ENSMAUG00000010990(Hfe);ENSMAUG00000011850(Adra2a);ENSMAUG00000013690(Ifng);ENSMAUG00000014799(Park7);ENSMAUG00000015291(Adam17);ENSMAUG00000016185(Edn1);ENSMAUG00000016405(Bud31);ENSMAUG00000017257(Neurl1a);ENSMAUG00000017373(Adrb2);ENSMAUG00000017727(Tgfa);ENSMAUG000…
GO:0014014	negative regulation of gliogenesis	24	0.715461	1.94914	0	0.0659914	ENSMAUG00000001076(Ctnnb1);ENSMAUG00000001937(Id4);ENSMAUG00000004076(Nkx6-2);ENSMAUG00000008457(Nog);ENSMAUG00000008898(Dab1);ENSMAUG00000009414(F2);ENSMAUG00000011180(Daam2);ENSMAUG00000011824(Notch1);ENSMAUG00000012837(Tmem98);ENSMAUG00000013357(Hes1);ENSMAUG00000013609(Nr2e1);ENSMAUG00000013967(Ski);ENSMAUG00000015811(Gpr37l1);ENSMAUG00000016656(Sox11);ENSMAUG00000017079(Mycn);ENSMAUG00000018…
GO:0003735	structural constituent of ribosome	308	0.466764	1.91838	0	0.0916205	ENSMAUG00000000193(RPL37);ENSMAUG00000000208(RPL26);ENSMAUG00000000211(Rpl29);ENSMAUG00000000317(Rps18-ps6);ENSMAUG00000000347(Mrpl55);ENSMAUG00000000397(rps6);ENSMAUG00000000585(Mrpl52);ENSMAUG00000000659(Mrps31);ENSMAUG00000000660(RPS7);ENSMAUG00000000783(Rpl28);ENSMAUG00000000784(RPL23A);ENSMAUG00000000878(RPL12);ENSMAUG00000000899(RPS29);ENSMAUG00000000957(RPS2);ENSMAUG00000000966(RPS3A);ENSM…
GO:0005242	inward rectifier potassium channel activity	19	0.727211	1.91073	0.00361011	0.091876	ENSMAUG00000000827(Kcne2);ENSMAUG00000003384(Kcnj10);ENSMAUG00000004618(Kcnj9);ENSMAUG00000006063(KCNJ3);ENSMAUG00000006751(Kcnj11);ENSMAUG00000009656(Kcnj15);ENSMAUG00000010435(Kcnj13);ENSMAUG00000010449(Kcnj1);ENSMAUG00000011546(Kcnj6);ENSMAUG00000011552(Kcnj5);ENSMAUG00000011849(Kcnh2);ENSMAUG00000013149(Kcnj14);ENSMAUG00000018084(KCNJ3);ENSMAUG00000018539(Kcnj12);ENSMAUG00000018879(Kcnk1);ENS…
GO:0001518	voltage-gated sodium channel complex	15	0.782143	1.90596	0	0.0889473	ENSMAUG00000000604(Scn1b);ENSMAUG00000001092(Scn4b);ENSMAUG00000001305(SCN7A);ENSMAUG00000003596(Scn1a);ENSMAUG00000004805(Scn2a);ENSMAUG00000005867(Scn2b);ENSMAUG00000006952(Scn3a);ENSMAUG00000007261(Scn9a);ENSMAUG00000007489(Scn11a);ENSMAUG00000008504(SCN1A);ENSMAUG00000013392(Scn3b);ENSMAUG00000013596(Scn4a);ENSMAUG00000014414(Scn10a);ENSMAUG00000015120(Scn5a);ENSMAUG00000018217(Scn8a)
GO:0004866	endopeptidase inhibitor activity	103	0.512257	1.90314	0	0.0845568	ENSMAUG00000000062(Serpinb2);ENSMAUG00000000112(Mt3);ENSMAUG00000000361(Timp3);ENSMAUG00000000613(A2ml1);ENSMAUG00000000719(Serpinb8);ENSMAUG00000000971(Serpinb12);ENSMAUG00000001014(Serpine2);ENSMAUG00000001066(Vil1);ENSMAUG00000001258(Col7a1);ENSMAUG00000001620(Wfikkn1);ENSMAUG00000001852(Nol3);ENSMAUG00000002042(App);ENSMAUG00000002379(Crim1);ENSMAUG00000002463(Reck);ENSMAUG00000002717(Serpine…
GO:0044815	DNA packaging complex	74	0.567014	1.89924	0	0.0822546	ENSMAUG00000001271(H2AZ1);ENSMAUG00000001528(H2bc1);ENSMAUG00000001642(H2ac1);ENSMAUG00000002311(H2aj);ENSMAUG00000004633(Smc4);ENSMAUG00000004789(H2az2);ENSMAUG00000005217(H2bc18);ENSMAUG00000005554(H4-I);ENSMAUG00000005836(H2BC4);ENSMAUG00000007146(H4-I);ENSMAUG00000007532(Ncapg);ENSMAUG00000008391(Sphk2);ENSMAUG00000009268(HP1BP3);ENSMAUG00000009370(Ncapg2);ENSMAUG00000009744(H2ax);ENSMAUG0000…
GO:0005537	mannose binding	15	0.788125	1.89844	0	0.0772864	ENSMAUG00000002022(Clec4g);ENSMAUG00000006612(Acr);ENSMAUG00000007553(Mbl2);ENSMAUG00000007863(Igf2r);ENSMAUG00000009450(Mrc1);ENSMAUG00000011892(Cd209e);ENSMAUG00000012020(Lman1);ENSMAUG00000012547(Colec11);ENSMAUG00000013062(Cd209c);ENSMAUG00000013524(Lman2);ENSMAUG00000014755(Mbl1);ENSMAUG00000015887(Cd209b);ENSMAUG00000016298(Cd209a);ENSMAUG00000016308(Clec4n);ENSMAUG00000018641(Colec10)

## Sheet: KEGG
Table S3 The KEGG enrichment of the GSEA analysis between Mock and VSV-infected BHK-21 cells
ID	NAME	Gene number	ES	NES	NOM p-val	FDR q-val	Genes
ko04950	Maturity onset diabetes of the young	25	0.791296	2.19685	0	0	ENSMAUG00000002997(Rfx6);ENSMAUG00000003438(Gck);ENSMAUG00000004347(Nkx2-2);ENSMAUG00000005062(Slc2a2);ENSMAUG00000007869(Foxa3);ENSMAUG00000007993(Hnf4a);ENSMAUG00000008634(NR5A2);ENSMAUG00000008731(Hnf4g);ENSMAUG00000009509(Pax6);ENSMAUG00000009573(Hnf1b);ENSMAUG00000010759(Neurog3);ENSMAUG00000012808(Pklr);ENSMAUG00000013357(Hes1);ENSMAUG00000013522(Pax4);ENSMAUG00000016034(Neurod1);ENSMAUG000…
ko04940	Type I diabetes mellitus	52	0.67374	2.18607	0	0	ENSMAUG00000000050(HLA-A);ENSMAUG00000000838(HLA-F);ENSMAUG00000000861(H2-DMa);ENSMAUG00000003363(H2-Aa);ENSMAUG00000003466(Prf1);ENSMAUG00000003870(H2-M2);ENSMAUG00000004999(Gzmb);ENSMAUG00000006618(Il12a);ENSMAUG00000006930(H2-D1);ENSMAUG00000007698(H2-Ob);ENSMAUG00000007902(Lta);ENSMAUG00000007959(H2-T24);ENSMAUG00000008049(Fasl);ENSMAUG00000008479(Mcpt8);ENSMAUG00000008585(ICA1);ENSMAUG000000…
ko03010	Ribosome	325	0.529837	2.11826	0	0	ENSMAUG00000000193(RPL37);ENSMAUG00000000208(RPL26);ENSMAUG00000000211(Rpl29);ENSMAUG00000000315(RPS10);ENSMAUG00000000317(Rps18-ps6);ENSMAUG00000000397(rps6);ENSMAUG00000000601(Rplp0);ENSMAUG00000000660(RPS7);ENSMAUG00000000693(RPL7A);ENSMAUG00000000783(Rpl28);ENSMAUG00000000784(RPL23A);ENSMAUG00000000820(Mrpl10);ENSMAUG00000000878(RPL12);ENSMAUG00000000899(RPS29);ENSMAUG00000000957(RPS2);ENSMAU…
ko05332	Graft-versus-host disease	41	0.675443	2.05429	0	0.000775	ENSMAUG00000000050(HLA-A);ENSMAUG00000000838(HLA-F);ENSMAUG00000000861(H2-DMa);ENSMAUG00000003363(H2-Aa);ENSMAUG00000003466(Prf1);ENSMAUG00000003870(H2-M2);ENSMAUG00000004999(Gzmb);ENSMAUG00000006930(H2-D1);ENSMAUG00000007698(H2-Ob);ENSMAUG00000007959(H2-T24);ENSMAUG00000008049(Fasl);ENSMAUG00000008479(Mcpt8);ENSMAUG00000008875(Fas);ENSMAUG00000008923(H2-DMb1);ENSMAUG00000009998(H2-L);ENSMAUG0000…
ko00982	Drug metabolism - cytochrome P450	61	0.611541	2.0265	0	0.00062	ENSMAUG00000000292(Hpgds);ENSMAUG00000000323(Gsta6);ENSMAUG00000000392(UGT2B31);ENSMAUG00000000994(Adh4);ENSMAUG00000001162(Aox2);ENSMAUG00000001163(Ugt2b17);ENSMAUG00000001172(Aldh1a3);ENSMAUG00000001217(Adh5);ENSMAUG00000001303(Ugt2a3);ENSMAUG00000001706(Cyp2e1);ENSMAUG00000001713(Mgst1);ENSMAUG00000002371(Ugt2a2);ENSMAUG00000002667(ADH1);ENSMAUG00000002679(Gstm5);ENSMAUG00000003542(Fmo3);ENSMA…
ko05320	Autoimmune thyroid disease	57	0.625708	2.01688	0	0.000516667	ENSMAUG00000000050(HLA-A);ENSMAUG00000000838(HLA-F);ENSMAUG00000000861(H2-DMa);ENSMAUG00000001044(Tpo);ENSMAUG00000003363(H2-Aa);ENSMAUG00000003466(Prf1);ENSMAUG00000003870(H2-M2);ENSMAUG00000004733(Ifna12);ENSMAUG00000004999(Gzmb);ENSMAUG00000005010(Igh-VJ558);ENSMAUG00000005156(Tshb);ENSMAUG00000006930(H2-D1);ENSMAUG00000007440(Ighv1-72);ENSMAUG00000007698(H2-Ob);ENSMAUG00000007816(Ighm);ENSMAU…
ko05330	Allograft rejection	54	0.623933	2.01644	0	0.000442857	ENSMAUG00000000050(HLA-A);ENSMAUG00000000838(HLA-F);ENSMAUG00000000861(H2-DMa);ENSMAUG00000003363(H2-Aa);ENSMAUG00000003466(Prf1);ENSMAUG00000003870(H2-M2);ENSMAUG00000004999(Gzmb);ENSMAUG00000005010(Igh-VJ558);ENSMAUG00000006618(Il12a);ENSMAUG00000006930(H2-D1);ENSMAUG00000007440(Ighv1-72);ENSMAUG00000007698(H2-Ob);ENSMAUG00000007816(Ighm);ENSMAUG00000007959(H2-T24);ENSMAUG00000008049(Fasl);ENSM…
ko00010	Glycolysis / Gluconeogenesis	80	0.539309	1.91348	0	0.00343344	ENSMAUG00000000807(Pgm1);ENSMAUG00000000987(Pkm);ENSMAUG00000000994(Adh4);ENSMAUG00000001172(Aldh1a3);ENSMAUG00000001217(Adh5);ENSMAUG00000001414(GAPDH);ENSMAUG00000001614(Aldh7a1);ENSMAUG00000002100(G6pc);ENSMAUG00000002155(Aldh1b1);ENSMAUG00000002158(Eno1);ENSMAUG00000002413(Pdha1);ENSMAUG00000002667(ADH1);ENSMAUG00000002744(GAPDH);ENSMAUG00000003378(Hk1);ENSMAUG00000003438(Gck);ENSMAUG00000004…
ko04740	Olfactory transduction	370	0.459814	1.87565	0	0.00442215	ENSMAUG00000000076(OR6C76);ENSMAUG00000000154(OR6C6);ENSMAUG00000000157(OR6C1);ENSMAUG00000000175(OR7C2);ENSMAUG00000000184(Olfr18);ENSMAUG00000000667(Olfr145);ENSMAUG00000000704(OR6C6);ENSMAUG00000000737(OR6C6);ENSMAUG00000000793(Ncald);ENSMAUG00000000891(Olfr828);ENSMAUG00000000912(Olfr65);ENSMAUG00000000948(Olfr518);ENSMAUG00000001036(OR10D4P);ENSMAUG00000001127(OR6C2);ENSMAUG00000001226(Olfr9…
ko00190	Oxidative phosphorylation	125	0.490311	1.86802	0	0.00423403	ENSMAUG00000000027(ND4L);ENSMAUG00000000086(Cox6a1);ENSMAUG00000000340(Ndufb2);ENSMAUG00000000363(Atp6v1h);ENSMAUG00000000368(Ndufa1);ENSMAUG00000000394(Ndufa9);ENSMAUG00000000403(NDUFV1);ENSMAUG00000000462(Ndufb7);ENSMAUG00000000622(Ndufab1);ENSMAUG00000000650(Atp5pd);ENSMAUG00000001311(ATP6V1G1);ENSMAUG00000001507(Atp6v0a2);ENSMAUG00000001919(Atp6v0d2);ENSMAUG00000002188(Cox10);ENSMAUG000000022…
ko05323	Rheumatoid arthritis	102	0.506049	1.84333	0	0.00575374	ENSMAUG00000000363(Atp6v1h);ENSMAUG00000000661(Ctsv);ENSMAUG00000000781(Ccl5);ENSMAUG00000000861(H2-DMa);ENSMAUG00000001005(Tnfsf11);ENSMAUG00000001049(Tlr2);ENSMAUG00000001311(ATP6V1G1);ENSMAUG00000001507(Atp6v0a2);ENSMAUG00000001919(Atp6v0d2);ENSMAUG00000002684(Atp6v0a1);ENSMAUG00000003125(Il15);ENSMAUG00000003363(H2-Aa);ENSMAUG00000003854(Tgfb1);ENSMAUG00000005008(Atp6v1d);ENSMAUG00000005010(I…
ko04672	Intestinal immune network for IgA production	52	0.581731	1.83832	0	0.00577974	ENSMAUG00000000861(H2-DMa);ENSMAUG00000002553(Ccr9);ENSMAUG00000003125(Il15);ENSMAUG00000003363(H2-Aa);ENSMAUG00000003854(Tgfb1);ENSMAUG00000004499(Ccr10);ENSMAUG00000005010(Igh-VJ558);ENSMAUG00000006919(Tnfsf13);ENSMAUG00000006925(Map3k14);ENSMAUG00000007440(Ighv1-72);ENSMAUG00000007698(H2-Ob);ENSMAUG00000007816(Ighm);ENSMAUG00000008923(H2-DMb1);ENSMAUG00000009096(Il10);ENSMAUG00000009458(Il4);E…
ko05322	Systemic lupus erythematosus	104	0.498753	1.83735	0	0.00533514	ENSMAUG00000000861(H2-DMa);ENSMAUG00000001137(Actn4);ENSMAUG00000001230(C1ra);ENSMAUG00000001271(H2AZ1);ENSMAUG00000001377(C8b);ENSMAUG00000001528(H2bc1);ENSMAUG00000001642(H2ac1);ENSMAUG00000002311(H2aj);ENSMAUG00000003363(H2-Aa);ENSMAUG00000003661(Actn1);ENSMAUG00000004789(H2az2);ENSMAUG00000005010(Igh-VJ558);ENSMAUG00000005217(H2bc18);ENSMAUG00000005554(H4-I);ENSMAUG00000005836(H2BC4);ENSMAUG0…
ko04979	Cholesterol metabolism	53	0.567733	1.83461	0	0.00495406	ENSMAUG00000000293(Tspo2);ENSMAUG00000000351(Lipg);ENSMAUG00000000590(Cd36);ENSMAUG00000000627(Nceh1);ENSMAUG00000000794(Lrpap1);ENSMAUG00000000867(Abcg5);ENSMAUG00000001063(Vdac1);ENSMAUG00000001221(Abcb11);ENSMAUG00000004120(Lipa);ENSMAUG00000004668(Abcg8);ENSMAUG00000006669(Angptl3);ENSMAUG00000006909(Vdac2);ENSMAUG00000007988(Lrp2);ENSMAUG00000008590(Soat1);ENSMAUG00000008826(Lipk);ENSMAUG000…
ko05150	Staphylococcus aureus infection	89	0.514285	1.81116	0	0.00748607	ENSMAUG00000000407(Fpr-rs3);ENSMAUG00000000841(Fpr-rs3);ENSMAUG00000000861(H2-DMa);ENSMAUG00000000934(Krt24);ENSMAUG00000001230(C1ra);ENSMAUG00000001379(Krt19);ENSMAUG00000002171(Fgg);ENSMAUG00000003213(Plg);ENSMAUG00000003322(C5ar1);ENSMAUG00000003363(H2-Aa);ENSMAUG00000004238(Fpr1);ENSMAUG00000005010(Igh-VJ558);ENSMAUG00000005083(Cfb);ENSMAUG00000006369(Icam1);ENSMAUG00000007440(Ighv1-72);ENSMA…
