# Supplementary material for: Transcriptome analysis of long non-coding RNA and mRNA Profiles in VSV-infected BHK-21 Cells
Source: BMC Genomics. 2024 Jan 15;25:62. doi: 10.1186/s12864-024-09991-9 (PMC10789022; doi:10.1186/s12864-024-09991-9)
Supplement: Supplementary file 4 — Additional file 4. [file 12864_2024_9991_MOESM4_ESM.xlsx]

## Sheet: Sheet1
Table S4 KEGG enrichment analysis of differentially expressed mRNAs between Mock and VSV-infected BHK-21 cells
id	num	qvalue	per	ratio	class	ID	Descrption	Pvalue	Qvalue	Up	Down	fg_num	bg_num
TNF signaling pathway	16	0.00834808	4.267	0.145	Environmental Information Processing	ko04668	TNF signaling pathway	4.47073e-05	0.00834808	8	8	16	110
Human papillomavirus infection	33	0.00834808	8.8	0.096	Human Diseases	ko05165	Human papillomavirus infection	5.6406e-05	0.00834808	17	16	33	344
p53 signaling pathway	12	0.0286536	3.2	0.143	Cellular Processes	ko04115	p53 signaling pathway	0.000472274	0.0286536	8	4	12	84
Herpes simplex virus 1 infection	33	0.0286536	8.8	0.085	Human Diseases	ko05168	Herpes simplex virus 1 infection	0.000493623	0.0286536	14	19	33	386
Hypertrophic cardiomyopathy	13	0.0286536	3.467	0.133	Human Diseases	ko05410	Hypertrophic cardiomyopathy	0.000577489	0.0286536	5	8	13	98
Breast cancer	17	0.0286536	4.533	0.113	Human Diseases	ko05224	Breast cancer	0.000580815	0.0286536	10	7	17	150
MAPK signaling pathway	27	0.0363687	7.2	0.089	Environmental Information Processing	ko04010	MAPK signaling pathway	0.000860071	0.0363687	12	15	27	303
Gastric cancer	16	0.0623933	4.267	0.105	Human Diseases	ko05226	Gastric cancer	0.00184079	0.0623933	8	8	16	152
Arrhythmogenic right ventricular cardiomyopathy	11	0.0623933	2.933	0.128	Human Diseases	ko05412	Arrhythmogenic right ventricular cardiomyopathy	0.00203369	0.0623933	5	6	11	86
Apoptosis	16	0.0623933	4.267	0.104	Cellular Processes	ko04210	Apoptosis	0.00210788	0.0623933	10	6	16	154
Hepatitis B	16	0.090288	4.267	0.099	Human Diseases	ko05161	Hepatitis B	0.00352144	0.090288	5	11	16	162
Notch signaling pathway	8	0.090288	2.133	0.145	Environmental Information Processing	ko04330	Notch signaling pathway	0.00366032	0.090288	4	4	8	55
Kaposi sarcoma-associated herpesvirus infection	17	0.105391	4.533	0.093	Human Diseases	ko05167	Kaposi sarcoma-associated herpesvirus infection	0.00501257	0.105391	8	9	17	183
C-type lectin receptor signaling pathway	12	0.105391	3.2	0.108	Organismal Systems	ko04625	C-type lectin receptor signaling pathway	0.00534074	0.105391	6	6	12	111
Dilated cardiomyopathy	12	0.105391	3.2	0.108	Human Diseases	ko05414	Dilated cardiomyopathy	0.00534074	0.105391	4	8	12	111
Epstein-Barr virus infection	19	0.131789	5.067	0.086	Human Diseases	ko05169	Epstein-Barr virus infection	0.00714941	0.131789	9	10	19	221
Osteoclast differentiation	12	0.131789	3.2	0.103	Organismal Systems	ko04380	Osteoclast differentiation	0.00756896	0.131789	6	6	12	116
Basal cell carcinoma	8	0.152303	2.133	0.125	Human Diseases	ko05217	Basal cell carcinoma	0.00926169	0.152303	4	4	8	64
Pathways in cancer	38	0.153044	10.133	0.069	Human Diseases	ko05200	Pathways in cancer	0.00982379	0.153044	24	14	38	554
Bladder cancer	6	0.162464	1.6	0.146	Human Diseases	ko05219	Bladder cancer	0.0110629	0.162464	2	4	6	41
MicroRNAs in cancer	15	0.162464	4	0.089	Human Diseases	ko05206	MicroRNAs in cancer	0.0115262	0.162464	8	7	15	168
NF-kappa B signaling pathway	11	0.213384	2.933	0.097	Environmental Information Processing	ko04064	NF-kappa B signaling pathway	0.0158596	0.213384	6	5	11	113
Proteoglycans in cancer	18	0.223884	4.8	0.08	Human Diseases	ko05205	Proteoglycans in cancer	0.0181017	0.223884	7	11	18	226
Toll-like receptor signaling pathway	9	0.223884	2.4	0.105	Organismal Systems	ko04620	Toll-like receptor signaling pathway	0.0181527	0.223884	3	6	9	86
Systemic lupus erythematosus	10	0.267718	2.667	0.096	Human Diseases	ko05322	Systemic lupus erythematosus	0.0226113	0.267718	7	3	10	104
Colorectal cancer	9	0.346509	2.4	0.096	Human Diseases	ko05210	Colorectal cancer	0.0304366	0.346509	7	2	9	94
Human immunodeficiency virus 1 infection	17	0.391442	4.533	0.075	Human Diseases	ko05170	Human immunodeficiency virus 1 infection	0.0357059	0.391442	6	11	17	227
Signaling pathways regulating pluripotency of stem cells	12	0.416	3.2	0.082	Cellular Processes	ko04550	Signaling pathways regulating pluripotency of stem cells	0.0393514	0.416	3	9	12	146
ECM-receptor interaction	8	0.533231	2.133	0.09	Environmental Information Processing	ko04512	ECM-receptor interaction	0.0547048	0.533231	5	3	8	89
Endometrial cancer	6	0.533231	1.6	0.102	Human Diseases	ko05213	Endometrial cancer	0.0554563	0.533231	4	2	6	59
Melanoma	7	0.533231	1.867	0.095	Human Diseases	ko05218	Melanoma	0.0558452	0.533231	5	2	7	74
Complement and coagulation cascades	7	0.576297	1.867	0.091	Organismal Systems	ko04610	Complement and coagulation cascades	0.0664448	0.576297	6	1	7	77
Alzheimer disease	22	0.576297	5.867	0.065	Human Diseases	ko05010	Alzheimer disease	0.0693897	0.576297	10	12	22	338
Cardiac muscle contraction	7	0.576297	1.867	0.09	Organismal Systems	ko04260	Cardiac muscle contraction	0.0702298	0.576297	0	7	7	78
Fatty acid biosynthesis	3	0.576297	0.8	0.143	Metabolism	ko00061	Fatty acid biosynthesis	0.0715709	0.576297	1	2	3	21
Fatty acid metabolism	6	0.576297	1.6	0.095	Metabolism	ko01212	Fatty acid metabolism	0.0718417	0.576297	2	4	6	63
Measles	11	0.576297	2.933	0.076	Human Diseases	ko05162	Measles	0.0722702	0.576297	6	5	11	144
Hepatocellular carcinoma	13	0.576297	3.467	0.072	Human Diseases	ko05225	Hepatocellular carcinoma	0.0766933	0.576297	5	8	13	180
Influenza A	12	0.576297	3.2	0.074	Human Diseases	ko05164	Influenza A	0.0775897	0.576297	4	8	12	163
Fructose and mannose metabolism	4	0.576297	1.067	0.114	Metabolism	ko00051	Fructose and mannose metabolism	0.0778779	0.576297	2	2	4	35
Oxytocin signaling pathway	12	0.622183	3.2	0.072	Organismal Systems	ko04921	Oxytocin signaling pathway	0.0861808	0.622183	5	7	12	166
Glycosphingolipid biosynthesis - lacto and neolacto series	3	0.671048	0.8	0.125	Metabolism	ko00601	Glycosphingolipid biosynthesis - lacto and neolacto series	0.0984772	0.671048	1	2	3	24
mTOR signaling pathway	12	0.671048	3.2	0.071	Environmental Information Processing	ko04150	mTOR signaling pathway	0.0985237	0.671048	2	10	12	170
Small cell lung cancer	8	0.671048	2.133	0.078	Human Diseases	ko05222	Small cell lung cancer	0.102168	0.671048	6	2	8	102
Viral myocarditis	7	0.671048	1.867	0.081	Human Diseases	ko05416	Viral myocarditis	0.105027	0.671048	5	2	7	86
Non-small cell lung cancer	6	0.671048	1.6	0.086	Human Diseases	ko05223	Non-small cell lung cancer	0.106478	0.671048	2	4	6	70
TGF-beta signaling pathway	8	0.671048	2.133	0.078	Environmental Information Processing	ko04350	TGF-beta signaling pathway	0.106551	0.671048	1	7	8	103
Glycosylphosphatidylinositol (GPI)-anchor biosynthesis	3	0.729768	0.8	0.115	Metabolism	ko00563	Glycosylphosphatidylinositol (GPI)-anchor biosynthesis	0.118341	0.729768	0	3	3	26
Apoptosis - multiple species	4	0.732477	1.067	0.098	Cellular Processes	ko04215	Apoptosis - multiple species	0.121831	0.732477	2	2	4	41
Th1 and Th2 cell differentiation	7	0.732477	1.867	0.078	Organismal Systems	ko04658	Th1 and Th2 cell differentiation	0.125362	0.732477	4	3	7	90
Hepatitis C	11	0.732477	2.933	0.069	Human Diseases	ko05160	Hepatitis C	0.126204	0.732477	3	8	11	160
Alcoholism	11	0.735588	2.933	0.068	Human Diseases	ko05034	Alcoholism	0.130166	0.735588	8	3	11	161
Biotin metabolism	1	0.735588	0.267	0.333	Metabolism	ko00780	Biotin metabolism	0.133311	0.735588	0	1	1	3
Cushing syndrome	11	0.735588	2.933	0.068	Human Diseases	ko04934	Cushing syndrome	0.134195	0.735588	4	7	11	162
Hippo signaling pathway	11	0.766664	2.933	0.067	Environmental Information Processing	ko04390	Hippo signaling pathway	0.142454	0.766664	4	7	11	164
NOD-like receptor signaling pathway	11	0.79802	2.933	0.066	Organismal Systems	ko04621	NOD-like receptor signaling pathway	0.150977	0.79802	4	7	11	166
GnRH signaling pathway	7	0.827126	1.867	0.073	Organismal Systems	ko04912	GnRH signaling pathway	0.159278	0.827126	3	4	7	96
Glioma	6	0.862608	1.6	0.074	Human Diseases	ko05214	Glioma	0.174998	0.862608	4	2	6	81
Endocrine resistance	7	0.862608	1.867	0.071	Human Diseases	ko01522	Endocrine resistance	0.177651	0.862608	5	2	7	99
Cellular senescence	11	0.862608	2.933	0.064	Cellular Processes	ko04218	Cellular senescence	0.178063	0.862608	4	7	11	172
Transcriptional misregulation in cancer	12	0.862608	3.2	0.063	Human Diseases	ko05202	Transcriptional misregulation in cancer	0.179567	0.862608	8	4	12	191
Pathogenic Escherichia coli infection	14	0.862608	3.733	0.061	Human Diseases	ko05130	Pathogenic Escherichia coli infection	0.180681	0.862608	6	8	14	229
B cell receptor signaling pathway	6	0.878967	1.6	0.072	Organismal Systems	ko04662	B cell receptor signaling pathway	0.18906	0.878967	4	2	6	83
Hedgehog signaling pathway	4	0.878967	1.067	0.082	Environmental Information Processing	ko04340	Hedgehog signaling pathway	0.192928	0.878967	1	3	4	49
Human cytomegalovirus infection	14	0.878967	3.733	0.06	Human Diseases	ko05163	Human cytomegalovirus infection	0.193152	0.878967	7	7	14	232
Cytosolic DNA-sensing pathway	4	0.878967	1.067	0.08	Organismal Systems	ko04623	Cytosolic DNA-sensing pathway	0.202601	0.878967	0	4	4	50
Spinocerebellar ataxia	7	0.878967	1.867	0.068	Human Diseases	ko05017	Spinocerebellar ataxia	0.203466	0.878967	3	4	7	103
Starch and sucrose metabolism	3	0.878967	0.8	0.088	Metabolism	ko00500	Starch and sucrose metabolism	0.20942	0.878967	3	0	3	34
Neomycin, kanamycin and gentamicin biosynthesis	1	0.878967	0.267	0.2	Metabolism	ko00524	Neomycin, kanamycin and gentamicin biosynthesis	0.212182	0.878967	1	0	1	5
Apelin signaling pathway	9	0.878967	2.4	0.063	Environmental Information Processing	ko04371	Apelin signaling pathway	0.216281	0.878967	4	5	9	142
Regulation of actin cytoskeleton	13	0.878967	3.467	0.059	Cellular Processes	ko04810	Regulation of actin cytoskeleton	0.225442	0.878967	7	6	13	220
GnRH secretion	5	0.878967	1.333	0.071	Organismal Systems	ko04929	GnRH secretion	0.226191	0.878967	1	4	5	70
Neurotrophin signaling pathway	8	0.878967	2.133	0.064	Organismal Systems	ko04722	Neurotrophin signaling pathway	0.226627	0.878967	3	5	8	125
Amino sugar and nucleotide sugar metabolism	4	0.878967	1.067	0.075	Metabolism	ko00520	Amino sugar and nucleotide sugar metabolism	0.232424	0.878967	1	3	4	53
RIG-I-like receptor signaling pathway	4	0.878967	1.067	0.075	Organismal Systems	ko04622	RIG-I-like receptor signaling pathway	0.232424	0.878967	2	2	4	53
Circadian rhythm	3	0.878967	0.8	0.083	Organismal Systems	ko04710	Circadian rhythm	0.234224	0.878967	2	1	3	36
Melanogenesis	7	0.878967	1.867	0.065	Organismal Systems	ko04916	Melanogenesis	0.237593	0.878967	2	5	7	108
AGE-RAGE signaling pathway in diabetic complications	7	0.878967	1.867	0.065	Human Diseases	ko04933	AGE-RAGE signaling pathway in diabetic complications	0.237593	0.878967	2	5	7	108
Ovarian steroidogenesis	4	0.878967	1.067	0.074	Organismal Systems	ko04913	Ovarian steroidogenesis	0.242597	0.878967	3	1	4	54
Pertussis	5	0.878967	1.333	0.069	Human Diseases	ko05133	Pertussis	0.243581	0.878967	3	2	5	72
Thyroid cancer	3	0.878967	0.8	0.081	Human Diseases	ko05216	Thyroid cancer	0.246818	0.878967	2	1	3	37
Phosphonate and phosphinate metabolism	1	0.878967	0.267	0.167	Metabolism	ko00440	Phosphonate and phosphinate metabolism	0.248891	0.878967	0	1	1	6
Toxoplasmosis	7	0.878967	1.867	0.064	Human Diseases	ko05145	Toxoplasmosis	0.251743	0.878967	2	5	7	110
Renin secretion	5	0.878967	1.333	0.068	Organismal Systems	ko04924	Renin secretion	0.252406	0.878967	4	1	5	73
Legionellosis	5	0.878967	1.333	0.068	Human Diseases	ko05134	Legionellosis	0.252406	0.878967	3	2	5	73
Wnt signaling pathway	10	0.883299	2.667	0.06	Environmental Information Processing	ko04310	Wnt signaling pathway	0.256634	0.883299	3	7	10	168
IL-17 signaling pathway	6	0.893897	1.6	0.065	Organismal Systems	ko04657	IL-17 signaling pathway	0.265007	0.893897	4	2	6	93
FoxO signaling pathway	8	0.893897	2.133	0.061	Environmental Information Processing	ko04068	FoxO signaling pathway	0.265753	0.893897	4	4	8	131
Dorso-ventral axis formation	2	0.909209	0.533	0.091	Organismal Systems	ko04320	Dorso-ventral axis formation	0.273377	0.909209	1	1	2	22
Synthesis and degradation of ketone bodies	1	0.91892	0.267	0.143	Metabolism	ko00072	Synthesis and degradation of ketone bodies	0.283894	0.91892	0	1	1	7
Protein digestion and absorption	6	0.91892	1.6	0.062	Organismal Systems	ko04974	Protein digestion and absorption	0.289204	0.91892	2	4	6	96
Glycosaminoglycan biosynthesis - heparan sulfate / heparin	2	0.91892	0.533	0.087	Metabolism	ko00534	Glycosaminoglycan biosynthesis - heparan sulfate / heparin	0.290927	0.91892	1	1	2	23
Relaxin signaling pathway	8	0.91892	2.133	0.059	Organismal Systems	ko04926	Relaxin signaling pathway	0.292871	0.91892	3	5	8	135
Parathyroid hormone synthesis, secretion and action	7	0.91892	1.867	0.06	Organismal Systems	ko04928	Parathyroid hormone synthesis, secretion and action	0.29557	0.91892	6	1	7	116
Pancreatic cancer	5	0.91892	1.333	0.064	Human Diseases	ko05212	Pancreatic cancer	0.297587	0.91892	2	3	5	78
Graft-versus-host disease	3	0.91892	0.8	0.073	Human Diseases	ko05332	Graft-versus-host disease	0.298028	0.91892	3	0	3	41
Viral carcinogenesis	12	0.932786	3.2	0.056	Human Diseases	ko05203	Viral carcinogenesis	0.305677	0.932786	7	5	12	216
Shigellosis	14	0.937846	3.733	0.054	Human Diseases	ko05131	Shigellosis	0.310503	0.937846	5	9	14	257
Circadian rhythm - fly	1	0.948603	0.267	0.125	Organismal Systems	ko04711	Circadian rhythm - fly	0.317269	0.948603	0	1	1	8
Primary immunodeficiency	3	0.958723	0.8	0.07	Human Diseases	ko05340	Primary immunodeficiency	0.323893	0.958723	1	2	3	43
Rap1 signaling pathway	12	0.966103	3.2	0.054	Environmental Information Processing	ko04015	Rap1 signaling pathway	0.333495	0.966103	6	6	12	221
African trypanosomiasis	3	0.966103	0.8	0.068	Human Diseases	ko05143	African trypanosomiasis	0.336834	0.966103	1	2	3	44
Aldosterone synthesis and secretion	6	0.966103	1.6	0.059	Organismal Systems	ko04925	Aldosterone synthesis and secretion	0.3388	0.966103	4	2	6	102
Prostate cancer	6	0.966103	1.6	0.058	Human Diseases	ko05215	Prostate cancer	0.347171	0.966103	3	3	6	103
Lysine degradation	4	0.966103	1.067	0.062	Metabolism	ko00310	Lysine degradation	0.348133	0.966103	1	3	4	64
Amyotrophic lateral sclerosis	4	0.966103	1.067	0.062	Human Diseases	ko05014	Amyotrophic lateral sclerosis	0.348133	0.966103	2	2	4	64
Huntington disease	15	0.966103	4	0.052	Human Diseases	ko05016	Huntington disease	0.354528	0.966103	11	4	15	286
Hippo signaling pathway - multiple species	2	0.966103	0.533	0.074	Environmental Information Processing	ko04392	Hippo signaling pathway - multiple species	0.360268	0.966103	0	2	2	27
Chronic myeloid leukemia	5	0.966103	1.333	0.059	Human Diseases	ko05220	Chronic myeloid leukemia	0.362658	0.966103	3	2	5	85
Toll and Imd signaling pathway	3	0.966103	0.8	0.065	Organismal Systems	ko04624	Toll and Imd signaling pathway	0.362663	0.966103	0	3	3	46
PI3K-Akt signaling pathway	19	0.966103	5.067	0.051	Environmental Information Processing	ko04151	PI3K-Akt signaling pathway	0.371458	0.966103	10	9	19	372
Taurine and hypotaurine metabolism	1	0.966103	0.267	0.1	Metabolism	ko00430	Taurine and hypotaurine metabolism	0.379438	0.966103	1	0	1	10
Riboflavin metabolism	1	0.966103	0.267	0.1	Metabolism	ko00740	Riboflavin metabolism	0.379438	0.966103	1	0	1	10
Vitamin B6 metabolism	1	0.966103	0.267	0.1	Metabolism	ko00750	Vitamin B6 metabolism	0.379438	0.966103	0	1	1	10
Cytokine-cytokine receptor interaction	13	0.966103	3.467	0.052	Environmental Information Processing	ko04060	Cytokine-cytokine receptor interaction	0.381358	0.966103	9	4	13	250
Necroptosis	8	0.966103	2.133	0.054	Cellular Processes	ko04217	Necroptosis	0.384534	0.966103	4	4	8	148
Platinum drug resistance	5	0.966103	1.333	0.057	Human Diseases	ko01524	Platinum drug resistance	0.390752	0.966103	4	1	5	88
Neuroactive ligand-receptor interaction	17	0.966103	4.533	0.051	Environmental Information Processing	ko04080	Neuroactive ligand-receptor interaction	0.39244	0.966103	11	6	17	335
EGFR tyrosine kinase inhibitor resistance	5	0.966103	1.333	0.056	Human Diseases	ko01521	EGFR tyrosine kinase inhibitor resistance	0.400104	0.966103	3	2	5	89
Carbohydrate digestion and absorption	3	0.966103	0.8	0.061	Organismal Systems	ko04973	Carbohydrate digestion and absorption	0.401075	0.966103	3	0	3	49
Platelet activation	7	0.966103	1.867	0.054	Organismal Systems	ko04611	Platelet activation	0.402497	0.966103	4	3	7	130
Hematopoietic cell lineage	5	0.966103	1.333	0.056	Organismal Systems	ko04640	Hematopoietic cell lineage	0.409441	0.966103	4	1	5	90
Yersinia infection	7	0.966103	1.867	0.053	Human Diseases	ko05135	Yersinia infection	0.410216	0.966103	1	6	7	131
Adrenergic signaling in cardiomyocytes	8	0.966103	2.133	0.053	Organismal Systems	ko04261	Adrenergic signaling in cardiomyocytes	0.413217	0.966103	0	8	8	152
Malaria	3	0.966103	0.8	0.06	Human Diseases	ko05144	Malaria	0.413743	0.966103	1	2	3	50
Longevity regulating pathway	5	0.966103	1.333	0.055	Organismal Systems	ko04211	Longevity regulating pathway	0.418759	0.966103	2	3	5	91
Renal cell carcinoma	4	0.966103	1.067	0.056	Human Diseases	ko05211	Renal cell carcinoma	0.422888	0.966103	1	3	4	71
Prion disease	2	0.966103	0.533	0.065	Human Diseases	ko05020	Prion disease	0.426972	0.966103	2	0	2	31
ErbB signaling pathway	5	0.966103	1.333	0.054	Environmental Information Processing	ko04012	ErbB signaling pathway	0.428052	0.966103	1	4	5	92
Human T-cell leukemia virus 1 infection	12	0.966103	3.2	0.05	Human Diseases	ko05166	Human T-cell leukemia virus 1 infection	0.436671	0.966103	5	7	12	239
Gap junction	5	0.966103	1.333	0.054	Cellular Processes	ko04540	Gap junction	0.437316	0.966103	2	3	5	93
Fanconi anemia pathway	3	0.966103	0.8	0.058	Genetic Information Processing	ko03460	Fanconi anemia pathway	0.438814	0.966103	2	1	3	52
Intestinal immune network for IgA production	3	0.966103	0.8	0.058	Organismal Systems	ko04672	Intestinal immune network for IgA production	0.438814	0.966103	3	0	3	52
Type I diabetes mellitus	3	0.966103	0.8	0.058	Human Diseases	ko04940	Type I diabetes mellitus	0.438814	0.966103	3	0	3	52
Ras signaling pathway	12	0.966103	3.2	0.05	Environmental Information Processing	ko04014	Ras signaling pathway	0.442445	0.966103	6	6	12	240
Mineral absorption	3	0.966103	0.8	0.057	Organismal Systems	ko04978	Mineral absorption	0.451197	0.966103	1	2	3	53
Tuberculosis	9	0.966103	2.4	0.05	Human Diseases	ko05152	Tuberculosis	0.455718	0.966103	4	5	9	179
Fluid shear stress and atherosclerosis	8	0.966103	2.133	0.051	Human Diseases	ko05418	Fluid shear stress and atherosclerosis	0.456109	0.966103	3	5	8	158
Biosynthesis of unsaturated fatty acids	2	0.966103	0.533	0.061	Metabolism	ko01040	Biosynthesis of unsaturated fatty acids	0.458946	0.966103	1	1	2	33
Non-homologous end-joining	1	0.966103	0.267	0.077	Genetic Information Processing	ko03450	Non-homologous end-joining	0.462263	0.966103	1	0	1	13
Ubiquitin mediated proteolysis	8	0.966103	2.133	0.05	Genetic Information Processing	ko04120	Ubiquitin mediated proteolysis	0.463214	0.966103	4	4	8	159
Allograft rejection	3	0.966103	0.8	0.056	Human Diseases	ko05330	Allograft rejection	0.463468	0.966103	3	0	3	54
Galactose metabolism	2	0.971543	0.533	0.059	Metabolism	ko00052	Galactose metabolism	0.474542	0.971543	2	0	2	34
RNA degradation	5	0.971543	1.333	0.051	Genetic Information Processing	ko03018	RNA degradation	0.483047	0.971543	1	4	5	98
Axon regeneration	5	0.971543	1.333	0.051	Organismal Systems	ko04361	Axon regeneration	0.483047	0.971543	3	2	5	98
Glycosphingolipid biosynthesis - globo and isoglobo series	1	0.971543	0.267	0.071	Metabolism	ko00603	Glycosphingolipid biosynthesis - globo and isoglobo series	0.487344	0.971543	1	0	1	14
Cholinergic synapse	6	0.971543	1.6	0.05	Organismal Systems	ko04725	Cholinergic synapse	0.489185	0.971543	4	2	6	120
SNARE interactions in vesicular transport	2	0.971543	0.533	0.057	Genetic Information Processing	ko04130	SNARE interactions in vesicular transport	0.489862	0.971543	1	1	2	35
Inositol phosphate metabolism	4	0.971543	1.067	0.051	Metabolism	ko00562	Inositol phosphate metabolism	0.495405	0.971543	3	1	4	78
Arachidonic acid metabolism	4	0.971543	1.067	0.051	Metabolism	ko00590	Arachidonic acid metabolism	0.495405	0.971543	2	2	4	78
Autoimmune thyroid disease	3	0.971543	0.8	0.053	Human Diseases	ko05320	Autoimmune thyroid disease	0.499527	0.971543	3	0	3	57
Porphyrin metabolism	2	0.971543	0.533	0.056	Metabolism	ko00860	Porphyrin metabolism	0.5049	0.971543	0	2	2	36
Thyroid hormone signaling pathway	6	0.971543	1.6	0.049	Organismal Systems	ko04919	Thyroid hormone signaling pathway	0.505409	0.971543	2	4	6	122
Leishmaniasis	4	0.971543	1.067	0.051	Human Diseases	ko05140	Leishmaniasis	0.505465	0.971543	2	2	4	79
Rheumatoid arthritis	5	0.990531	1.333	0.049	Human Diseases	ko05323	Rheumatoid arthritis	0.51869	0.990531	5	0	5	102
Apoptosis - fly	3	0.992119	0.8	0.051	Cellular Processes	ko04214	Apoptosis - fly	0.522874	0.992119	1	2	3	59
Growth hormone synthesis, secretion and action	6	0.998084	1.6	0.048	Organismal Systems	ko04935	Growth hormone synthesis, secretion and action	0.529389	0.998084	4	2	6	125
Inflammatory bowel disease	3	1	0.8	0.049	Human Diseases	ko05321	Inflammatory bowel disease	0.545614	1	1	2	3	61
Phosphatidylinositol signaling system	5	1	1.333	0.047	Environmental Information Processing	ko04070	Phosphatidylinositol signaling system	0.553262	1	3	2	5	106
Pantothenate and CoA biosynthesis	1	1	0.267	0.059	Metabolism	ko00770	Pantothenate and CoA biosynthesis	0.5558	1	1	0	1	17
VEGF signaling pathway	3	1	0.8	0.048	Environmental Information Processing	ko04370	VEGF signaling pathway	0.556745	1	1	2	3	62
Tyrosine metabolism	2	1	0.533	0.05	Metabolism	ko00350	Tyrosine metabolism	0.562099	1	1	1	2	40
T cell receptor signaling pathway	5	1	1.333	0.046	Organismal Systems	ko04660	T cell receptor signaling pathway	0.570089	1	1	4	5	108
Primary bile acid biosynthesis	1	1	0.267	0.056	Metabolism	ko00120	Primary bile acid biosynthesis	0.576529	1	1	0	1	18
JAK-STAT signaling pathway	7	1	1.867	0.045	Environmental Information Processing	ko04630	JAK-STAT signaling pathway	0.581162	1	3	4	7	154
Nicotinate and nicotinamide metabolism	2	1	0.533	0.048	Metabolism	ko00760	Nicotinate and nicotinamide metabolism	0.588876	1	1	1	2	42
Prolactin signaling pathway	4	1	1.067	0.045	Organismal Systems	ko04917	Prolactin signaling pathway	0.591532	1	3	1	4	88
Glycosaminoglycan biosynthesis - chondroitin sulfate / dermatan sulfate	1	1	0.267	0.053	Metabolism	ko00532	Glycosaminoglycan biosynthesis - chondroitin sulfate / dermatan sulfate	0.596293	1	0	1	1	19
Glutathione metabolism	3	1	0.8	0.045	Metabolism	ko00480	Glutathione metabolism	0.599594	1	3	0	3	66
Hippo signaling pathway - fly	3	1	0.8	0.045	Environmental Information Processing	ko04391	Hippo signaling pathway - fly	0.599594	1	0	3	3	66
Long-term depression	3	1	0.8	0.045	Organismal Systems	ko04730	Long-term depression	0.609873	1	1	2	3	67
Salmonella infection	11	1	2.933	0.044	Human Diseases	ko05132	Salmonella infection	0.610594	1	3	8	11	248
Cortisol synthesis and secretion	3	1	0.8	0.044	Organismal Systems	ko04927	Cortisol synthesis and secretion	0.619975	1	2	1	3	68
Protein processing in endoplasmic reticulum	8	1	2.133	0.044	Genetic Information Processing	ko04141	Protein processing in endoplasmic reticulum	0.624134	1	4	4	8	183
PD-L1 expression and PD-1 checkpoint pathway in cancer	4	1	1.067	0.043	Human Diseases	ko05235	PD-L1 expression and PD-1 checkpoint pathway in cancer	0.626838	1	1	3	4	92
Cell cycle	6	1	1.6	0.043	Cellular Processes	ko04110	Cell cycle	0.633993	1	2	4	6	139
Various types of N-glycan biosynthesis	2	1	0.533	0.043	Metabolism	ko00513	Various types of N-glycan biosynthesis	0.638732	1	0	2	2	46
Leukocyte transendothelial migration	5	1	1.333	0.043	Organismal Systems	ko04670	Leukocyte transendothelial migration	0.641491	1	2	3	5	117
Proximal tubule bicarbonate reclamation	1	1	0.267	0.045	Organismal Systems	ko04964	Proximal tubule bicarbonate reclamation	0.650232	1	1	0	1	22
Calcium signaling pathway	9	1	2.4	0.043	Environmental Information Processing	ko04020	Calcium signaling pathway	0.655096	1	3	6	9	211
Long-term potentiation	3	1	0.8	0.042	Organismal Systems	ko04720	Long-term potentiation	0.658586	1	2	1	3	72
Axon guidance	8	1	2.133	0.042	Organismal Systems	ko04360	Axon guidance	0.665965	1	3	5	8	190
Steroid biosynthesis	1	1	0.267	0.043	Metabolism	ko00100	Steroid biosynthesis	0.666565	1	1	0	1	23
Phenylalanine metabolism	1	1	0.267	0.043	Metabolism	ko00360	Phenylalanine metabolism	0.666565	1	1	0	1	23
Butanoate metabolism	1	1	0.267	0.043	Metabolism	ko00650	Butanoate metabolism	0.666565	1	0	1	1	23
Renin-angiotensin system	1	1	0.267	0.043	Organismal Systems	ko04614	Renin-angiotensin system	0.666565	1	1	0	1	23
Central carbon metabolism in cancer	3	1	0.8	0.041	Human Diseases	ko05230	Central carbon metabolism in cancer	0.667786	1	1	2	3	73
Vascular smooth muscle contraction	6	1	1.6	0.042	Organismal Systems	ko04270	Vascular smooth muscle contraction	0.667871	1	2	4	6	144
Other types of O-glycan biosynthesis	2	1	0.533	0.04	Metabolism	ko00514	Other types of O-glycan biosynthesis	0.683721	1	0	2	2	50
Fc epsilon RI signaling pathway	3	1	0.8	0.039	Organismal Systems	ko04664	Fc epsilon RI signaling pathway	0.694295	1	1	2	3	76
Thyroid hormone synthesis	3	1	0.8	0.039	Organismal Systems	ko04918	Thyroid hormone synthesis	0.694295	1	3	0	3	76
Maturity onset diabetes of the young	1	1	0.267	0.04	Human Diseases	ko04950	Maturity onset diabetes of the young	0.696982	1	1	0	1	25
Bile secretion	3	1	0.8	0.039	Organismal Systems	ko04976	Bile secretion	0.702769	1	3	0	3	77
Natural killer cell mediated cytotoxicity	4	1	1.067	0.039	Organismal Systems	ko04650	Natural killer cell mediated cytotoxicity	0.706234	1	2	2	4	102
Antigen processing and presentation	3	1	0.8	0.038	Organismal Systems	ko04612	Antigen processing and presentation	0.711063	1	1	2	3	78
Glycerophospholipid metabolism	4	1	1.067	0.039	Metabolism	ko00564	Glycerophospholipid metabolism	0.713458	1	1	3	4	103
Cholesterol metabolism	2	1	0.533	0.038	Organismal Systems	ko04979	Cholesterol metabolism	0.714374	1	2	0	2	53
Tight junction	7	1	1.867	0.04	Cellular Processes	ko04530	Tight junction	0.718828	1	3	4	7	176
Non-alcoholic fatty liver disease	6	1	1.6	0.039	Human Diseases	ko04932	Non-alcoholic fatty liver disease	0.723666	1	4	2	6	153
Pyrimidine metabolism	2	1	0.533	0.037	Metabolism	ko00240	Pyrimidine metabolism	0.724024	1	1	1	2	54
Pentose phosphate pathway	1	1	0.267	0.037	Metabolism	ko00030	Pentose phosphate pathway	0.724631	1	1	0	1	27
Fatty acid elongation	1	1	0.267	0.037	Metabolism	ko00062	Fatty acid elongation	0.724631	1	0	1	1	27
HIF-1 signaling pathway	5	1	1.333	0.038	Environmental Information Processing	ko04066	HIF-1 signaling pathway	0.736819	1	5	0	5	131
Folate biosynthesis	1	1	0.267	0.036	Metabolism	ko00790	Folate biosynthesis	0.737498	1	0	1	1	28
Cell adhesion molecules	6	1	1.6	0.038	Environmental Information Processing	ko04514	Cell adhesion molecules	0.740742	1	4	2	6	156
N-Glycan biosynthesis	2	1	0.533	0.036	Metabolism	ko00510	N-Glycan biosynthesis	0.7425	1	0	2	2	56
Regulation of lipolysis in adipocytes	2	1	0.533	0.036	Organismal Systems	ko04923	Regulation of lipolysis in adipocytes	0.7425	1	2	0	2	56
Taste transduction	2	1	0.533	0.034	Organismal Systems	ko04742	Taste transduction	0.759909	1	1	1	2	58
Th17 cell differentiation	4	1	1.067	0.036	Organismal Systems	ko04659	Th17 cell differentiation	0.760396	1	1	3	4	110
Focal adhesion	8	1	2.133	0.038	Cellular Processes	ko04510	Focal adhesion	0.769075	1	4	4	8	210
MAPK signaling pathway - fly	3	1	0.8	0.035	Environmental Information Processing	ko04013	MAPK signaling pathway - fly	0.771099	1	0	3	3	86
Chagas disease	4	1	1.067	0.036	Human Diseases	ko05142	Chagas disease	0.772659	1	2	2	4	112
Drug metabolism - other enzymes	3	1	0.8	0.034	Metabolism	ko00983	Drug metabolism - other enzymes	0.777838	1	2	1	3	87
PPAR signaling pathway	3	1	0.8	0.034	Organismal Systems	ko03320	PPAR signaling pathway	0.777838	1	2	1	3	87
beta-Alanine metabolism	1	1	0.267	0.031	Metabolism	ko00410	beta-Alanine metabolism	0.783238	1	1	0	1	32
Staphylococcus aureus infection	3	1	0.8	0.034	Human Diseases	ko05150	Staphylococcus aureus infection	0.790828	1	3	0	3	89
Mucin type O-glycan biosynthesis	1	1	0.267	0.03	Metabolism	ko00512	Mucin type O-glycan biosynthesis	0.793372	1	0	1	1	33
Autophagy - other	1	1	0.267	0.03	Cellular Processes	ko04136	Autophagy - other	0.793372	1	0	1	1	33
Phototransduction - fly	1	1	0.267	0.03	Organismal Systems	ko04745	Phototransduction - fly	0.793372	1	0	1	1	33
cAMP signaling pathway	8	1	2.133	0.037	Environmental Information Processing	ko04024	cAMP signaling pathway	0.79508	1	5	3	8	216
Amoebiasis	4	1	1.067	0.034	Human Diseases	ko05146	Amoebiasis	0.801161	1	2	2	4	117
RNA polymerase	1	1	0.267	0.029	Genetic Information Processing	ko03020	RNA polymerase	0.803034	1	0	1	1	34
Estrogen signaling pathway	5	1	1.333	0.035	Organismal Systems	ko04915	Estrogen signaling pathway	0.807525	1	3	2	5	144
Metabolism of xenobiotics by cytochrome P450	2	1	0.533	0.031	Metabolism	ko00980	Metabolism of xenobiotics by cytochrome P450	0.813037	1	1	1	2	65
mRNA surveillance pathway	3	1	0.8	0.032	Genetic Information Processing	ko03015	mRNA surveillance pathway	0.814918	1	2	1	3	93
cGMP-PKG signaling pathway	6	1	1.6	0.035	Environmental Information Processing	ko04022	cGMP-PKG signaling pathway	0.819074	1	3	3	6	172
Hedgehog signaling pathway - fly	1	1	0.267	0.028	Environmental Information Processing	ko04341	Hedgehog signaling pathway - fly	0.821026	1	0	1	1	36
Steroid hormone biosynthesis	2	1	0.533	0.03	Metabolism	ko00140	Steroid hormone biosynthesis	0.826164	1	1	1	2	67
Serotonergic synapse	4	1	1.067	0.033	Organismal Systems	ko04726	Serotonergic synapse	0.83148	1	2	2	4	123
Propanoate metabolism	1	1	0.267	0.026	Metabolism	ko00640	Propanoate metabolism	0.837379	1	0	1	1	38
Aldosterone-regulated sodium reabsorption	1	1	0.267	0.026	Organismal Systems	ko04960	Aldosterone-regulated sodium reabsorption	0.837379	1	0	1	1	38
Acute myeloid leukemia	2	1	0.533	0.029	Human Diseases	ko05221	Acute myeloid leukemia	0.838457	1	0	2	2	69
Nucleocytoplasmic transport	6	1	1.6	0.034	Genetic Information Processing	ko03013	Nucleocytoplasmic transport	0.839335	1	3	3	6	177
Autophagy - animal	5	1	1.333	0.033	Cellular Processes	ko04140	Autophagy - animal	0.842986	1	2	3	5	152
Fat digestion and absorption	1	1	0.267	0.026	Organismal Systems	ko04975	Fat digestion and absorption	0.844987	1	1	0	1	39
Base excision repair	1	1	0.267	0.025	Genetic Information Processing	ko03410	Base excision repair	0.852241	1	0	1	1	40
Progesterone-mediated oocyte maturation	3	1	0.8	0.03	Organismal Systems	ko04914	Progesterone-mediated oocyte maturation	0.856096	1	0	3	3	101
Choline metabolism in cancer	3	1	0.8	0.029	Human Diseases	ko05231	Choline metabolism in cancer	0.865052	1	1	2	3	103
Sphingolipid signaling pathway	4	1	1.067	0.031	Environmental Information Processing	ko04071	Sphingolipid signaling pathway	0.865836	1	1	3	4	131
Adherens junction	2	1	0.533	0.027	Cellular Processes	ko04520	Adherens junction	0.870758	1	1	1	2	75
Amphetamine addiction	2	1	0.533	0.027	Human Diseases	ko05031	Amphetamine addiction	0.870758	1	2	0	2	75
Glycine, serine and threonine metabolism	1	1	0.267	0.023	Metabolism	ko00260	Glycine, serine and threonine metabolism	0.878023	1	1	0	1	44
Purine metabolism	4	1	1.067	0.03	Metabolism	ko00230	Purine metabolism	0.880646	1	2	2	4	135
Tryptophan metabolism	1	1	0.267	0.022	Metabolism	ko00380	Tryptophan metabolism	0.883734	1	1	0	1	45
Aminoacyl-tRNA biosynthesis	1	1	0.267	0.022	Genetic Information Processing	ko00970	Aminoacyl-tRNA biosynthesis	0.883734	1	0	1	1	45
Circadian entrainment	3	1	0.8	0.028	Organismal Systems	ko04713	Circadian entrainment	0.885332	1	1	2	3	108
Pancreatic secretion	3	1	0.8	0.028	Organismal Systems	ko04972	Pancreatic secretion	0.885332	1	3	0	3	108
Glycolysis / Gluconeogenesis	2	1	0.533	0.025	Metabolism	ko00010	Glycolysis / Gluconeogenesis	0.893027	1	2	0	2	80
Gastric acid secretion	2	1	0.533	0.025	Organismal Systems	ko04971	Gastric acid secretion	0.893027	1	2	0	2	80
Bacterial invasion of epithelial cells	2	1	0.533	0.025	Human Diseases	ko05100	Bacterial invasion of epithelial cells	0.893027	1	0	2	2	80
Fatty acid degradation	1	1	0.267	0.021	Metabolism	ko00071	Fatty acid degradation	0.894369	1	0	1	1	47
Pyruvate metabolism	1	1	0.267	0.021	Metabolism	ko00620	Pyruvate metabolism	0.894369	1	0	1	1	47
Homologous recombination	1	1	0.267	0.021	Genetic Information Processing	ko03440	Homologous recombination	0.899317	1	1	0	1	48
Chemical carcinogenesis - DNA adducts	2	1	0.533	0.024	Human Diseases	ko05204	Chemical carcinogenesis - DNA adducts	0.900895	1	2	0	2	82
Phagosome	5	1	1.333	0.029	Cellular Processes	ko04145	Phagosome	0.903389	1	5	0	5	170
Ether lipid metabolism	1	1	0.267	0.02	Metabolism	ko00565	Ether lipid metabolism	0.904034	1	1	0	1	49
Sphingolipid metabolism	1	1	0.267	0.02	Metabolism	ko00600	Sphingolipid metabolism	0.904034	1	1	0	1	49
Ferroptosis	1	1	0.267	0.02	Cellular Processes	ko04216	Ferroptosis	0.904034	1	0	1	1	49
Cocaine addiction	1	1	0.267	0.02	Human Diseases	ko05030	Cocaine addiction	0.904034	1	0	1	1	49
Glucagon signaling pathway	3	1	0.8	0.026	Organismal Systems	ko04922	Glucagon signaling pathway	0.906054	1	1	2	3	114
Type II diabetes mellitus	1	1	0.267	0.02	Human Diseases	ko04930	Type II diabetes mellitus	0.90853	1	1	0	1	50
Vasopressin-regulated water reabsorption	1	1	0.267	0.02	Organismal Systems	ko04962	Vasopressin-regulated water reabsorption	0.90853	1	1	0	1	50
Salivary secretion	2	1	0.533	0.024	Organismal Systems	ko04970	Salivary secretion	0.911692	1	2	0	2	85
ABC transporters	1	1	0.267	0.019	Environmental Information Processing	ko02010	ABC transporters	0.916902	1	1	0	1	52
Thermogenesis	7	1	1.867	0.03	Organismal Systems	ko04714	Thermogenesis	0.916923	1	1	6	7	230
Insulin resistance	3	1	0.8	0.025	Human Diseases	ko04931	Insulin resistance	0.917926	1	1	2	3	118
Retrograde endocannabinoid signaling	4	1	1.067	0.026	Organismal Systems	ko04723	Retrograde endocannabinoid signaling	0.928833	1	2	2	4	152
Ribosome biogenesis in eukaryotes	2	1	0.533	0.022	Genetic Information Processing	ko03008	Ribosome biogenesis in eukaryotes	0.932751	1	0	2	2	92
GABAergic synapse	2	1	0.533	0.022	Organismal Systems	ko04727	GABAergic synapse	0.932751	1	0	2	2	92
Cysteine and methionine metabolism	1	1	0.267	0.018	Metabolism	ko00270	Cysteine and methionine metabolism	0.934637	1	1	0	1	57
Longevity regulating pathway - worm	2	1	0.533	0.021	Organismal Systems	ko04212	Longevity regulating pathway - worm	0.937836	1	1	1	2	94
Morphine addiction	2	1	0.533	0.021	Human Diseases	ko05032	Morphine addiction	0.94024	1	1	1	2	95
Phospholipase D signaling pathway	4	1	1.067	0.025	Environmental Information Processing	ko04072	Phospholipase D signaling pathway	0.944767	1	2	2	4	160
AMPK signaling pathway	3	1	0.8	0.023	Environmental Information Processing	ko04152	AMPK signaling pathway	0.949489	1	1	2	3	132
Longevity regulating pathway - multiple species	1	1	0.267	0.016	Organismal Systems	ko04213	Longevity regulating pathway - multiple species	0.953307	1	0	1	1	64
Fc gamma R-mediated phagocytosis	2	1	0.533	0.02	Organismal Systems	ko04666	Fc gamma R-mediated phagocytosis	0.954756	1	2	0	2	102
Mitophagy - animal	1	1	0.267	0.015	Cellular Processes	ko04137	Mitophagy - animal	0.957588	1	0	1	1	66
Retinol metabolism	1	1	0.267	0.015	Metabolism	ko00830	Retinol metabolism	0.961478	1	1	0	1	68
Insulin signaling pathway	3	1	0.8	0.02	Organismal Systems	ko04910	Insulin signaling pathway	0.9716	1	1	2	3	148
Adipocytokine signaling pathway	1	1	0.267	0.013	Organismal Systems	ko04920	Adipocytokine signaling pathway	0.972494	1	0	1	1	75
Viral protein interaction with cytokine and cytokine receptor	1	1	0.267	0.013	Environmental Information Processing	ko04061	Viral protein interaction with cytokine and cytokine receptor	0.976194	1	0	1	1	78
Inflammatory mediator regulation of TRP channels	2	1	0.533	0.017	Organismal Systems	ko04750	Inflammatory mediator regulation of TRP channels	0.978221	1	2	0	2	120
Synaptic vesicle cycle	1	1	0.267	0.012	Organismal Systems	ko04721	Synaptic vesicle cycle	0.979397	1	1	0	1	81
Metabolic pathways	57	1	15.2	0.037	Metabolism	ko01100	Metabolic pathways	0.98003	1	25	32	57	1534
Peroxisome	1	1	0.267	0.012	Cellular Processes	ko04146	Peroxisome	0.98217	1	0	1	1	84
Biosynthesis of amino acids	1	1	0.267	0.011	Metabolism	ko01230	Biosynthesis of amino acids	0.985989	1	1	0	1	89
Insulin secretion	1	1	0.267	0.011	Organismal Systems	ko04911	Insulin secretion	0.985989	1	0	1	1	89
Carbon metabolism	2	1	0.533	0.015	Metabolism	ko01200	Carbon metabolism	0.986199	1	2	0	2	131
Oocyte meiosis	2	1	0.533	0.015	Cellular Processes	ko04114	Oocyte meiosis	0.988327	1	1	1	2	135
Parkinson disease	2	1	0.533	0.014	Human Diseases	ko05012	Parkinson disease	0.989709	1	1	1	2	138
Lysosome	2	1	0.533	0.014	Cellular Processes	ko04142	Lysosome	0.990932	1	1	1	2	141
Dopaminergic synapse	2	1	0.533	0.014	Organismal Systems	ko04728	Dopaminergic synapse	0.992344	1	2	0	2	145
Endocytosis	5	1	1.333	0.019	Cellular Processes	ko04144	Endocytosis	0.995151	1	2	3	5	264
Glutamatergic synapse	1	1	0.267	0.008	Organismal Systems	ko04724	Glutamatergic synapse	0.997157	1	1	0	1	122
Chemokine signaling pathway	2	1	0.533	0.011	Organismal Systems	ko04062	Chemokine signaling pathway	0.998229	1	0	2	2	179
Olfactory transduction	2	1	0.533	0.005	Organismal Systems	ko04740	Olfactory transduction	1	1	2	0	2	370
