# Supplementary material for: Transcriptome analysis of long non-coding RNA and mRNA Profiles in VSV-infected BHK-21 Cells
Source: BMC Genomics. 2024 Jan 15;25:62. doi: 10.1186/s12864-024-09991-9 (PMC10789022; doi:10.1186/s12864-024-09991-9)
Supplement: Supplementary file 5 — Additional file 5. [file 12864_2024_9991_MOESM5_ESM.xlsx]

## Sheet: antisense
Table S5 GO enrichment analysis of differentially expressed lncRNAs antisense-target genes between Mock and VSV-infected BHK-21 cells
id	num	qvalue	per	ratio	class	ID	Descrption	Pvalue	Qvalue	Up	Down	fg_num	bg_num
GO:0001855 complement component C4b binding	1	0.0107002	20	1	Molecular Function	GO:0001855	complement component C4b binding	0.000369249	0.0107002	0	0	1	1
GO:0005509 calcium ion binding	3	0.0107002	60	0.006	Molecular Function	GO:0005509	calcium ion binding	0.000593886	0.0107002	0	0	3	540
GO:0070053 thrombospondin receptor activity	1	0.0107002	20	0.333	Molecular Function	GO:0070053	thrombospondin receptor activity	0.00110742	0.0107002	0	0	1	3
GO:0004252 serine-type endopeptidase activity	2	0.0107002	40	0.013	Molecular Function	GO:0004252	serine-type endopeptidase activity	0.00117685	0.0107002	0	0	2	149
GO:0008236 serine-type peptidase activity	2	0.0107002	40	0.012	Molecular Function	GO:0008236	serine-type peptidase activity	0.00142343	0.0107002	0	0	2	164
GO:0017171 serine hydrolase activity	2	0.0107002	40	0.012	Molecular Function	GO:0017171	serine hydrolase activity	0.00149305	0.0107002	0	0	2	168
GO:0001848 complement binding	1	0.0158636	20	0.143	Molecular Function	GO:0001848	complement binding	0.00258245	0.0158636	0	0	1	7
GO:0001846 opsonin binding	1	0.0178413	20	0.111	Molecular Function	GO:0001846	opsonin binding	0.00331932	0.0178413	0	0	1	9
GO:0004175 endopeptidase activity	2	0.0277493	40	0.006	Molecular Function	GO:0004175	endopeptidase activity	0.00580798	0.0277493	0	0	2	335
GO:0001530 lipopolysaccharide binding	1	0.0285082	20	0.056	Molecular Function	GO:0001530	lipopolysaccharide binding	0.00662981	0.0285082	0	0	1	18
GO:0097229 sperm end piece	1	0.0287335	25	0.5	Cellular Component	GO:0097229	sperm end piece	0.000653035	0.0287335	0	0	1	2
GO:0035686 sperm fibrous sheath	1	0.0359037	25	0.2	Cellular Component	GO:0035686	sperm fibrous sheath	0.00163199	0.0359037	0	0	1	5
GO:0048306 calcium-dependent protein binding	1	0.0434105	20	0.029	Molecular Function	GO:0048306	calcium-dependent protein binding	0.012859	0.0434105	0	0	1	35
GO:0050840 extracellular matrix binding	1	0.0434105	20	0.029	Molecular Function	GO:0050840	extracellular matrix binding	0.012859	0.0434105	0	0	1	35
GO:0070011 peptidase activity, acting on L-amino acid peptides	2	0.0434105	40	0.004	Molecular Function	GO:0070011	peptidase activity, acting on L-amino acid peptides	0.0136254	0.0434105	0	0	2	520
GO:0008233 peptidase activity	2	0.0434105	40	0.004	Molecular Function	GO:0008233	peptidase activity	0.0141337	0.0434105	0	0	2	530
GO:0046872 metal ion binding	3	0.0463249	60	0.002	Molecular Function	GO:0046872	metal ion binding	0.0161751	0.0463249	0	0	3	1698
GO:0005518 collagen binding	1	0.0463249	20	0.021	Molecular Function	GO:0005518	collagen binding	0.0172372	0.0463249	0	0	1	47
GO:0043169 cation binding	3	0.0497959	60	0.002	Molecular Function	GO:0043169	cation binding	0.0196868	0.0497959	0	0	3	1822
GO:0004896 cytokine receptor activity	1	0.0567966	20	0.015	Molecular Function	GO:0004896	cytokine receptor activity	0.0237753	0.0567966	0	0	1	65
GO:0005515 protein binding	5	0.0597847	100	0.001	Molecular Function	GO:0005515	protein binding	0.0268474	0.0597847	0	0	5	6569
GO:0005178 integrin binding	1	0.0597847	20	0.013	Molecular Function	GO:0005178	integrin binding	0.0291972	0.0597847	0	0	1	80
GO:0008201 heparin binding	1	0.0597847	20	0.013	Molecular Function	GO:0008201	heparin binding	0.0291972	0.0597847	0	0	1	80
GO:0006959 humoral immune response	2	0.0721715	50	0.023	Biological Process	GO:0006959	humoral immune response	0.000247515	0.0721715	0	0	2	87
GO:1900736 regulation of phospholipase C-activating G protein-coupled receptor signaling pathway	1	0.0721715	25	0.5	Biological Process	GO:1900736	regulation of phospholipase C-activating G protein-coupled receptor signaling pathway	0.000596459	0.0721715	0	0	1	2
GO:1900738 positive regulation of phospholipase C-activating G protein-coupled receptor signaling pathway	1	0.0721715	25	0.5	Biological Process	GO:1900738	positive regulation of phospholipase C-activating G protein-coupled receptor signaling pathway	0.000596459	0.0721715	0	0	1	2
GO:0051838 cytolysis by host of symbiont cells	1	0.0731798	25	0.25	Biological Process	GO:0051838	cytolysis by host of symbiont cells	0.00119265	0.0731798	0	0	1	4
GO:0051715 cytolysis in other organism	1	0.0731798	25	0.2	Biological Process	GO:0051715	cytolysis in other organism	0.00149065	0.0731798	0	0	1	5
GO:0051801 cytolysis in other organism involved in symbiotic interaction	1	0.0731798	25	0.2	Biological Process	GO:0051801	cytolysis in other organism involved in symbiotic interaction	0.00149065	0.0731798	0	0	1	5
GO:0070945 neutrophil mediated killing of gram-negative bacterium	1	0.0731798	25	0.167	Biological Process	GO:0070945	neutrophil mediated killing of gram-negative bacterium	0.00178858	0.0731798	0	0	1	6
GO:0001867 complement activation, lectin pathway	1	0.0731798	25	0.125	Biological Process	GO:0001867	complement activation, lectin pathway	0.00238423	0.0731798	0	0	1	8
GO:0019835 cytolysis	1	0.0731798	25	0.111	Biological Process	GO:0019835	cytolysis	0.00268196	0.0731798	0	0	1	9
GO:0070944 neutrophil mediated killing of bacterium	1	0.0731798	25	0.111	Biological Process	GO:0070944	neutrophil mediated killing of bacterium	0.00268196	0.0731798	0	0	1	9
GO:0070943 neutrophil mediated killing of symbiont cell	1	0.0731798	25	0.1	Biological Process	GO:0070943	neutrophil mediated killing of symbiont cell	0.00297962	0.0731798	0	0	1	10
GO:0042730 fibrinolysis	1	0.0731798	25	0.091	Biological Process	GO:0042730	fibrinolysis	0.00327722	0.0731798	0	0	1	11
GO:0048712 negative regulation of astrocyte differentiation	1	0.0731798	25	0.091	Biological Process	GO:0048712	negative regulation of astrocyte differentiation	0.00327722	0.0731798	0	0	1	11
GO:0070942 neutrophil mediated cytotoxicity	1	0.0731798	25	0.083	Biological Process	GO:0070942	neutrophil mediated cytotoxicity	0.00357475	0.0731798	0	0	1	12
GO:1900016 negative regulation of cytokine production involved in inflammatory response	1	0.0731798	25	0.077	Biological Process	GO:1900016	negative regulation of cytokine production involved in inflammatory response	0.00387221	0.0731798	0	0	1	13
GO:0010714 positive regulation of collagen metabolic process	1	0.0731798	25	0.071	Biological Process	GO:0010714	positive regulation of collagen metabolic process	0.00416961	0.0731798	0	0	1	14
GO:0032967 positive regulation of collagen biosynthetic process	1	0.0731798	25	0.071	Biological Process	GO:0032967	positive regulation of collagen biosynthetic process	0.00416961	0.0731798	0	0	1	14
GO:0032965 regulation of collagen biosynthetic process	1	0.0731798	25	0.067	Biological Process	GO:0032965	regulation of collagen biosynthetic process	0.00446694	0.0731798	0	0	1	15
GO:0051852 disruption by host of symbiont cells	1	0.0731798	25	0.062	Biological Process	GO:0051852	disruption by host of symbiont cells	0.0047642	0.0731798	0	0	1	16
GO:0051873 killing by host of symbiont cells	1	0.0731798	25	0.062	Biological Process	GO:0051873	killing by host of symbiont cells	0.0047642	0.0731798	0	0	1	16
GO:0010712 regulation of collagen metabolic process	1	0.0731798	25	0.059	Biological Process	GO:0010712	regulation of collagen metabolic process	0.0050614	0.0731798	0	0	1	17
GO:0045745 positive regulation of G protein-coupled receptor signaling pathway	1	0.0731798	25	0.053	Biological Process	GO:0045745	positive regulation of G protein-coupled receptor signaling pathway	0.00565559	0.0731798	0	0	1	19
GO:0051818 disruption of cells of other organism involved in symbiotic interaction	1	0.0731798	25	0.053	Biological Process	GO:0051818	disruption of cells of other organism involved in symbiotic interaction	0.00565559	0.0731798	0	0	1	19
GO:0051883 killing of cells in other organism involved in symbiotic interaction	1	0.0731798	25	0.053	Biological Process	GO:0051883	killing of cells in other organism involved in symbiotic interaction	0.00565559	0.0731798	0	0	1	19
GO:0030194 positive regulation of blood coagulation	1	0.0731798	25	0.05	Biological Process	GO:0030194	positive regulation of blood coagulation	0.00595259	0.0731798	0	0	1	20
GO:0048240 sperm capacitation	1	0.0731798	25	0.05	Biological Process	GO:0048240	sperm capacitation	0.00595259	0.0731798	0	0	1	20
GO:0048710 regulation of astrocyte differentiation	1	0.0731798	25	0.05	Biological Process	GO:0048710	regulation of astrocyte differentiation	0.00595259	0.0731798	0	0	1	20
GO:0061844 antimicrobial humoral immune response mediated by antimicrobial peptide	1	0.0731798	25	0.05	Biological Process	GO:0061844	antimicrobial humoral immune response mediated by antimicrobial peptide	0.00595259	0.0731798	0	0	1	20
GO:1900048 positive regulation of hemostasis	1	0.0731798	25	0.05	Biological Process	GO:1900048	positive regulation of hemostasis	0.00595259	0.0731798	0	0	1	20
GO:0045686 negative regulation of glial cell differentiation	1	0.0731798	25	0.048	Biological Process	GO:0045686	negative regulation of glial cell differentiation	0.00624952	0.0731798	0	0	1	21
GO:0050820 positive regulation of coagulation	1	0.0731798	25	0.048	Biological Process	GO:0050820	positive regulation of coagulation	0.00624952	0.0731798	0	0	1	21
GO:0032964 collagen biosynthetic process	1	0.073717	25	0.045	Biological Process	GO:0032964	collagen biosynthetic process	0.00654638	0.073717	0	0	1	22
GO:0002252 immune effector process	2	0.073717	50	0.004	Biological Process	GO:0002252	immune effector process	0.0067275	0.073717	0	0	2	460
GO:0014014 negative regulation of gliogenesis	1	0.073717	25	0.042	Biological Process	GO:0014014	negative regulation of gliogenesis	0.00713991	0.073717	0	0	1	24
GO:0090218 positive regulation of lipid kinase activity	1	0.073717	25	0.042	Biological Process	GO:0090218	positive regulation of lipid kinase activity	0.00713991	0.073717	0	0	1	24
GO:0002446 neutrophil mediated immunity	1	0.073717	25	0.04	Biological Process	GO:0002446	neutrophil mediated immunity	0.00743657	0.073717	0	0	1	25
GO:0051281 positive regulation of release of sequestered calcium ion into cytosol	1	0.073717	25	0.038	Biological Process	GO:0051281	positive regulation of release of sequestered calcium ion into cytosol	0.00773317	0.073717	0	0	1	26
GO:0006956 complement activation	1	0.073717	25	0.036	Biological Process	GO:0006956	complement activation	0.00832616	0.073717	0	0	1	28
GO:0010524 positive regulation of calcium ion transport into cytosol	1	0.073717	25	0.036	Biological Process	GO:0010524	positive regulation of calcium ion transport into cytosol	0.00832616	0.073717	0	0	1	28
GO:0031640 killing of cells of other organism	1	0.073717	25	0.036	Biological Process	GO:0031640	killing of cells of other organism	0.00832616	0.073717	0	0	1	28
GO:0044364 disruption of cells of other organism	1	0.073717	25	0.036	Biological Process	GO:0044364	disruption of cells of other organism	0.00832616	0.073717	0	0	1	28
GO:0030195 negative regulation of blood coagulation	1	0.0745236	25	0.034	Biological Process	GO:0030195	negative regulation of blood coagulation	0.00862256	0.0745236	0	0	1	29
GO:1900047 negative regulation of hemostasis	1	0.0752921	25	0.033	Biological Process	GO:1900047	negative regulation of hemostasis	0.00891889	0.0752921	0	0	1	30
GO:0044764 multi-organism cellular process	1	0.0760251	25	0.032	Biological Process	GO:0044764	multi-organism cellular process	0.00921516	0.0760251	0	0	1	31
GO:0050819 negative regulation of coagulation	1	0.0791138	25	0.03	Biological Process	GO:0050819	negative regulation of coagulation	0.00980749	0.0791138	0	0	1	33
GO:0019730 antimicrobial humoral response	1	0.0792339	25	0.029	Biological Process	GO:0019730	antimicrobial humoral response	0.0103996	0.0792339	0	0	1	35
GO:0002534 cytokine production involved in inflammatory response	1	0.0792339	25	0.028	Biological Process	GO:0002534	cytokine production involved in inflammatory response	0.0106955	0.0792339	0	0	1	36
GO:0072376 protein activation cascade	1	0.0792339	25	0.028	Biological Process	GO:0072376	protein activation cascade	0.0106955	0.0792339	0	0	1	36
GO:1900015 regulation of cytokine production involved in inflammatory response	1	0.0792339	25	0.028	Biological Process	GO:1900015	regulation of cytokine production involved in inflammatory response	0.0106955	0.0792339	0	0	1	36
GO:0005102 signaling receptor binding	2	0.0803944	40	0.002	Molecular Function	GO:0005102	signaling receptor binding	0.0443202	0.0803944	0	0	2	970
GO:0005539 glycosaminoglycan binding	1	0.0803944	20	0.008	Molecular Function	GO:0005539	glycosaminoglycan binding	0.0446064	0.0803944	0	0	1	123
GO:0050839 cell adhesion molecule binding	1	0.0803944	20	0.008	Molecular Function	GO:0050839	cell adhesion molecule binding	0.0456742	0.0803944	0	0	1	126
GO:1901681 sulfur compound binding	1	0.0803944	20	0.008	Molecular Function	GO:1901681	sulfur compound binding	0.0467409	0.0803944	0	0	1	129
GO:0043550 regulation of lipid kinase activity	1	0.0813569	25	0.026	Biological Process	GO:0043550	regulation of lipid kinase activity	0.0112872	0.0813569	0	0	1	38
GO:0050829 defense response to Gram-negative bacterium	1	0.0813569	25	0.026	Biological Process	GO:0050829	defense response to Gram-negative bacterium	0.0115829	0.0813569	0	0	1	39
GO:0007200 phospholipase C-activating G protein-coupled receptor signaling pathway	1	0.0813569	25	0.025	Biological Process	GO:0007200	phospholipase C-activating G protein-coupled receptor signaling pathway	0.0118786	0.0813569	0	0	1	40
GO:1904427 positive regulation of calcium ion transmembrane transport	1	0.0813569	25	0.025	Biological Process	GO:1904427	positive regulation of calcium ion transmembrane transport	0.0118786	0.0813569	0	0	1	40
GO:0090303 positive regulation of wound healing	1	0.0818374	25	0.024	Biological Process	GO:0090303	positive regulation of wound healing	0.0121742	0.0818374	0	0	1	41
GO:0038023 signaling receptor activity	2	0.0861899	40	0.002	Molecular Function	GO:0038023	signaling receptor activity	0.0521148	0.0861899	0	0	2	1059
GO:1903036 positive regulation of response to wounding	1	0.0861997	25	0.023	Biological Process	GO:1903036	positive regulation of response to wounding	0.0130606	0.0861997	0	0	1	44
GO:0014068 positive regulation of phosphatidylinositol 3-kinase signaling	1	0.0865749	25	0.022	Biological Process	GO:0014068	positive regulation of phosphatidylinositol 3-kinase signaling	0.0133559	0.0865749	0	0	1	45
GO:0060089 molecular transducer activity	2	0.0873653	40	0.002	Molecular Function	GO:0060089	molecular transducer activity	0.0548573	0.0873653	0	0	2	1089
GO:0032963 collagen metabolic process	1	0.0876215	25	0.021	Biological Process	GO:0032963	collagen metabolic process	0.0139464	0.0876215	0	0	1	47
GO:0045685 regulation of glial cell differentiation	1	0.0876215	25	0.021	Biological Process	GO:0045685	regulation of glial cell differentiation	0.0142415	0.0876215	0	0	1	48
GO:0051279 regulation of release of sequestered calcium ion into cytosol	1	0.0876215	25	0.021	Biological Process	GO:0051279	regulation of release of sequestered calcium ion into cytosol	0.0142415	0.0876215	0	0	1	48
GO:0061045 negative regulation of wound healing	1	0.0879463	25	0.02	Biological Process	GO:0061045	negative regulation of wound healing	0.0145366	0.0879463	0	0	1	49
GO:0002532 production of molecular mediator involved in inflammatory response	1	0.0882601	25	0.02	Biological Process	GO:0002532	production of molecular mediator involved in inflammatory response	0.0148316	0.0882601	0	0	1	50
GO:2000379 positive regulation of reactive oxygen species metabolic process	1	0.0913292	25	0.018	Biological Process	GO:2000379	positive regulation of reactive oxygen species metabolic process	0.0163056	0.0913292	0	0	1	55
GO:0010522 regulation of calcium ion transport into cytosol	1	0.0913292	25	0.018	Biological Process	GO:0010522	regulation of calcium ion transport into cytosol	0.0166002	0.0913292	0	0	1	56
GO:0030193 regulation of blood coagulation	1	0.0913292	25	0.018	Biological Process	GO:0030193	regulation of blood coagulation	0.0166002	0.0913292	0	0	1	56
GO:0048708 astrocyte differentiation	1	0.0913292	25	0.018	Biological Process	GO:0048708	astrocyte differentiation	0.0168948	0.0913292	0	0	1	57
GO:1900182 positive regulation of protein localization to nucleus	1	0.0913292	25	0.018	Biological Process	GO:1900182	positive regulation of protein localization to nucleus	0.0168948	0.0913292	0	0	1	57
GO:1900046 regulation of hemostasis	1	0.0913292	25	0.017	Biological Process	GO:1900046	regulation of hemostasis	0.0171892	0.0913292	0	0	1	58
GO:0051928 positive regulation of calcium ion transport	1	0.0913292	25	0.017	Biological Process	GO:0051928	positive regulation of calcium ion transport	0.0174837	0.0913292	0	0	1	59
GO:0030168 platelet activation	1	0.0913292	25	0.017	Biological Process	GO:0030168	platelet activation	0.017778	0.0913292	0	0	1	60
GO:0050818 regulation of coagulation	1	0.0913292	25	0.016	Biological Process	GO:0050818	regulation of coagulation	0.0180723	0.0913292	0	0	1	61
GO:0002444 myeloid leukocyte mediated immunity	1	0.0913292	25	0.016	Biological Process	GO:0002444	myeloid leukocyte mediated immunity	0.0183665	0.0913292	0	0	1	62
GO:0014066 regulation of phosphatidylinositol 3-kinase signaling	1	0.0913292	25	0.016	Biological Process	GO:0014066	regulation of phosphatidylinositol 3-kinase signaling	0.0183665	0.0913292	0	0	1	62
GO:0051851 modification by host of symbiont morphology or physiology	1	0.0913292	25	0.016	Biological Process	GO:0051851	modification by host of symbiont morphology or physiology	0.0183665	0.0913292	0	0	1	62
GO:1903035 negative regulation of response to wounding	1	0.0915379	25	0.016	Biological Process	GO:1903035	negative regulation of response to wounding	0.0186606	0.0915379	0	0	1	63
GO:0001909 leukocyte mediated cytotoxicity	1	0.0919379	25	0.015	Biological Process	GO:0001909	leukocyte mediated cytotoxicity	0.0192487	0.0919379	0	0	1	65
GO:0051702 interaction with symbiont	1	0.0919379	25	0.015	Biological Process	GO:0051702	interaction with symbiont	0.0192487	0.0919379	0	0	1	65
GO:0014013 regulation of gliogenesis	1	0.0957439	25	0.014	Biological Process	GO:0014013	regulation of gliogenesis	0.0210114	0.0957439	0	0	1	71
GO:0051209 release of sequestered calcium ion into cytosol	1	0.0957439	25	0.014	Biological Process	GO:0051209	release of sequestered calcium ion into cytosol	0.0210114	0.0957439	0	0	1	71
GO:0051283 negative regulation of sequestering of calcium ion	1	0.0957439	25	0.014	Biological Process	GO:0051283	negative regulation of sequestering of calcium ion	0.0210114	0.0957439	0	0	1	71
GO:0051282 regulation of sequestering of calcium ion	1	0.0957439	25	0.014	Biological Process	GO:0051282	regulation of sequestering of calcium ion	0.021305	0.0957439	0	0	1	72
GO:0006955 immune response	2	0.0957439	50	0.002	Biological Process	GO:0006955	immune response	0.0214028	0.0957439	0	0	2	836
GO:0051208 sequestering of calcium ion	1	0.0957439	25	0.014	Biological Process	GO:0051208	sequestering of calcium ion	0.0218919	0.0957439	0	0	1	74
GO:0051817 modification of morphology or physiology of other organism involved in symbiotic interaction	1	0.0957439	25	0.014	Biological Process	GO:0051817	modification of morphology or physiology of other organism involved in symbiotic interaction	0.0218919	0.0957439	0	0	1	74
GO:0008360 regulation of cell shape	1	0.0958718	25	0.013	Biological Process	GO:0008360	regulation of cell shape	0.0221852	0.0958718	0	0	1	75
GO:0006952 defense response	2	0.0961178	50	0.002	Biological Process	GO:0006952	defense response	0.0225438	0.0961178	0	0	2	859
GO:0008277 regulation of G protein-coupled receptor signaling pathway	1	0.0961178	25	0.013	Biological Process	GO:0008277	regulation of G protein-coupled receptor signaling pathway	0.0227717	0.0961178	0	0	1	77
GO:0097553 calcium ion transmembrane import into cytosol	1	0.0987687	25	0.012	Biological Process	GO:0097553	calcium ion transmembrane import into cytosol	0.0239439	0.0987687	0	0	1	81
GO:1904064 positive regulation of cation transmembrane transport	1	0.0987687	25	0.012	Biological Process	GO:1904064	positive regulation of cation transmembrane transport	0.0239439	0.0987687	0	0	1	81
GO:0014065 phosphatidylinositol 3-kinase signaling	1	0.100117	25	0.012	Biological Process	GO:0014065	phosphatidylinositol 3-kinase signaling	0.0248224	0.100117	0	0	1	84
GO:0035821 modification of morphology or physiology of other organism	1	0.100117	25	0.012	Biological Process	GO:0035821	modification of morphology or physiology of other organism	0.0248224	0.100117	0	0	1	84
GO:1903169 regulation of calcium ion transmembrane transport	1	0.100184	25	0.012	Biological Process	GO:1903169	regulation of calcium ion transmembrane transport	0.0251151	0.100184	0	0	1	85
GO:0001906 cell killing	1	0.10025	25	0.012	Biological Process	GO:0001906	cell killing	0.0254077	0.10025	0	0	1	86
GO:0030307 positive regulation of cell growth	1	0.102597	25	0.011	Biological Process	GO:0030307	positive regulation of cell growth	0.0262852	0.102597	0	0	1	89
GO:1900180 regulation of protein localization to nucleus	1	0.102635	25	0.011	Biological Process	GO:1900180	regulation of protein localization to nucleus	0.0265776	0.102635	0	0	1	90
GO:0060402 calcium ion transport into cytosol	1	0.102671	25	0.011	Biological Process	GO:0060402	calcium ion transport into cytosol	0.0268699	0.102671	0	0	1	91
GO:0034767 positive regulation of ion transmembrane transport	1	0.102707	25	0.011	Biological Process	GO:0034767	positive regulation of ion transmembrane transport	0.0271621	0.102707	0	0	1	92
GO:0045834 positive regulation of lipid metabolic process	1	0.103834	25	0.011	Biological Process	GO:0045834	positive regulation of lipid metabolic process	0.0277464	0.103834	0	0	1	94
GO:0060401 cytosolic calcium ion transport	1	0.106019	25	0.01	Biological Process	GO:0060401	cytosolic calcium ion transport	0.0286223	0.106019	0	0	1	97
GO:0097228 sperm principal piece	1	0.109862	25	0.043	Cellular Component	GO:0097228	sperm principal piece	0.0074906	0.109862	0	0	1	23
GO:0061041 regulation of wound healing	1	0.111201	25	0.01	Biological Process	GO:0061041	regulation of wound healing	0.0303723	0.111201	0	0	1	103
GO:0048015 phosphatidylinositol-mediated signaling	1	0.111201	25	0.01	Biological Process	GO:0048015	phosphatidylinositol-mediated signaling	0.0309551	0.111201	0	0	1	105
GO:0050728 negative regulation of inflammatory response	1	0.111201	25	0.01	Biological Process	GO:0050728	negative regulation of inflammatory response	0.0309551	0.111201	0	0	1	105
GO:2000377 regulation of reactive oxygen species metabolic process	1	0.111201	25	0.009	Biological Process	GO:2000377	regulation of reactive oxygen species metabolic process	0.0312464	0.111201	0	0	1	106
GO:0048017 inositol lipid-mediated signaling	1	0.115158	25	0.009	Biological Process	GO:0048017	inositol lipid-mediated signaling	0.032702	0.115158	0	0	1	111
GO:0007596 blood coagulation	1	0.115158	25	0.009	Biological Process	GO:0007596	blood coagulation	0.0329929	0.115158	0	0	1	112
GO:0050817 coagulation	1	0.119087	25	0.009	Biological Process	GO:0050817	coagulation	0.0344465	0.119087	0	0	1	117
GO:0007286 spermatid development	1	0.119979	25	0.008	Biological Process	GO:0007286	spermatid development	0.0358985	0.119979	0	0	1	122
GO:0034764 positive regulation of transmembrane transport	1	0.119979	25	0.008	Biological Process	GO:0034764	positive regulation of transmembrane transport	0.0364788	0.119979	0	0	1	124
GO:0006508 proteolysis	2	0.119979	50	0.002	Biological Process	GO:0006508	proteolysis	0.0367468	0.119979	0	0	2	1111
GO:0048515 spermatid differentiation	1	0.119979	25	0.008	Biological Process	GO:0048515	spermatid differentiation	0.0367689	0.119979	0	0	1	125
GO:1903034 regulation of response to wounding	1	0.119979	25	0.008	Biological Process	GO:1903034	regulation of response to wounding	0.0367689	0.119979	0	0	1	125
GO:0007599 hemostasis	1	0.119979	25	0.008	Biological Process	GO:0007599	hemostasis	0.0373488	0.119979	0	0	1	127
GO:0048469 cell maturation	1	0.119979	25	0.008	Biological Process	GO:0048469	cell maturation	0.0373488	0.119979	0	0	1	127
GO:0051924 regulation of calcium ion transport	1	0.119979	25	0.008	Biological Process	GO:0051924	regulation of calcium ion transport	0.0373488	0.119979	0	0	1	127
GO:0042742 defense response to bacterium	1	0.124461	25	0.008	Biological Process	GO:0042742	defense response to bacterium	0.039087	0.124461	0	0	1	133
GO:0007204 positive regulation of cytosolic calcium ion concentration	1	0.125206	25	0.007	Biological Process	GO:0007204	positive regulation of cytosolic calcium ion concentration	0.0396659	0.125206	0	0	1	135
GO:0031348 negative regulation of defense response	1	0.136785	25	0.007	Biological Process	GO:0031348	negative regulation of defense response	0.0437108	0.136785	0	0	1	149
GO:0051480 regulation of cytosolic calcium ion concentration	1	0.137185	25	0.007	Biological Process	GO:0051480	regulation of cytosolic calcium ion concentration	0.0448641	0.137185	0	0	1	153
GO:0043270 positive regulation of ion transport	1	0.137185	25	0.006	Biological Process	GO:0043270	positive regulation of ion transport	0.0451523	0.137185	0	0	1	154
GO:0045927 positive regulation of growth	1	0.137185	25	0.006	Biological Process	GO:0045927	positive regulation of growth	0.0451523	0.137185	0	0	1	154
GO:0010001 glial cell differentiation	1	0.137185	25	0.006	Biological Process	GO:0010001	glial cell differentiation	0.0457284	0.137185	0	0	1	156
GO:0045861 negative regulation of proteolysis	1	0.137185	25	0.006	Biological Process	GO:0045861	negative regulation of proteolysis	0.0457284	0.137185	0	0	1	156
GO:0008283 cell proliferation	2	0.1409	50	0.002	Biological Process	GO:0008283	cell proliferation	0.0476466	0.1409	0	0	2	1276
GO:0072593 reactive oxygen species metabolic process	1	0.1409	25	0.006	Biological Process	GO:0072593	reactive oxygen species metabolic process	0.0477429	0.1409	0	0	1	163
GO:0050768 negative regulation of neurogenesis	1	0.143129	25	0.006	Biological Process	GO:0050768	negative regulation of neurogenesis	0.0488925	0.143129	0	0	1	167
GO:0051704 multi-organism process	2	0.146646	50	0.002	Biological Process	GO:0051704	multi-organism process	0.0505403	0.146646	0	0	2	1317
GO:0030198 extracellular matrix organization	1	0.146646	25	0.006	Biological Process	GO:0030198	extracellular matrix organization	0.050902	0.146646	0	0	1	174
GO:0005615 extracellular space	2	0.147051	50	0.003	Cellular Component	GO:0005615	extracellular space	0.0133682	0.147051	0	0	2	598
GO:0070588 calcium ion transmembrane transport	1	0.14795	25	0.006	Biological Process	GO:0070588	calcium ion transmembrane transport	0.0517622	0.14795	0	0	1	177
GO:0001818 negative regulation of cytokine production	1	0.150044	25	0.006	Biological Process	GO:0001818	negative regulation of cytokine production	0.0529082	0.150044	0	0	1	181
GO:0008047 enzyme activator activity	1	0.150279	20	0.004	Molecular Function	GO:0008047	enzyme activator activity	0.0978559	0.150279	0	0	1	276
GO:0051961 negative regulation of nervous system development	1	0.151298	25	0.005	Biological Process	GO:0051961	negative regulation of nervous system development	0.0537671	0.151298	0	0	1	184
GO:1904062 regulation of cation transmembrane transport	1	0.154926	25	0.005	Biological Process	GO:1904062	regulation of cation transmembrane transport	0.055483	0.154926	0	0	1	190
GO:0034504 protein localization to nucleus	1	0.155326	25	0.005	Biological Process	GO:0034504	protein localization to nucleus	0.0560545	0.155326	0	0	1	192
GO:0042063 gliogenesis	1	0.155721	25	0.005	Biological Process	GO:0042063	gliogenesis	0.0566257	0.155721	0	0	1	194
GO:0010721 negative regulation of cell development	1	0.156887	25	0.005	Biological Process	GO:0010721	negative regulation of cell development	0.057482	0.156887	0	0	1	197
GO:0048584 positive regulation of response to stimulus	2	0.157655	50	0.001	Biological Process	GO:0048584	positive regulation of response to stimulus	0.0581979	0.157655	0	0	2	1421
GO:0007281 germ cell development	1	0.157909	25	0.005	Biological Process	GO:0007281	germ cell development	0.0591929	0.157909	0	0	1	203
GO:0010959 regulation of metal ion transport	1	0.157909	25	0.005	Biological Process	GO:0010959	regulation of metal ion transport	0.0600474	0.157909	0	0	1	206
GO:0021700 developmental maturation	1	0.157909	25	0.005	Biological Process	GO:0021700	developmental maturation	0.0600474	0.157909	0	0	1	206
GO:1903829 positive regulation of cellular protein localization	1	0.157909	25	0.005	Biological Process	GO:1903829	positive regulation of cellular protein localization	0.0603322	0.157909	0	0	1	207
GO:0048468 cell development	2	0.157909	50	0.001	Biological Process	GO:0048468	cell development	0.0606435	0.157909	0	0	2	1453
GO:0051235 maintenance of location	1	0.157909	25	0.005	Biological Process	GO:0051235	maintenance of location	0.0609014	0.157909	0	0	1	209
GO:0050878 regulation of body fluid levels	1	0.16109	25	0.005	Biological Process	GO:0050878	regulation of body fluid levels	0.0628918	0.16109	0	0	1	216
GO:0002443 leukocyte mediated immunity	1	0.16109	25	0.005	Biological Process	GO:0002443	leukocyte mediated immunity	0.0634599	0.16109	0	0	1	218
GO:0034765 regulation of ion transmembrane transport	1	0.16109	25	0.005	Biological Process	GO:0034765	regulation of ion transmembrane transport	0.0634599	0.16109	0	0	1	218
GO:0032102 negative regulation of response to external stimulus	1	0.162119	25	0.005	Biological Process	GO:0032102	negative regulation of response to external stimulus	0.0643115	0.162119	0	0	1	221
GO:0043167 ion binding	3	0.162309	60	0.001	Molecular Function	GO:0043167	ion binding	0.109464	0.162309	0	0	3	3461
GO:0001558 regulation of cell growth	1	0.162421	25	0.004	Biological Process	GO:0001558	regulation of cell growth	0.064879	0.162421	0	0	1	223
GO:0006874 cellular calcium ion homeostasis	1	0.164833	25	0.004	Biological Process	GO:0006874	cellular calcium ion homeostasis	0.0662965	0.164833	0	0	1	228
GO:0043062 extracellular structure organization	1	0.16581	25	0.004	Biological Process	GO:0043062	extracellular structure organization	0.0671462	0.16581	0	0	1	231
GO:0019216 regulation of lipid metabolic process	1	0.166078	25	0.004	Biological Process	GO:0019216	regulation of lipid metabolic process	0.0677124	0.166078	0	0	1	233
GO:0050727 regulation of inflammatory response	1	0.16797	25	0.004	Biological Process	GO:0050727	regulation of inflammatory response	0.0691266	0.16797	0	0	1	238
GO:0055074 calcium ion homeostasis	1	0.16797	25	0.004	Biological Process	GO:0055074	calcium ion homeostasis	0.0694093	0.16797	0	0	1	239
GO:0072503 cellular divalent inorganic cation homeostasis	1	0.170253	25	0.004	Biological Process	GO:0072503	cellular divalent inorganic cation homeostasis	0.0708216	0.170253	0	0	1	244
GO:0042060 wound healing	1	0.170262	25	0.004	Biological Process	GO:0042060	wound healing	0.0716683	0.170262	0	0	1	247
GO:0048856 anatomical structure development	3	0.170262	75	0.001	Biological Process	GO:0048856	anatomical structure development	0.072042	0.170262	0	0	3	3808
GO:0006816 calcium ion transport	1	0.170262	25	0.004	Biological Process	GO:0006816	calcium ion transport	0.0722324	0.170262	0	0	1	249
GO:0002376 immune system process	2	0.170328	50	0.001	Biological Process	GO:0002376	immune system process	0.0727296	0.170328	0	0	2	1604
GO:0072507 divalent inorganic cation homeostasis	1	0.175288	25	0.004	Biological Process	GO:0072507	divalent inorganic cation homeostasis	0.0753303	0.175288	0	0	1	260
GO:0098542 defense response to other organism	1	0.175369	25	0.004	Biological Process	GO:0098542	defense response to other organism	0.0770168	0.175369	0	0	1	266
GO:0016049 cell growth	1	0.175369	25	0.004	Biological Process	GO:0016049	cell growth	0.0772977	0.175369	0	0	1	267
GO:0022604 regulation of cell morphogenesis	1	0.175369	25	0.004	Biological Process	GO:0022604	regulation of cell morphogenesis	0.0772977	0.175369	0	0	1	267
GO:0044403 symbiont process	1	0.175369	25	0.004	Biological Process	GO:0044403	symbiont process	0.0772977	0.175369	0	0	1	267
GO:0022412 cellular process involved in reproduction in multicellular organism	1	0.176811	25	0.004	Biological Process	GO:0022412	cellular process involved in reproduction in multicellular organism	0.0784205	0.176811	0	0	1	271
GO:0034762 regulation of transmembrane transport	1	0.177002	25	0.004	Biological Process	GO:0034762	regulation of transmembrane transport	0.0792619	0.177002	0	0	1	274
GO:0044419 interspecies interaction between organisms	1	0.177002	25	0.004	Biological Process	GO:0044419	interspecies interaction between organisms	0.0798226	0.177002	0	0	1	276
GO:0070838 divalent metal ion transport	1	0.177002	25	0.004	Biological Process	GO:0070838	divalent metal ion transport	0.080663	0.177002	0	0	1	279
GO:0072511 divalent inorganic cation transport	1	0.177002	25	0.004	Biological Process	GO:0072511	divalent inorganic cation transport	0.080663	0.177002	0	0	1	279
GO:0002253 activation of immune response	1	0.177002	25	0.004	Biological Process	GO:0002253	activation of immune response	0.0809431	0.177002	0	0	1	280
GO:0032502 developmental process	3	0.180608	75	0.001	Biological Process	GO:0032502	developmental process	0.0830896	0.180608	0	0	3	4013
GO:0140096 catalytic activity, acting on a protein	2	0.184896	40	0.001	Molecular Function	GO:0140096	catalytic activity, acting on a protein	0.128997	0.184896	0	0	2	1759
GO:0007283 spermatogenesis	1	0.18516	25	0.003	Biological Process	GO:0007283	spermatogenesis	0.0856938	0.18516	0	0	1	297
GO:0033674 positive regulation of kinase activity	1	0.185262	25	0.003	Biological Process	GO:0033674	positive regulation of kinase activity	0.0862515	0.185262	0	0	1	299
GO:0006875 cellular metal ion homeostasis	1	0.18893	25	0.003	Biological Process	GO:0006875	cellular metal ion homeostasis	0.0884797	0.18893	0	0	1	307
GO:0009611 response to wounding	1	0.191367	25	0.003	Biological Process	GO:0009611	response to wounding	0.0901482	0.191367	0	0	1	313
GO:0019904 protein domain specific binding	1	0.19224	20	0.003	Molecular Function	GO:0019904	protein domain specific binding	0.138592	0.19224	0	0	1	398
GO:0044421 extracellular region part	2	0.192388	50	0.002	Cellular Component	GO:0044421	extracellular region part	0.02568	0.192388	0	0	2	840
GO:0036126 sperm flagellum	1	0.192388	25	0.011	Cellular Component	GO:0036126	sperm flagellum	0.0287519	0.192388	0	0	1	89
GO:0097729 9+2 motile cilium	1	0.192388	25	0.01	Cellular Component	GO:0097729	9+2 motile cilium	0.0316244	0.192388	0	0	1	98
GO:0005802 trans-Golgi network	1	0.192388	25	0.008	Cellular Component	GO:0005802	trans-Golgi network	0.0386194	0.192388	0	0	1	120
GO:0031514 motile cilium	1	0.192388	25	0.008	Cellular Component	GO:0031514	motile cilium	0.0408371	0.192388	0	0	1	127
GO:0005576 extracellular region	2	0.192388	50	0.002	Cellular Component	GO:0005576	extracellular region	0.0460953	0.192388	0	0	2	1145
GO:0097223 sperm part	1	0.192388	25	0.007	Cellular Component	GO:0097223	sperm part	0.0480969	0.192388	0	0	1	150
GO:0048232 male gamete generation	1	0.194942	25	0.003	Biological Process	GO:0048232	male gamete generation	0.0923693	0.194942	0	0	1	321
GO:0043269 regulation of ion transport	1	0.196142	25	0.003	Biological Process	GO:0043269	regulation of ion transport	0.0934783	0.196142	0	0	1	325
GO:0001525 angiogenesis	1	0.19814	25	0.003	Biological Process	GO:0001525	angiogenesis	0.0954167	0.19814	0	0	1	332
GO:0009653 anatomical structure morphogenesis	2	0.19814	50	0.001	Biological Process	GO:0009653	anatomical structure morphogenesis	0.0955222	0.19814	0	0	2	1864
GO:0030003 cellular cation homeostasis	1	0.201358	25	0.003	Biological Process	GO:0030003	cellular cation homeostasis	0.0976281	0.201358	0	0	1	340
GO:0009617 response to bacterium	1	0.201919	25	0.003	Biological Process	GO:0009617	response to bacterium	0.0984564	0.201919	0	0	1	343
GO:0006873 cellular ion homeostasis	1	0.202433	25	0.003	Biological Process	GO:0006873	cellular ion homeostasis	0.100111	0.202433	0	0	1	349
GO:0055065 metal ion homeostasis	1	0.202433	25	0.003	Biological Process	GO:0055065	metal ion homeostasis	0.100111	0.202433	0	0	1	349
GO:0051347 positive regulation of transferase activity	1	0.202433	25	0.003	Biological Process	GO:0051347	positive regulation of transferase activity	0.100387	0.202433	0	0	1	350
GO:0045087 innate immune response	1	0.202433	25	0.003	Biological Process	GO:0045087	innate immune response	0.100938	0.202433	0	0	1	352
GO:0009897 external side of plasma membrane	1	0.202823	25	0.006	Cellular Component	GO:0009897	external side of plasma membrane	0.0553154	0.202823	0	0	1	173
GO:1903827 regulation of cellular protein localization	1	0.206808	25	0.003	Biological Process	GO:1903827	regulation of cellular protein localization	0.103689	0.206808	0	0	1	362
GO:0040008 regulation of growth	1	0.207312	25	0.003	Biological Process	GO:0040008	regulation of growth	0.104513	0.207312	0	0	1	365
GO:0008289 lipid binding	1	0.211552	20	0.002	Molecular Function	GO:0008289	lipid binding	0.157434	0.211552	0	0	1	456
GO:0006954 inflammatory response	1	0.213757	25	0.003	Biological Process	GO:0006954	inflammatory response	0.108351	0.213757	0	0	1	379
GO:0098662 inorganic cation transmembrane transport	1	0.220109	25	0.003	Biological Process	GO:0098662	inorganic cation transmembrane transport	0.112177	0.220109	0	0	1	393
GO:0055080 cation homeostasis	1	0.220401	25	0.003	Biological Process	GO:0055080	cation homeostasis	0.113267	0.220401	0	0	1	397
GO:0030162 regulation of proteolysis	1	0.220401	25	0.003	Biological Process	GO:0030162	regulation of proteolysis	0.11354	0.220401	0	0	1	398
GO:0016787 hydrolase activity	2	0.220537	40	0.001	Molecular Function	GO:0016787	hydrolase activity	0.16925	0.220537	0	0	2	2064
GO:0098771 inorganic ion homeostasis	1	0.222909	25	0.002	Biological Process	GO:0098771	inorganic ion homeostasis	0.115446	0.222909	0	0	1	405
GO:0050778 positive regulation of immune response	1	0.224341	25	0.002	Biological Process	GO:0050778	positive regulation of immune response	0.116806	0.224341	0	0	1	410
GO:0048514 blood vessel morphogenesis	1	0.22648	25	0.002	Biological Process	GO:0048514	blood vessel morphogenesis	0.118978	0.22648	0	0	1	418
GO:0007276 gamete generation	1	0.22648	25	0.002	Biological Process	GO:0007276	gamete generation	0.11952	0.22648	0	0	1	420
GO:0098660 inorganic ion transmembrane transport	1	0.22648	25	0.002	Biological Process	GO:0098660	inorganic ion transmembrane transport	0.119791	0.22648	0	0	1	421
GO:0055082 cellular chemical homeostasis	1	0.226836	25	0.002	Biological Process	GO:0055082	cellular chemical homeostasis	0.120604	0.226836	0	0	1	424
GO:0032501 multicellular organismal process	3	0.227259	75	0.001	Biological Process	GO:0032501	multicellular organismal process	0.121455	0.227259	0	0	3	4623
GO:0031347 regulation of defense response	1	0.231558	25	0.002	Biological Process	GO:0031347	regulation of defense response	0.124391	0.231558	0	0	1	438
GO:0098655 cation transmembrane transport	1	0.233375	25	0.002	Biological Process	GO:0098655	cation transmembrane transport	0.126009	0.233375	0	0	1	444
GO:0031012 extracellular matrix	1	0.237762	25	0.005	Cellular Component	GO:0031012	extracellular matrix	0.0702478	0.237762	0	0	1	221
GO:0050801 ion homeostasis	1	0.239135	25	0.002	Biological Process	GO:0050801	ion homeostasis	0.129778	0.239135	0	0	1	458
GO:0043549 regulation of kinase activity	1	0.243633	25	0.002	Biological Process	GO:0043549	regulation of kinase activity	0.132999	0.243633	0	0	1	470
GO:0006950 response to stress	2	0.243633	50	0.001	Biological Process	GO:0006950	response to stress	0.133562	0.243633	0	0	2	2251
GO:0045596 negative regulation of cell differentiation	1	0.244544	25	0.002	Biological Process	GO:0045596	negative regulation of cell differentiation	0.135141	0.244544	0	0	1	478
GO:0050767 regulation of neurogenesis	1	0.244544	25	0.002	Biological Process	GO:0050767	regulation of neurogenesis	0.135409	0.244544	0	0	1	479
GO:0019725 cellular homeostasis	1	0.244726	25	0.002	Biological Process	GO:0019725	cellular homeostasis	0.137279	0.244726	0	0	1	486
GO:0001817 regulation of cytokine production	1	0.244726	25	0.002	Biological Process	GO:0001817	regulation of cytokine production	0.137546	0.244726	0	0	1	487
GO:0001568 blood vessel development	1	0.244726	25	0.002	Biological Process	GO:0001568	blood vessel development	0.13808	0.244726	0	0	1	489
GO:0048609 multicellular organismal reproductive process	1	0.244726	25	0.002	Biological Process	GO:0048609	multicellular organismal reproductive process	0.138614	0.244726	0	0	1	491
GO:0001816 cytokine production	1	0.244726	25	0.002	Biological Process	GO:0001816	cytokine production	0.13888	0.244726	0	0	1	492
GO:0032504 multicellular organism reproduction	1	0.248214	25	0.002	Biological Process	GO:0032504	multicellular organism reproduction	0.141544	0.248214	0	0	1	502
GO:0003006 developmental process involved in reproduction	1	0.24945	25	0.002	Biological Process	GO:0003006	developmental process involved in reproduction	0.144201	0.24945	0	0	1	512
GO:0001944 vasculature development	1	0.24945	25	0.002	Biological Process	GO:0001944	vasculature development	0.144732	0.24945	0	0	1	514
GO:0072358 cardiovascular system development	1	0.24945	25	0.002	Biological Process	GO:0072358	cardiovascular system development	0.144732	0.24945	0	0	1	514
GO:0019953 sexual reproduction	1	0.24945	25	0.002	Biological Process	GO:0019953	sexual reproduction	0.144997	0.24945	0	0	1	515
GO:0032101 regulation of response to external stimulus	1	0.249635	25	0.002	Biological Process	GO:0032101	regulation of response to external stimulus	0.145792	0.249635	0	0	1	518
GO:0050776 regulation of immune response	1	0.25035	25	0.002	Biological Process	GO:0050776	regulation of immune response	0.147911	0.25035	0	0	1	526
GO:0051707 response to other organism	1	0.25035	25	0.002	Biological Process	GO:0051707	response to other organism	0.148704	0.25035	0	0	1	529
GO:0043207 response to external biotic stimulus	1	0.25035	25	0.002	Biological Process	GO:0043207	response to external biotic stimulus	0.148968	0.25035	0	0	1	530
GO:0051050 positive regulation of transport	1	0.25035	25	0.002	Biological Process	GO:0051050	positive regulation of transport	0.148968	0.25035	0	0	1	530
GO:0051338 regulation of transferase activity	1	0.251733	25	0.002	Biological Process	GO:0051338	regulation of transferase activity	0.151081	0.251733	0	0	1	538
GO:0030001 metal ion transport	1	0.251733	25	0.002	Biological Process	GO:0030001	metal ion transport	0.151608	0.251733	0	0	1	540
GO:0033365 protein localization to organelle	1	0.251733	25	0.002	Biological Process	GO:0033365	protein localization to organelle	0.151872	0.251733	0	0	1	541
GO:0098791 Golgi subcompartment	1	0.251755	25	0.004	Cellular Component	GO:0098791	Golgi subcompartment	0.0801038	0.251755	0	0	1	253
GO:0098552 side of membrane	1	0.252028	25	0.004	Cellular Component	GO:0098552	side of membrane	0.0859187	0.252028	0	0	1	272
GO:0032880 regulation of protein localization	1	0.254066	25	0.002	Biological Process	GO:0032880	regulation of protein localization	0.153979	0.254066	0	0	1	549
GO:0044431 Golgi apparatus part	1	0.255532	25	0.003	Cellular Component	GO:0044431	Golgi apparatus part	0.0929208	0.255532	0	0	1	295
GO:0009607 response to biotic stimulus	1	0.257664	25	0.002	Biological Process	GO:0009607	response to biotic stimulus	0.15687	0.257664	0	0	1	560
GO:0051960 regulation of nervous system development	1	0.257915	25	0.002	Biological Process	GO:0051960	regulation of nervous system development	0.157919	0.257915	0	0	1	564
GO:0008284 positive regulation of cell proliferation	1	0.257915	25	0.002	Biological Process	GO:0008284	positive regulation of cell proliferation	0.158444	0.257915	0	0	1	566
GO:0030234 enzyme regulator activity	1	0.259199	20	0.002	Molecular Function	GO:0030234	enzyme regulator activity	0.204948	0.259199	0	0	1	607
GO:0060284 regulation of cell development	1	0.260169	25	0.002	Biological Process	GO:0060284	regulation of cell development	0.161062	0.260169	0	0	1	576
GO:0032269 negative regulation of cellular protein metabolic process	1	0.260169	25	0.002	Biological Process	GO:0032269	negative regulation of cellular protein metabolic process	0.16289	0.260169	0	0	1	583
GO:0048583 regulation of response to stimulus	2	0.260169	50	0.001	Biological Process	GO:0048583	regulation of response to stimulus	0.164155	0.260169	0	0	2	2535
GO:0034220 ion transmembrane transport	1	0.260169	25	0.002	Biological Process	GO:0034220	ion transmembrane transport	0.164195	0.260169	0	0	1	588
GO:0044703 multi-organism reproductive process	1	0.260169	25	0.002	Biological Process	GO:0044703	multi-organism reproductive process	0.164456	0.260169	0	0	1	589
GO:0001934 positive regulation of protein phosphorylation	1	0.260169	25	0.002	Biological Process	GO:0001934	positive regulation of protein phosphorylation	0.164716	0.260169	0	0	1	590
GO:0007417 central nervous system development	1	0.260169	25	0.002	Biological Process	GO:0007417	central nervous system development	0.164977	0.260169	0	0	1	591
GO:0040007 growth	1	0.260169	25	0.002	Biological Process	GO:0040007	growth	0.166279	0.260169	0	0	1	596
GO:0060341 regulation of cellular localization	1	0.260169	25	0.002	Biological Process	GO:0060341	regulation of cellular localization	0.166279	0.260169	0	0	1	596
GO:0044441 ciliary part	1	0.263203	25	0.003	Cellular Component	GO:0044441	ciliary part	0.101692	0.263203	0	0	1	324
GO:0030154 cell differentiation	2	0.263589	50	0.001	Biological Process	GO:0030154	cell differentiation	0.169859	0.263589	0	0	2	2586
GO:0051248 negative regulation of protein metabolic process	1	0.263589	25	0.002	Biological Process	GO:0051248	negative regulation of protein metabolic process	0.169917	0.263589	0	0	1	610
GO:0035239 tube morphogenesis	1	0.26534	25	0.002	Biological Process	GO:0035239	tube morphogenesis	0.172508	0.26534	0	0	1	620
GO:0042327 positive regulation of phosphorylation	1	0.26534	25	0.002	Biological Process	GO:0042327	positive regulation of phosphorylation	0.172508	0.26534	0	0	1	620
GO:1902533 positive regulation of intracellular signal transduction	1	0.266202	25	0.002	Biological Process	GO:1902533	positive regulation of intracellular signal transduction	0.173801	0.266202	0	0	1	625
GO:0044877 protein-containing complex binding	1	0.266433	20	0.002	Molecular Function	GO:0044877	protein-containing complex binding	0.216864	0.266433	0	0	1	646
GO:0000902 cell morphogenesis	1	0.27436	25	0.002	Biological Process	GO:0000902	cell morphogenesis	0.180758	0.27436	0	0	1	652
GO:0002684 positive regulation of immune system process	1	0.27436	25	0.002	Biological Process	GO:0002684	positive regulation of immune system process	0.181785	0.27436	0	0	1	656
GO:0010562 positive regulation of phosphorus metabolic process	1	0.27436	25	0.002	Biological Process	GO:0010562	positive regulation of phosphorus metabolic process	0.183324	0.27436	0	0	1	662
GO:0045937 positive regulation of phosphate metabolic process	1	0.27436	25	0.002	Biological Process	GO:0045937	positive regulation of phosphate metabolic process	0.183324	0.27436	0	0	1	662
GO:0022603 regulation of anatomical structure morphogenesis	1	0.27436	25	0.002	Biological Process	GO:0022603	regulation of anatomical structure morphogenesis	0.184093	0.27436	0	0	1	665
GO:0001775 cell activation	1	0.27436	25	0.001	Biological Process	GO:0001775	cell activation	0.184605	0.27436	0	0	1	667
GO:0043085 positive regulation of catalytic activity	1	0.27436	25	0.001	Biological Process	GO:0043085	positive regulation of catalytic activity	0.184605	0.27436	0	0	1	667
GO:0051093 negative regulation of developmental process	1	0.27436	25	0.001	Biological Process	GO:0051093	negative regulation of developmental process	0.185628	0.27436	0	0	1	671
GO:0048869 cellular developmental process	2	0.27436	50	0.001	Biological Process	GO:0048869	cellular developmental process	0.18593	0.27436	0	0	2	2727
GO:0005488 binding	5	0.278699	100	0	Molecular Function	GO:0005488	binding	0.233329	0.278699	0	0	5	10122
GO:0048878 chemical homeostasis	1	0.280678	25	0.001	Biological Process	GO:0048878	chemical homeostasis	0.190985	0.280678	0	0	1	692
GO:0006812 cation transport	1	0.28883	25	0.001	Biological Process	GO:0006812	cation transport	0.197328	0.28883	0	0	1	717
GO:0032989 cellular component morphogenesis	1	0.290986	25	0.001	Biological Process	GO:0032989	cellular component morphogenesis	0.199602	0.290986	0	0	1	726
GO:0072359 circulatory system development	1	0.298593	25	0.001	Biological Process	GO:0072359	circulatory system development	0.205643	0.298593	0	0	1	750
GO:0031401 positive regulation of protein modification process	1	0.299942	25	0.001	Biological Process	GO:0031401	positive regulation of protein modification process	0.207398	0.299942	0	0	1	757
GO:0035295 tube development	1	0.30739	25	0.001	Biological Process	GO:0035295	tube development	0.213395	0.30739	0	0	1	781
GO:0048646 anatomical structure formation involved in morphogenesis	1	0.316152	25	0.001	Biological Process	GO:0048646	anatomical structure formation involved in morphogenesis	0.220348	0.316152	0	0	1	809
GO:0005929 cilium	1	0.317011	25	0.002	Cellular Component	GO:0005929	cilium	0.129686	0.317011	0	0	1	418
GO:0051241 negative regulation of multicellular organismal process	1	0.31844	25	0.001	Biological Process	GO:0051241	negative regulation of multicellular organismal process	0.22282	0.31844	0	0	1	819
GO:0009986 cell surface	1	0.327449	25	0.002	Cellular Component	GO:0009986	cell surface	0.141398	0.327449	0	0	1	458
GO:0007155 cell adhesion	1	0.329297	25	0.001	Biological Process	GO:0007155	cell adhesion	0.231426	0.329297	0	0	1	854
GO:0000003 reproduction	1	0.329297	25	0.001	Biological Process	GO:0000003	reproduction	0.233139	0.329297	0	0	1	861
GO:0022414 reproductive process	1	0.329297	25	0.001	Biological Process	GO:0022414	reproductive process	0.233139	0.329297	0	0	1	861
GO:0022610 biological adhesion	1	0.32969	25	0.001	Biological Process	GO:0022610	biological adhesion	0.235092	0.32969	0	0	1	869
GO:0048731 system development	2	0.32969	50	0.001	Biological Process	GO:0048731	system development	0.235233	0.32969	0	0	2	3140
GO:0006629 lipid metabolic process	1	0.334343	25	0.001	Biological Process	GO:0006629	lipid metabolic process	0.239474	0.334343	0	0	1	887
GO:0001932 regulation of protein phosphorylation	1	0.334413	25	0.001	Biological Process	GO:0001932	regulation of protein phosphorylation	0.240446	0.334413	0	0	1	891
GO:0007186 G protein-coupled receptor signaling pathway	1	0.342216	25	0.001	Biological Process	GO:0007186	G protein-coupled receptor signaling pathway	0.24746	0.342216	0	0	1	920
GO:0044093 positive regulation of molecular function	1	0.342216	25	0.001	Biological Process	GO:0044093	positive regulation of molecular function	0.247941	0.342216	0	0	1	922
GO:0080134 regulation of response to stress	1	0.342244	25	0.001	Biological Process	GO:0080134	regulation of response to stress	0.248905	0.342244	0	0	1	926
GO:0002682 regulation of immune system process	1	0.343916	25	0.001	Biological Process	GO:0002682	regulation of immune system process	0.251068	0.343916	0	0	1	935
GO:0048699 generation of neurons	1	0.352072	25	0.001	Biological Process	GO:0048699	generation of neurons	0.258723	0.352072	0	0	1	967
GO:0032270 positive regulation of cellular protein metabolic process	1	0.352072	25	0.001	Biological Process	GO:0032270	positive regulation of cellular protein metabolic process	0.258962	0.352072	0	0	1	968
GO:0042325 regulation of phosphorylation	1	0.353659	25	0.001	Biological Process	GO:0042325	regulation of phosphorylation	0.261104	0.353659	0	0	1	977
GO:0009967 positive regulation of signal transduction	1	0.353913	25	0.001	Biological Process	GO:0009967	positive regulation of signal transduction	0.262292	0.353913	0	0	1	982
GO:0055085 transmembrane transport	1	0.353913	25	0.001	Biological Process	GO:0055085	transmembrane transport	0.263241	0.353913	0	0	1	986
GO:0007275 multicellular organism development	2	0.357853	50	0.001	Biological Process	GO:0007275	multicellular organism development	0.267157	0.357853	0	0	2	3396
GO:0051247 positive regulation of protein metabolic process	1	0.360459	25	0.001	Biological Process	GO:0051247	positive regulation of protein metabolic process	0.270096	0.360459	0	0	1	1015
GO:0004888 transmembrane signaling receptor activity	1	0.360465	20	0.001	Molecular Function	GO:0004888	transmembrane signaling receptor activity	0.310168	0.360465	0	0	1	969
GO:0051049 regulation of transport	1	0.361017	25	0.001	Biological Process	GO:0051049	regulation of transport	0.271508	0.361017	0	0	1	1021
GO:0022008 neurogenesis	1	0.367776	25	0.001	Biological Process	GO:0022008	neurogenesis	0.277605	0.367776	0	0	1	1047
GO:0042127 regulation of cell proliferation	1	0.368288	25	0.001	Biological Process	GO:0042127	regulation of cell proliferation	0.279006	0.368288	0	0	1	1053
GO:0048585 negative regulation of response to stimulus	1	0.371403	25	0.001	Biological Process	GO:0048585	negative regulation of response to stimulus	0.283663	0.371403	0	0	1	1073
GO:1902531 regulation of intracellular signal transduction	1	0.371403	25	0.001	Biological Process	GO:1902531	regulation of intracellular signal transduction	0.284359	0.371403	0	0	1	1076
GO:0010647 positive regulation of cell communication	1	0.371403	25	0.001	Biological Process	GO:0010647	positive regulation of cell communication	0.286446	0.371403	0	0	1	1085
GO:0006811 ion transport	1	0.371403	25	0.001	Biological Process	GO:0006811	ion transport	0.287603	0.371403	0	0	1	1090
GO:0023056 positive regulation of signaling	1	0.371403	25	0.001	Biological Process	GO:0023056	positive regulation of signaling	0.288066	0.371403	0	0	1	1092
GO:0019220 regulation of phosphate metabolic process	1	0.371403	25	0.001	Biological Process	GO:0019220	regulation of phosphate metabolic process	0.288297	0.371403	0	0	1	1093
GO:0051174 regulation of phosphorus metabolic process	1	0.371403	25	0.001	Biological Process	GO:0051174	regulation of phosphorus metabolic process	0.288528	0.371403	0	0	1	1094
GO:0034613 cellular protein localization	1	0.376889	25	0.001	Biological Process	GO:0034613	cellular protein localization	0.293828	0.376889	0	0	1	1117
GO:0070727 cellular macromolecule localization	1	0.377323	25	0.001	Biological Process	GO:0070727	cellular macromolecule localization	0.295206	0.377323	0	0	1	1123
GO:0050790 regulation of catalytic activity	1	0.378335	25	0.001	Biological Process	GO:0050790	regulation of catalytic activity	0.29704	0.378335	0	0	1	1131
GO:0031984 organelle subcompartment	1	0.380593	25	0.002	Cellular Component	GO:0031984	organelle subcompartment	0.172997	0.380593	0	0	1	568
GO:0031399 regulation of protein modification process	1	0.388006	25	0.001	Biological Process	GO:0031399	regulation of protein modification process	0.305701	0.388006	0	0	1	1169
GO:0042592 homeostatic process	1	0.389234	25	0.001	Biological Process	GO:0042592	homeostatic process	0.307741	0.389234	0	0	1	1178
GO:0051240 positive regulation of multicellular organismal process	1	0.389308	25	0.001	Biological Process	GO:0051240	positive regulation of multicellular organismal process	0.308872	0.389308	0	0	1	1183
GO:0045595 regulation of cell differentiation	1	0.389664	25	0.001	Biological Process	GO:0045595	regulation of cell differentiation	0.310228	0.389664	0	0	1	1189
GO:0051649 establishment of localization in cell	1	0.394802	25	0.001	Biological Process	GO:0051649	establishment of localization in cell	0.315406	0.394802	0	0	1	1212
GO:0098772 molecular function regulator	1	0.39616	20	0.001	Molecular Function	GO:0098772	molecular function regulator	0.350095	0.39616	0	0	1	1118
GO:0009891 positive regulation of biosynthetic process	1	0.40376	25	0.001	Biological Process	GO:0009891	positive regulation of biosynthetic process	0.323675	0.40376	0	0	1	1249
GO:0120038 plasma membrane bounded cell projection part	1	0.408531	25	0.001	Cellular Component	GO:0120038	plasma membrane bounded cell projection part	0.203715	0.408531	0	0	1	678
GO:0044463 cell projection part	1	0.408531	25	0.001	Cellular Component	GO:0044463	cell projection part	0.204265	0.408531	0	0	1	680
GO:0006468 protein phosphorylation	1	0.422928	25	0.001	Biological Process	GO:0006468	protein phosphorylation	0.340206	0.422928	0	0	1	1324
GO:0048518 positive regulation of biological process	2	0.426242	50	0.001	Biological Process	GO:0048518	positive regulation of biological process	0.344047	0.426242	0	0	2	3991
GO:0005794 Golgi apparatus	1	0.426766	25	0.001	Cellular Component	GO:0005794	Golgi apparatus	0.223082	0.426766	0	0	1	749
GO:0019538 protein metabolic process	2	0.427227	50	0	Biological Process	GO:0019538	protein metabolic process	0.346018	0.427227	0	0	2	4006
GO:2000026 regulation of multicellular organismal development	1	0.430386	25	0.001	Biological Process	GO:2000026	regulation of multicellular organismal development	0.349762	0.430386	0	0	1	1368
GO:0009605 response to external stimulus	1	0.438362	25	0.001	Biological Process	GO:0009605	response to external stimulus	0.357718	0.438362	0	0	1	1405
GO:0016043 cellular component organization	2	0.438362	50	0	Biological Process	GO:0016043	cellular component organization	0.35866	0.438362	0	0	2	4102
GO:0042802 identical protein binding	1	0.438885	20	0.001	Molecular Function	GO:0042802	identical protein binding	0.398058	0.438885	0	0	1	1307
GO:0007399 nervous system development	1	0.441204	25	0.001	Biological Process	GO:0007399	nervous system development	0.3622	0.441204	0	0	1	1426
GO:0051172 negative regulation of nitrogen compound metabolic process	1	0.442567	25	0.001	Biological Process	GO:0051172	negative regulation of nitrogen compound metabolic process	0.364539	0.442567	0	0	1	1437
GO:0071840 cellular component organization or biogenesis	2	0.448677	50	0	Biological Process	GO:0071840	cellular component organization or biogenesis	0.370808	0.448677	0	0	2	4194
GO:0008104 protein localization	1	0.451337	25	0.001	Biological Process	GO:0008104	protein localization	0.374249	0.451337	0	0	1	1483
GO:0016310 phosphorylation	1	0.461628	25	0.001	Biological Process	GO:0016310	phosphorylation	0.384054	0.461628	0	0	1	1530
GO:0031324 negative regulation of cellular metabolic process	1	0.471222	25	0.001	Biological Process	GO:0031324	negative regulation of cellular metabolic process	0.393334	0.471222	0	0	1	1575
GO:0032268 regulation of cellular protein metabolic process	1	0.472758	25	0.001	Biological Process	GO:0032268	regulation of cellular protein metabolic process	0.396404	0.472758	0	0	1	1590
GO:0010605 negative regulation of macromolecule metabolic process	1	0.472758	25	0.001	Biological Process	GO:0010605	negative regulation of macromolecule metabolic process	0.397221	0.472758	0	0	1	1594
GO:0065009 regulation of molecular function	1	0.477246	25	0.001	Biological Process	GO:0065009	regulation of molecular function	0.402306	0.477246	0	0	1	1619
GO:0007166 cell surface receptor signaling pathway	1	0.486492	25	0.001	Biological Process	GO:0007166	cell surface receptor signaling pathway	0.41218	0.486492	0	0	1	1668
GO:0035556 intracellular signal transduction	1	0.486492	25	0.001	Biological Process	GO:0035556	intracellular signal transduction	0.412781	0.486492	0	0	1	1671
GO:0051246 regulation of protein metabolic process	1	0.488261	25	0.001	Biological Process	GO:0051246	regulation of protein metabolic process	0.416175	0.488261	0	0	1	1688
GO:0051128 regulation of cellular component organization	1	0.488261	25	0.001	Biological Process	GO:0051128	regulation of cellular component organization	0.416972	0.488261	0	0	1	1692
GO:0033036 macromolecule localization	1	0.493864	25	0.001	Biological Process	GO:0033036	macromolecule localization	0.423117	0.493864	0	0	1	1723
GO:0051641 cellular localization	1	0.495504	25	0.001	Biological Process	GO:0051641	cellular localization	0.426663	0.495504	0	0	1	1741
GO:0032879 regulation of localization	1	0.495504	25	0.001	Biological Process	GO:0032879	regulation of localization	0.427253	0.495504	0	0	1	1744
GO:0050793 regulation of developmental process	1	0.497325	25	0.001	Biological Process	GO:0050793	regulation of developmental process	0.430193	0.497325	0	0	1	1759
GO:0009892 negative regulation of metabolic process	1	0.500692	25	0.001	Biological Process	GO:0009892	negative regulation of metabolic process	0.434485	0.500692	0	0	1	1781
GO:1901564 organonitrogen compound metabolic process	2	0.504781	50	0	Biological Process	GO:1901564	organonitrogen compound metabolic process	0.439424	0.504781	0	0	2	4712
GO:0097367 carbohydrate derivative binding	1	0.514399	20	0.001	Molecular Function	GO:0097367	carbohydrate derivative binding	0.47851	0.514399	0	0	1	1653
GO:0009966 regulation of signal transduction	1	0.522988	25	0.001	Biological Process	GO:0009966	regulation of signal transduction	0.456714	0.522988	0	0	1	1897
GO:0120025 plasma membrane bounded cell projection	1	0.540786	25	0.001	Cellular Component	GO:0120025	plasma membrane bounded cell projection	0.300545	0.540786	0	0	1	1047
GO:0042995 cell projection	1	0.540786	25	0.001	Cellular Component	GO:0042995	cell projection	0.307265	0.540786	0	0	1	1074
GO:0051173 positive regulation of nitrogen compound metabolic process	1	0.54408	25	0	Biological Process	GO:0051173	positive regulation of nitrogen compound metabolic process	0.476632	0.54408	0	0	1	2004
GO:0010604 positive regulation of macromolecule metabolic process	1	0.562849	25	0	Biological Process	GO:0010604	positive regulation of macromolecule metabolic process	0.495819	0.562849	0	0	1	2110
GO:0031325 positive regulation of cellular metabolic process	1	0.562849	25	0	Biological Process	GO:0031325	positive regulation of cellular metabolic process	0.496176	0.562849	0	0	1	2112
GO:0051239 regulation of multicellular organismal process	1	0.564518	25	0	Biological Process	GO:0051239	regulation of multicellular organismal process	0.499201	0.564518	0	0	1	2129
GO:0010646 regulation of cell communication	1	0.56815	25	0	Biological Process	GO:0010646	regulation of cell communication	0.503979	0.56815	0	0	1	2156
GO:0023051 regulation of signaling	1	0.570343	25	0	Biological Process	GO:0023051	regulation of signaling	0.507496	0.570343	0	0	1	2176
GO:0006796 phosphate-containing compound metabolic process	1	0.570937	25	0	Biological Process	GO:0006796	phosphate-containing compound metabolic process	0.509597	0.570937	0	0	1	2188
GO:0006793 phosphorus metabolic process	1	0.571325	25	0	Biological Process	GO:0006793	phosphorus metabolic process	0.511517	0.571325	0	0	1	2199
GO:0043168 anion binding	1	0.572853	20	0.001	Molecular Function	GO:0043168	anion binding	0.546209	0.572853	0	0	1	1979
GO:0003824 catalytic activity	2	0.589959	40	0	Molecular Function	GO:0003824	catalytic activity	0.576239	0.589959	0	0	2	4772
GO:0009893 positive regulation of metabolic process	1	0.59042	25	0	Biological Process	GO:0009893	positive regulation of metabolic process	0.53024	0.59042	0	0	1	2308
GO:0065008 regulation of biological quality	1	0.624656	25	0	Biological Process	GO:0065008	regulation of biological quality	0.562707	0.624656	0	0	1	2505
GO:0044459 plasma membrane part	1	0.636261	25	0.001	Cellular Component	GO:0044459	plasma membrane part	0.375972	0.636261	0	0	1	1362
GO:0050896 response to stimulus	2	0.637067	50	0	Biological Process	GO:0050896	response to stimulus	0.576835	0.637067	0	0	2	5774
GO:0006464 cellular protein modification process	1	0.637067	25	0	Biological Process	GO:0006464	cellular protein modification process	0.579152	0.637067	0	0	1	2609
GO:0036211 protein modification process	1	0.637067	25	0	Biological Process	GO:0036211	protein modification process	0.579152	0.637067	0	0	1	2609
GO:0009889 regulation of biosynthetic process	1	0.653991	25	0	Biological Process	GO:0009889	regulation of biosynthetic process	0.596339	0.653991	0	0	1	2721
GO:0043412 macromolecule modification	1	0.654	25	0	Biological Process	GO:0043412	macromolecule modification	0.598149	0.654	0	0	1	2733
GO:0006810 transport	1	0.680818	25	0	Biological Process	GO:0006810	transport	0.625	0.680818	0	0	1	2916
GO:0010468 regulation of gene expression	1	0.680818	25	0	Biological Process	GO:0010468	regulation of gene expression	0.626428	0.680818	0	0	1	2926
GO:0051234 establishment of localization	1	0.697451	25	0	Biological Process	GO:0051234	establishment of localization	0.643653	0.697451	0	0	1	3049
GO:0048523 negative regulation of cellular process	1	0.697896	25	0	Biological Process	GO:0048523	negative regulation of cellular process	0.645987	0.697896	0	0	1	3066
GO:0043170 macromolecule metabolic process	2	0.732763	50	0	Biological Process	GO:0043170	macromolecule metabolic process	0.680279	0.732763	0	0	2	6641
GO:0048519 negative regulation of biological process	1	0.743071	25	0	Biological Process	GO:0048519	negative regulation of biological process	0.691895	0.743071	0	0	1	3419
GO:0048522 positive regulation of cellular process	1	0.747307	25	0	Biological Process	GO:0048522	positive regulation of cellular process	0.698503	0.747307	0	0	1	3473
GO:0044267 cellular protein metabolic process	1	0.747307	25	0	Biological Process	GO:0044267	cellular protein metabolic process	0.699957	0.747307	0	0	1	3485
GO:0051171 regulation of nitrogen compound metabolic process	1	0.774706	25	0	Biological Process	GO:0051171	regulation of nitrogen compound metabolic process	0.729849	0.774706	0	0	1	3742
GO:0006807 nitrogen compound metabolic process	2	0.774706	50	0	Biological Process	GO:0006807	nitrogen compound metabolic process	0.729889	0.774706	0	0	2	7096
GO:0007165 signal transduction	1	0.780713	25	0	Biological Process	GO:0007165	signal transduction	0.737698	0.780713	0	0	1	3813
GO:0080090 regulation of primary metabolic process	1	0.781888	25	0	Biological Process	GO:0080090	regulation of primary metabolic process	0.740963	0.781888	0	0	1	3843
GO:0010467 gene expression	1	0.784039	25	0	Biological Process	GO:0010467	gene expression	0.745161	0.784039	0	0	1	3882
GO:0060255 regulation of macromolecule metabolic process	1	0.787562	25	0	Biological Process	GO:0060255	regulation of macromolecule metabolic process	0.750679	0.787562	0	0	1	3934
GO:0031323 regulation of cellular metabolic process	1	0.789125	25	0	Biological Process	GO:0031323	regulation of cellular metabolic process	0.754343	0.789125	0	0	1	3969
GO:0044238 primary metabolic process	2	0.801592	50	0	Biological Process	GO:0044238	primary metabolic process	0.769488	0.801592	0	0	2	7487
GO:0023052 signaling	1	0.801592	25	0	Biological Process	GO:0023052	signaling	0.770677	0.801592	0	0	1	4130
GO:0007154 cell communication	1	0.802513	25	0	Biological Process	GO:0007154	cell communication	0.77519	0.802513	0	0	1	4176
GO:0009058 biosynthetic process	1	0.802513	25	0	Biological Process	GO:0009058	biosynthetic process	0.777035	0.802513	0	0	1	4195
GO:0051179 localization	1	0.802513	25	0	Biological Process	GO:0051179	localization	0.778194	0.802513	0	0	1	4207
GO:0019222 regulation of metabolic process	1	0.809321	25	0	Biological Process	GO:0019222	regulation of metabolic process	0.787025	0.809321	0	0	1	4300
GO:0071704 organic substance metabolic process	2	0.822855	50	0	Biological Process	GO:0071704	organic substance metabolic process	0.802454	0.822855	0	0	2	7838
GO:0050789 regulation of biological process	2	0.826131	50	0	Biological Process	GO:0050789	regulation of biological process	0.807924	0.826131	0	0	2	7899
GO:0051716 cellular response to stimulus	1	0.846636	25	0	Biological Process	GO:0051716	cellular response to stimulus	0.83031	0.846636	0	0	1	4803
GO:0008152 metabolic process	2	0.856388	50	0	Biological Process	GO:0008152	metabolic process	0.842232	0.856388	0	0	2	8304
GO:0065007 biological regulation	2	0.859404	50	0	Biological Process	GO:0065007	biological regulation	0.847567	0.859404	0	0	2	8371
GO:0012505 endomembrane system	1	0.873614	25	0	Cellular Component	GO:0012505	endomembrane system	0.548679	0.873614	0	0	1	2209
GO:0016020 membrane	2	0.873614	50	0	Cellular Component	GO:0016020	membrane	0.555936	0.873614	0	0	2	5122
GO:0005886 plasma membrane	1	0.877635	25	0	Cellular Component	GO:0005886	plasma membrane	0.603859	0.877635	0	0	1	2531
GO:0044422 organelle part	2	0.877635	50	0	Cellular Component	GO:0044422	organelle part	0.615685	0.877635	0	0	2	5562
GO:0071944 cell periphery	1	0.877635	25	0	Cellular Component	GO:0071944	cell periphery	0.618334	0.877635	0	0	1	2621
GO:0044260 cellular macromolecule metabolic process	1	0.902263	25	0	Biological Process	GO:0044260	cellular macromolecule metabolic process	0.89232	0.902263	0	0	1	5728
GO:0009987 cellular process	3	0.915615	75	0	Biological Process	GO:0009987	cellular process	0.908048	0.915615	0	0	3	11586
GO:0050794 regulation of cellular process	1	0.963275	25	0	Biological Process	GO:0050794	regulation of cellular process	0.958852	0.963275	0	0	1	7370
GO:0044237 cellular metabolic process	1	0.963275	25	0	Biological Process	GO:0044237	cellular metabolic process	0.960621	0.963275	0	0	1	7436
GO:0044425 membrane part	1	0.99184	25	0	Cellular Component	GO:0044425	membrane part	0.721338	0.99184	0	0	1	3349
GO:0005737 cytoplasm	2	0.993881	50	0	Cellular Component	GO:0005737	cytoplasm	0.745411	0.993881	0	0	2	6618
GO:0043226 organelle	2	1	50	0	Cellular Component	GO:0043226	organelle	0.895558	1	0	0	2	8259
GO:0044446 intracellular organelle part	1	1	25	0	Cellular Component	GO:0044446	intracellular organelle part	0.896754	1	0	0	1	5305
GO:0005623 cell	3	1	75	0	Cellular Component	GO:0005623	cell	0.896849	1	0	0	3	10472
GO:0044464 cell part	3	1	75	0	Cellular Component	GO:0044464	cell part	0.896849	1	0	0	3	10472
GO:0044444 cytoplasmic part	1	1	25	0	Cellular Component	GO:0044444	cytoplasmic part	0.910575	1	0	0	1	5550
GO:0044424 intracellular part	2	1	50	0	Cellular Component	GO:0044424	intracellular part	0.950308	1	0	0	2	9210
GO:0005622 intracellular	2	1	50	0	Cellular Component	GO:0005622	intracellular	0.950353	1	0	0	2	9211
GO:0043231 intracellular membrane-bounded organelle	1	1	25	0	Cellular Component	GO:0043231	intracellular membrane-bounded organelle	0.951872	1	0	0	1	6511
GO:0043227 membrane-bounded organelle	1	1	25	0	Cellular Component	GO:0043227	membrane-bounded organelle	0.965732	1	0	0	1	6978
GO:0043229 intracellular organelle	1	1	25	0	Cellular Component	GO:0043229	intracellular organelle	0.985737	1	0	0	1	8015
GO:0003674 molecular_function	5	1	100	0	Molecular Function	GO:0003674	molecular_function	1	1	0	0	5	13541
GO:0005575 cellular_component	4	1	100	0	Cellular Component	GO:0005575	cellular_component	1	1	0	0	4	12249
GO:0008150 biological_process	4	1	100	0	Biological Process	GO:0008150	biological_process	1	1	0	0	4	13411

## Sheet: cis
Table S5 GO enrichment analysis of differentially expressed lncRNAs cis-target genes between Mock and VSV-infected BHK-21 cells
id	num	qvalue	per	ratio	class	ID	Descrption	Pvalue	Qvalue	Up	Down	fg_num	bg_num
GO:0034061 DNA polymerase activity	2	0.0264285	18.182	0.062	Molecular Function	GO:0034061	DNA polymerase activity	0.00029365	0.0264285	0	0	2	32
GO:0043276 anoikis	2	0.0657104	18.182	0.095	Biological Process	GO:0043276	anoikis	0.000127359	0.0657104	0	0	2	21
GO:0071214 cellular response to abiotic stimulus	3	0.0657104	27.273	0.016	Biological Process	GO:0071214	cellular response to abiotic stimulus	0.000444685	0.0657104	0	0	3	193
GO:0104004 cellular response to environmental stimulus	3	0.0657104	27.273	0.016	Biological Process	GO:0104004	cellular response to environmental stimulus	0.000444685	0.0657104	0	0	3	193
GO:0038034 signal transduction in absence of ligand	2	0.0657104	18.182	0.044	Biological Process	GO:0038034	signal transduction in absence of ligand	0.000593991	0.0657104	0	0	2	45
GO:0097192 extrinsic apoptotic signaling pathway in absence of ligand	2	0.0657104	18.182	0.044	Biological Process	GO:0097192	extrinsic apoptotic signaling pathway in absence of ligand	0.000593991	0.0657104	0	0	2	45
GO:0010507 negative regulation of autophagy	2	0.0657104	18.182	0.035	Biological Process	GO:0010507	negative regulation of autophagy	0.000952457	0.0657104	0	0	2	57
GO:0010033 response to organic substance	6	0.0657104	54.545	0.004	Biological Process	GO:0010033	response to organic substance	0.00107547	0.0657104	0	0	6	1700
GO:0034644 cellular response to UV	2	0.0657104	18.182	0.031	Biological Process	GO:0034644	cellular response to UV	0.00119934	0.0657104	0	0	2	64
GO:0043085 positive regulation of catalytic activity	4	0.0657104	36.364	0.006	Biological Process	GO:0043085	positive regulation of catalytic activity	0.00151137	0.0657104	0	0	4	667
GO:0071482 cellular response to light stimulus	2	0.0657104	18.182	0.027	Biological Process	GO:0071482	cellular response to light stimulus	0.00155714	0.0657104	0	0	2	73
GO:0010906 regulation of glucose metabolic process	2	0.0657104	18.182	0.027	Biological Process	GO:0010906	regulation of glucose metabolic process	0.00159968	0.0657104	0	0	2	74
GO:0036337 Fas signaling pathway	1	0.0657104	9.091	0.5	Biological Process	GO:0036337	Fas signaling pathway	0.00163983	0.0657104	0	0	1	2
GO:0042276 error-prone translesion synthesis	1	0.0657104	9.091	0.5	Biological Process	GO:0042276	error-prone translesion synthesis	0.00163983	0.0657104	0	0	1	2
GO:1903378 positive regulation of oxidative stress-induced neuron intrinsic apoptotic signaling pathway	1	0.0657104	9.091	0.5	Biological Process	GO:1903378	positive regulation of oxidative stress-induced neuron intrinsic apoptotic signaling pathway	0.00163983	0.0657104	0	0	1	2
GO:0006297 nucleotide-excision repair, DNA gap filling	1	0.069615	9.091	0.333	Biological Process	GO:0006297	nucleotide-excision repair, DNA gap filling	0.00245883	0.069615	0	0	1	3
GO:1903223 positive regulation of oxidative stress-induced neuron death	1	0.069615	9.091	0.333	Biological Process	GO:1903223	positive regulation of oxidative stress-induced neuron death	0.00245883	0.069615	0	0	1	3
GO:2000467 positive regulation of glycogen (starch) synthase activity	1	0.069615	9.091	0.333	Biological Process	GO:2000467	positive regulation of glycogen (starch) synthase activity	0.00245883	0.069615	0	0	1	3
GO:0010675 regulation of cellular carbohydrate metabolic process	2	0.069615	18.182	0.022	Biological Process	GO:0010675	regulation of cellular carbohydrate metabolic process	0.00251221	0.069615	0	0	2	93
GO:0014070 response to organic cyclic compound	3	0.069615	27.273	0.008	Biological Process	GO:0014070	response to organic cyclic compound	0.00280387	0.069615	0	0	3	365
GO:0043065 positive regulation of apoptotic process	3	0.069615	27.273	0.008	Biological Process	GO:0043065	positive regulation of apoptotic process	0.00291442	0.069615	0	0	3	370
GO:0043068 positive regulation of programmed cell death	3	0.069615	27.273	0.008	Biological Process	GO:0043068	positive regulation of programmed cell death	0.00300478	0.069615	0	0	3	374
GO:0009411 response to UV	2	0.069615	18.182	0.018	Biological Process	GO:0009411	response to UV	0.00349382	0.069615	0	0	2	110
GO:0009725 response to hormone	3	0.069615	27.273	0.008	Biological Process	GO:0009725	response to hormone	0.00350791	0.069615	0	0	3	395
GO:0010942 positive regulation of cell death	3	0.069615	27.273	0.008	Biological Process	GO:0010942	positive regulation of cell death	0.00353309	0.069615	0	0	3	396
GO:0071897 DNA biosynthetic process	2	0.069615	18.182	0.018	Biological Process	GO:0071897	DNA biosynthetic process	0.00361937	0.069615	0	0	2	112
GO:0006006 glucose metabolic process	2	0.069615	18.182	0.018	Biological Process	GO:0006006	glucose metabolic process	0.00368294	0.069615	0	0	2	113
GO:0006109 regulation of carbohydrate metabolic process	2	0.069615	18.182	0.018	Biological Process	GO:0006109	regulation of carbohydrate metabolic process	0.00368294	0.069615	0	0	2	113
GO:0009719 response to endogenous stimulus	4	0.069615	36.364	0.005	Biological Process	GO:0009719	response to endogenous stimulus	0.00378591	0.069615	0	0	4	856
GO:0071478 cellular response to radiation	2	0.069615	18.182	0.017	Biological Process	GO:0071478	cellular response to radiation	0.00407531	0.069615	0	0	2	119
GO:0036480 neuron intrinsic apoptotic signaling pathway in response to oxidative stress	1	0.069615	9.091	0.2	Biological Process	GO:0036480	neuron intrinsic apoptotic signaling pathway in response to oxidative stress	0.004095	0.069615	0	0	1	5
GO:0071455 cellular response to hyperoxia	1	0.069615	9.091	0.2	Biological Process	GO:0071455	cellular response to hyperoxia	0.004095	0.069615	0	0	1	5
GO:1903376 regulation of oxidative stress-induced neuron intrinsic apoptotic signaling pathway	1	0.069615	9.091	0.2	Biological Process	GO:1903376	regulation of oxidative stress-induced neuron intrinsic apoptotic signaling pathway	0.004095	0.069615	0	0	1	5
GO:2000465 regulation of glycogen (starch) synthase activity	1	0.069615	9.091	0.2	Biological Process	GO:2000465	regulation of glycogen (starch) synthase activity	0.004095	0.069615	0	0	1	5
GO:2001235 positive regulation of apoptotic signaling pathway	2	0.0717304	18.182	0.016	Biological Process	GO:2001235	positive regulation of apoptotic signaling pathway	0.0043473	0.0717304	0	0	2	123
GO:0016779 nucleotidyltransferase activity	2	0.0730303	18.182	0.019	Molecular Function	GO:0016779	nucleotidyltransferase activity	0.00307135	0.0730303	0	0	2	104
GO:0051400 BH domain binding	1	0.0730303	9.091	0.25	Molecular Function	GO:0051400	BH domain binding	0.00324579	0.0730303	0	0	1	4
GO:0051434 BH3 domain binding	1	0.0730303	9.091	0.25	Molecular Function	GO:0051434	BH3 domain binding	0.00324579	0.0730303	0	0	1	4
GO:0055093 response to hyperoxia	1	0.0731384	9.091	0.167	Biological Process	GO:0055093	response to hyperoxia	0.00491217	0.0731384	0	0	1	6
GO:1902177 positive regulation of oxidative stress-induced intrinsic apoptotic signaling pathway	1	0.0731384	9.091	0.167	Biological Process	GO:1902177	positive regulation of oxidative stress-induced intrinsic apoptotic signaling pathway	0.00491217	0.0731384	0	0	1	6
GO:2001269 positive regulation of cysteine-type endopeptidase activity involved in apoptotic signaling pathway	1	0.0731384	9.091	0.167	Biological Process	GO:2001269	positive regulation of cysteine-type endopeptidase activity involved in apoptotic signaling pathway	0.00491217	0.0731384	0	0	1	6
GO:0044093 positive regulation of molecular function	4	0.0731384	36.364	0.004	Biological Process	GO:0044093	positive regulation of molecular function	0.00495412	0.0731384	0	0	4	922
GO:0051402 neuron apoptotic process	2	0.0747399	18.182	0.014	Biological Process	GO:0051402	neuron apoptotic process	0.00551745	0.0747399	0	0	2	139
GO:0019318 hexose metabolic process	2	0.0747399	18.182	0.014	Biological Process	GO:0019318	hexose metabolic process	0.00559491	0.0747399	0	0	2	140
GO:0006924 activation-induced cell death of T cells	1	0.0747399	9.091	0.143	Biological Process	GO:0006924	activation-induced cell death of T cells	0.00572873	0.0747399	0	0	1	7
GO:0097049 motor neuron apoptotic process	1	0.0747399	9.091	0.143	Biological Process	GO:0097049	motor neuron apoptotic process	0.00572873	0.0747399	0	0	1	7
GO:0097284 hepatocyte apoptotic process	1	0.0747399	9.091	0.143	Biological Process	GO:0097284	hepatocyte apoptotic process	0.00572873	0.0747399	0	0	1	7
GO:0042221 response to chemical	6	0.0779051	54.545	0.003	Biological Process	GO:0042221	response to chemical	0.00613047	0.0779051	0	0	6	2364
GO:0001171 reverse transcription	1	0.0779051	9.091	0.125	Biological Process	GO:0001171	reverse transcription	0.00654467	0.0779051	0	0	1	8
GO:0097527 necroptotic signaling pathway	1	0.0779051	9.091	0.125	Biological Process	GO:0097527	necroptotic signaling pathway	0.00654467	0.0779051	0	0	1	8
GO:0005996 monosaccharide metabolic process	2	0.0779051	18.182	0.013	Biological Process	GO:0005996	monosaccharide metabolic process	0.00681691	0.0779051	0	0	2	155
GO:0097191 extrinsic apoptotic signaling pathway	2	0.0779051	18.182	0.013	Biological Process	GO:0097191	extrinsic apoptotic signaling pathway	0.00698829	0.0779051	0	0	2	157
GO:0036295 cellular response to increased oxygen levels	1	0.0779051	9.091	0.111	Biological Process	GO:0036295	cellular response to increased oxygen levels	0.00736001	0.0779051	0	0	1	9
GO:0070213 protein auto-ADP-ribosylation	1	0.0779051	9.091	0.111	Biological Process	GO:0070213	protein auto-ADP-ribosylation	0.00736001	0.0779051	0	0	1	9
GO:0070986 left/right axis specification	1	0.0779051	9.091	0.111	Biological Process	GO:0070986	left/right axis specification	0.00736001	0.0779051	0	0	1	9
GO:0071285 cellular response to lithium ion	1	0.0779051	9.091	0.111	Biological Process	GO:0071285	cellular response to lithium ion	0.00736001	0.0779051	0	0	1	9
GO:1903209 positive regulation of oxidative stress-induced cell death	1	0.0779051	9.091	0.111	Biological Process	GO:1903209	positive regulation of oxidative stress-induced cell death	0.00736001	0.0779051	0	0	1	9
GO:0036296 response to increased oxygen levels	1	0.0787931	9.091	0.1	Biological Process	GO:0036296	response to increased oxygen levels	0.00817475	0.0787931	0	0	1	10
GO:2000811 negative regulation of anoikis	1	0.0787931	9.091	0.1	Biological Process	GO:2000811	negative regulation of anoikis	0.00817475	0.0787931	0	0	1	10
GO:2001267 regulation of cysteine-type endopeptidase activity involved in apoptotic signaling pathway	1	0.0787931	9.091	0.1	Biological Process	GO:2001267	regulation of cysteine-type endopeptidase activity involved in apoptotic signaling pathway	0.00817475	0.0787931	0	0	1	10
GO:0044262 cellular carbohydrate metabolic process	2	0.0787931	18.182	0.012	Biological Process	GO:0044262	cellular carbohydrate metabolic process	0.00842969	0.0787931	0	0	2	173
GO:0008202 steroid metabolic process	2	0.0787931	18.182	0.011	Biological Process	GO:0008202	steroid metabolic process	0.0085239	0.0787931	0	0	2	174
GO:0010226 response to lithium ion	1	0.0787931	9.091	0.091	Biological Process	GO:0010226	response to lithium ion	0.00898887	0.0787931	0	0	1	11
GO:0019985 translesion synthesis	1	0.0787931	9.091	0.091	Biological Process	GO:0019985	translesion synthesis	0.00898887	0.0787931	0	0	1	11
GO:0036120 cellular response to platelet-derived growth factor stimulus	1	0.0787931	9.091	0.091	Biological Process	GO:0036120	cellular response to platelet-derived growth factor stimulus	0.00898887	0.0787931	0	0	1	11
GO:0045725 positive regulation of glycogen biosynthetic process	1	0.0787931	9.091	0.091	Biological Process	GO:0045725	positive regulation of glycogen biosynthetic process	0.00898887	0.0787931	0	0	1	11
GO:0070875 positive regulation of glycogen metabolic process	1	0.0787931	9.091	0.091	Biological Process	GO:0070875	positive regulation of glycogen metabolic process	0.00898887	0.0787931	0	0	1	11
GO:1900409 positive regulation of cellular response to oxidative stress	1	0.0787931	9.091	0.091	Biological Process	GO:1900409	positive regulation of cellular response to oxidative stress	0.00898887	0.0787931	0	0	1	11
GO:0010506 regulation of autophagy	2	0.0796977	18.182	0.011	Biological Process	GO:0010506	regulation of autophagy	0.00929476	0.0796977	0	0	2	182
GO:0070997 neuron death	2	0.0796977	18.182	0.011	Biological Process	GO:0070997	neuron death	0.00959168	0.0796977	0	0	2	185
GO:0036119 response to platelet-derived growth factor	1	0.0796977	9.091	0.083	Biological Process	GO:0036119	response to platelet-derived growth factor	0.00980239	0.0796977	0	0	1	12
GO:0045060 negative thymic T cell selection	1	0.0796977	9.091	0.083	Biological Process	GO:0045060	negative thymic T cell selection	0.00980239	0.0796977	0	0	1	12
GO:1902884 positive regulation of response to oxidative stress	1	0.0796977	9.091	0.083	Biological Process	GO:1902884	positive regulation of response to oxidative stress	0.00980239	0.0796977	0	0	1	12
GO:0031330 negative regulation of cellular catabolic process	2	0.0809122	18.182	0.011	Biological Process	GO:0031330	negative regulation of cellular catabolic process	0.010096	0.0809122	0	0	2	190
GO:0050790 regulation of catalytic activity	4	0.0809952	36.364	0.004	Biological Process	GO:0050790	regulation of catalytic activity	0.0102507	0.0809952	0	0	4	1131
GO:0043383 negative T cell selection	1	0.0811504	9.091	0.077	Biological Process	GO:0043383	negative T cell selection	0.0106153	0.0811504	0	0	1	13
GO:0009894 regulation of catabolic process	3	0.0811504	27.273	0.005	Biological Process	GO:0009894	regulation of catabolic process	0.0106771	0.0811504	0	0	3	589
GO:0009416 response to light stimulus	2	0.0811504	18.182	0.01	Biological Process	GO:0009416	response to light stimulus	0.0111397	0.0811504	0	0	2	200
GO:0005979 regulation of glycogen biosynthetic process	1	0.0811504	9.091	0.071	Biological Process	GO:0005979	regulation of glycogen biosynthetic process	0.0114276	0.0811504	0	0	1	14
GO:0008210 estrogen metabolic process	1	0.0811504	9.091	0.071	Biological Process	GO:0008210	estrogen metabolic process	0.0114276	0.0811504	0	0	1	14
GO:0010962 regulation of glucan biosynthetic process	1	0.0811504	9.091	0.071	Biological Process	GO:0010962	regulation of glucan biosynthetic process	0.0114276	0.0811504	0	0	1	14
GO:1903203 regulation of oxidative stress-induced neuron death	1	0.0811504	9.091	0.071	Biological Process	GO:1903203	regulation of oxidative stress-induced neuron death	0.0114276	0.0811504	0	0	1	14
GO:2000209 regulation of anoikis	1	0.0811504	9.091	0.071	Biological Process	GO:2000209	regulation of anoikis	0.0114276	0.0811504	0	0	1	14
GO:0015666 restriction endodeoxyribonuclease activity	1	0.0820076	9.091	0.125	Molecular Function	GO:0015666	restriction endodeoxyribonuclease activity	0.006482	0.0820076	0	0	1	8
GO:0070513 death domain binding	1	0.0820076	9.091	0.125	Molecular Function	GO:0070513	death domain binding	0.006482	0.0820076	0	0	1	8
GO:0140097 catalytic activity, acting on DNA	2	0.0820076	18.182	0.013	Molecular Function	GO:0140097	catalytic activity, acting on DNA	0.00685931	0.0820076	0	0	2	157
GO:1990404 protein ADP-ribosylase activity	1	0.0820076	9.091	0.111	Molecular Function	GO:1990404	protein ADP-ribosylase activity	0.00728956	0.0820076	0	0	1	9
GO:0009628 response to abiotic stimulus	3	0.085131	27.273	0.005	Biological Process	GO:0009628	response to abiotic stimulus	0.0126081	0.085131	0	0	3	626
GO:0009895 negative regulation of catabolic process	2	0.085131	18.182	0.009	Biological Process	GO:0009895	negative regulation of catabolic process	0.0129055	0.085131	0	0	2	216
GO:0006925 inflammatory cell apoptotic process	1	0.085131	9.091	0.062	Biological Process	GO:0006925	inflammatory cell apoptotic process	0.0130504	0.085131	0	0	1	16
GO:0008209 androgen metabolic process	1	0.085131	9.091	0.062	Biological Process	GO:0008209	androgen metabolic process	0.0130504	0.085131	0	0	1	16
GO:0036475 neuron death in response to oxidative stress	1	0.085131	9.091	0.062	Biological Process	GO:0036475	neuron death in response to oxidative stress	0.0130504	0.085131	0	0	1	16
GO:0042537 benzene-containing compound metabolic process	1	0.085131	9.091	0.062	Biological Process	GO:0042537	benzene-containing compound metabolic process	0.0130504	0.085131	0	0	1	16
GO:0060972 left/right pattern formation	1	0.085131	9.091	0.062	Biological Process	GO:0060972	left/right pattern formation	0.0130504	0.085131	0	0	1	16
GO:0062012 regulation of small molecule metabolic process	2	0.0914136	18.182	0.009	Biological Process	GO:0062012	regulation of small molecule metabolic process	0.0146658	0.0914136	0	0	2	231
GO:0070873 regulation of glycogen metabolic process	1	0.0914136	9.091	0.056	Biological Process	GO:0070873	regulation of glycogen metabolic process	0.0146708	0.0914136	0	0	1	18
GO:0009991 response to extracellular stimulus	2	0.0914136	18.182	0.009	Biological Process	GO:0009991	response to extracellular stimulus	0.0147867	0.0914136	0	0	2	232
GO:0006301 postreplication repair	1	0.0914136	9.091	0.053	Biological Process	GO:0006301	postreplication repair	0.01548	0.0914136	0	0	1	19
GO:0007288 sperm axoneme assembly	1	0.0914136	9.091	0.053	Biological Process	GO:0007288	sperm axoneme assembly	0.01548	0.0914136	0	0	1	19
GO:0032885 regulation of polysaccharide biosynthetic process	1	0.0914136	9.091	0.053	Biological Process	GO:0032885	regulation of polysaccharide biosynthetic process	0.01548	0.0914136	0	0	1	19
GO:1901099 negative regulation of signal transduction in absence of ligand	1	0.0914136	9.091	0.053	Biological Process	GO:1901099	negative regulation of signal transduction in absence of ligand	0.01548	0.0914136	0	0	1	19
GO:1902175 regulation of oxidative stress-induced intrinsic apoptotic signaling pathway	1	0.0914136	9.091	0.053	Biological Process	GO:1902175	regulation of oxidative stress-induced intrinsic apoptotic signaling pathway	0.01548	0.0914136	0	0	1	19
GO:2001240 negative regulation of extrinsic apoptotic signaling pathway in absence of ligand	1	0.0914136	9.091	0.053	Biological Process	GO:2001240	negative regulation of extrinsic apoptotic signaling pathway in absence of ligand	0.01548	0.0914136	0	0	1	19
GO:0048745 smooth muscle tissue development	1	0.0951871	9.091	0.05	Biological Process	GO:0048745	smooth muscle tissue development	0.0162887	0.0951871	0	0	1	20
GO:0006706 steroid catabolic process	1	0.0968817	9.091	0.048	Biological Process	GO:0006706	steroid catabolic process	0.0170968	0.0968817	0	0	1	21
GO:0010907 positive regulation of glucose metabolic process	1	0.0968817	9.091	0.048	Biological Process	GO:0010907	positive regulation of glucose metabolic process	0.0170968	0.0968817	0	0	1	21
GO:0045724 positive regulation of cilium assembly	1	0.0968817	9.091	0.048	Biological Process	GO:0045724	positive regulation of cilium assembly	0.0170968	0.0968817	0	0	1	21
GO:0000731 DNA synthesis involved in DNA repair	1	0.0984733	9.091	0.045	Biological Process	GO:0000731	DNA synthesis involved in DNA repair	0.0179042	0.0984733	0	0	1	22
GO:0043525 positive regulation of neuron apoptotic process	1	0.0984733	9.091	0.045	Biological Process	GO:0043525	positive regulation of neuron apoptotic process	0.0179042	0.0984733	0	0	1	22
GO:0045061 thymic T cell selection	1	0.0984733	9.091	0.045	Biological Process	GO:0045061	thymic T cell selection	0.0179042	0.0984733	0	0	1	22
GO:0006471 protein ADP-ribosylation	1	0.0999707	9.091	0.043	Biological Process	GO:0006471	protein ADP-ribosylation	0.0187111	0.0999707	0	0	1	23
GO:0032881 regulation of polysaccharide metabolic process	1	0.0999707	9.091	0.043	Biological Process	GO:0032881	regulation of polysaccharide metabolic process	0.0187111	0.0999707	0	0	1	23
GO:0050869 negative regulation of B cell activation	1	0.0999707	9.091	0.043	Biological Process	GO:0050869	negative regulation of B cell activation	0.0187111	0.0999707	0	0	1	23
GO:0097178 ruffle assembly	1	0.103295	9.091	0.042	Biological Process	GO:0097178	ruffle assembly	0.0195173	0.103295	0	0	1	24
GO:2001233 regulation of apoptotic signaling pathway	2	0.103778	18.182	0.007	Biological Process	GO:2001233	regulation of apoptotic signaling pathway	0.0199774	0.103778	0	0	2	272
GO:0032196 transposition	1	0.103778	9.091	0.04	Biological Process	GO:0032196	transposition	0.020323	0.103778	0	0	1	25
GO:0060325 face morphogenesis	1	0.103778	9.091	0.04	Biological Process	GO:0060325	face morphogenesis	0.020323	0.103778	0	0	1	25
GO:0006914 autophagy	2	0.103778	18.182	0.007	Biological Process	GO:0006914	autophagy	0.0205336	0.103778	0	0	2	276
GO:0061919 process utilizing autophagic mechanism	2	0.103778	18.182	0.007	Biological Process	GO:0061919	process utilizing autophagic mechanism	0.0205336	0.103778	0	0	2	276
GO:0005978 glycogen biosynthetic process	1	0.103972	9.091	0.038	Biological Process	GO:0005978	glycogen biosynthetic process	0.0211281	0.103972	0	0	1	26
GO:0009250 glucan biosynthetic process	1	0.103972	9.091	0.038	Biological Process	GO:0009250	glucan biosynthetic process	0.0211281	0.103972	0	0	1	26
GO:2001239 regulation of extrinsic apoptotic signaling pathway in absence of ligand	1	0.103972	9.091	0.038	Biological Process	GO:2001239	regulation of extrinsic apoptotic signaling pathway in absence of ligand	0.0211281	0.103972	0	0	1	26
GO:0009314 response to radiation	2	0.105164	18.182	0.007	Biological Process	GO:0009314	response to radiation	0.0218091	0.105164	0	0	2	285
GO:0006308 DNA catabolic process	1	0.105164	9.091	0.037	Biological Process	GO:0006308	DNA catabolic process	0.0219325	0.105164	0	0	1	27
GO:0036465 synaptic vesicle recycling	1	0.105164	9.091	0.037	Biological Process	GO:0036465	synaptic vesicle recycling	0.0219325	0.105164	0	0	1	27
GO:0070266 necroptotic process	1	0.108094	9.091	0.036	Biological Process	GO:0070266	necroptotic process	0.0227364	0.108094	0	0	1	28
GO:0003887 DNA-directed DNA polymerase activity	1	0.109102	9.091	0.067	Molecular Function	GO:0003887	DNA-directed DNA polymerase activity	0.0121224	0.109102	0	0	1	15
GO:0003950 NAD+ ADP-ribosyltransferase activity	1	0.109102	9.091	0.067	Molecular Function	GO:0003950	NAD+ ADP-ribosyltransferase activity	0.0121224	0.109102	0	0	1	15
GO:0032355 response to estradiol	1	0.110972	9.091	0.034	Biological Process	GO:0032355	response to estradiol	0.0235396	0.110972	0	0	1	29
GO:0010676 positive regulation of cellular carbohydrate metabolic process	1	0.11286	9.091	0.033	Biological Process	GO:0010676	positive regulation of cellular carbohydrate metabolic process	0.0243423	0.11286	0	0	1	30
GO:0043029 T cell homeostasis	1	0.11286	9.091	0.033	Biological Process	GO:0043029	T cell homeostasis	0.0243423	0.11286	0	0	1	30
GO:0008631 intrinsic apoptotic signaling pathway in response to oxidative stress	1	0.114611	9.091	0.032	Biological Process	GO:0008631	intrinsic apoptotic signaling pathway in response to oxidative stress	0.0251443	0.114611	0	0	1	31
GO:0060323 head morphogenesis	1	0.114611	9.091	0.032	Biological Process	GO:0060323	head morphogenesis	0.0251443	0.114611	0	0	1	31
GO:0009056 catabolic process	4	0.114611	36.364	0.003	Biological Process	GO:0009056	catabolic process	0.0257915	0.114611	0	0	4	1480
GO:0031529 ruffle organization	1	0.114611	9.091	0.031	Biological Process	GO:0031529	ruffle organization	0.0259458	0.114611	0	0	1	32
GO:0051384 response to glucocorticoid	1	0.114611	9.091	0.031	Biological Process	GO:0051384	response to glucocorticoid	0.0259458	0.114611	0	0	1	32
GO:0071260 cellular response to mechanical stimulus	1	0.114611	9.091	0.031	Biological Process	GO:0071260	cellular response to mechanical stimulus	0.0259458	0.114611	0	0	1	32
GO:0048536 spleen development	1	0.116174	9.091	0.03	Biological Process	GO:0048536	spleen development	0.0267466	0.116174	0	0	1	33
GO:0090630 activation of GTPase activity	1	0.116174	9.091	0.03	Biological Process	GO:0090630	activation of GTPase activity	0.0267466	0.116174	0	0	1	33
GO:0051345 positive regulation of hydrolase activity	2	0.116174	18.182	0.006	Biological Process	GO:0051345	positive regulation of hydrolase activity	0.0269208	0.116174	0	0	2	319
GO:0097300 programmed necrotic cell death	1	0.117796	9.091	0.029	Biological Process	GO:0097300	programmed necrotic cell death	0.0275469	0.117796	0	0	1	34
GO:0006289 nucleotide-excision repair	1	0.117796	9.091	0.029	Biological Process	GO:0006289	nucleotide-excision repair	0.0283465	0.117796	0	0	1	35
GO:0034198 cellular response to amino acid starvation	1	0.117796	9.091	0.029	Biological Process	GO:0034198	cellular response to amino acid starvation	0.0283465	0.117796	0	0	1	35
GO:0070231 T cell apoptotic process	1	0.117796	9.091	0.029	Biological Process	GO:0070231	T cell apoptotic process	0.0283465	0.117796	0	0	1	35
GO:1990928 response to amino acid starvation	1	0.117796	9.091	0.029	Biological Process	GO:1990928	response to amino acid starvation	0.0283465	0.117796	0	0	1	35
GO:1901216 positive regulation of neuron death	1	0.119392	9.091	0.028	Biological Process	GO:1901216	positive regulation of neuron death	0.0291456	0.119392	0	0	1	36
GO:0120031 plasma membrane bounded cell projection assembly	2	0.119392	18.182	0.006	Biological Process	GO:0120031	plasma membrane bounded cell projection assembly	0.0291564	0.119392	0	0	2	333
GO:0031960 response to corticosteroid	1	0.121729	9.091	0.027	Biological Process	GO:0031960	response to corticosteroid	0.029944	0.121729	0	0	1	37
GO:0030031 cell projection assembly	2	0.122964	18.182	0.006	Biological Process	GO:0030031	cell projection assembly	0.0304671	0.122964	0	0	2	341
GO:0070265 necrotic cell death	1	0.124249	9.091	0.026	Biological Process	GO:0070265	necrotic cell death	0.0315392	0.124249	0	0	1	39
GO:1903201 regulation of oxidative stress-induced cell death	1	0.124249	9.091	0.026	Biological Process	GO:1903201	regulation of oxidative stress-induced cell death	0.0315392	0.124249	0	0	1	39
GO:0006629 lipid metabolic process	3	0.124249	27.273	0.003	Biological Process	GO:0006629	lipid metabolic process	0.0318795	0.124249	0	0	3	887
GO:0010171 body morphogenesis	1	0.124249	9.091	0.025	Biological Process	GO:0010171	body morphogenesis	0.0323358	0.124249	0	0	1	40
GO:0030239 myofibril assembly	1	0.124249	9.091	0.025	Biological Process	GO:0030239	myofibril assembly	0.0323358	0.124249	0	0	1	40
GO:0033692 cellular polysaccharide biosynthetic process	1	0.124249	9.091	0.025	Biological Process	GO:0033692	cellular polysaccharide biosynthetic process	0.0323358	0.124249	0	0	1	40
GO:0045058 T cell selection	1	0.124249	9.091	0.025	Biological Process	GO:0045058	T cell selection	0.0323358	0.124249	0	0	1	40
GO:0045913 positive regulation of carbohydrate metabolic process	1	0.126442	9.091	0.024	Biological Process	GO:0045913	positive regulation of carbohydrate metabolic process	0.0331319	0.126442	0	0	1	41
GO:0060324 face development	1	0.12774	9.091	0.024	Biological Process	GO:0060324	face development	0.0339274	0.12774	0	0	1	42
GO:1902017 regulation of cilium assembly	1	0.12774	9.091	0.024	Biological Process	GO:1902017	regulation of cilium assembly	0.0339274	0.12774	0	0	1	42
GO:0065009 regulation of molecular function	4	0.12986	36.364	0.002	Biological Process	GO:0065009	regulation of molecular function	0.0347219	0.12986	0	0	4	1619
GO:0042981 regulation of apoptotic process	3	0.133444	27.273	0.003	Biological Process	GO:0042981	regulation of apoptotic process	0.0361321	0.133444	0	0	3	931
GO:0000271 polysaccharide biosynthetic process	1	0.133444	9.091	0.022	Biological Process	GO:0000271	polysaccharide biosynthetic process	0.0371034	0.133444	0	0	1	46
GO:0034637 cellular carbohydrate biosynthetic process	1	0.133444	9.091	0.022	Biological Process	GO:0034637	cellular carbohydrate biosynthetic process	0.0371034	0.133444	0	0	1	46
GO:0048008 platelet-derived growth factor receptor signaling pathway	1	0.133444	9.091	0.022	Biological Process	GO:0048008	platelet-derived growth factor receptor signaling pathway	0.0371034	0.133444	0	0	1	46
GO:2001244 positive regulation of intrinsic apoptotic signaling pathway	1	0.133444	9.091	0.022	Biological Process	GO:2001244	positive regulation of intrinsic apoptotic signaling pathway	0.0371034	0.133444	0	0	1	46
GO:0044089 positive regulation of cellular component biogenesis	2	0.133444	18.182	0.005	Biological Process	GO:0044089	positive regulation of cellular component biogenesis	0.0375512	0.133444	0	0	2	382
GO:0005977 glycogen metabolic process	1	0.133444	9.091	0.021	Biological Process	GO:0005977	glycogen metabolic process	0.0378959	0.133444	0	0	1	47
GO:0006073 cellular glucan metabolic process	1	0.133444	9.091	0.021	Biological Process	GO:0006073	cellular glucan metabolic process	0.0378959	0.133444	0	0	1	47
GO:0044042 glucan metabolic process	1	0.133444	9.091	0.021	Biological Process	GO:0044042	glucan metabolic process	0.0378959	0.133444	0	0	1	47
GO:0043067 regulation of programmed cell death	3	0.133444	27.273	0.003	Biological Process	GO:0043067	regulation of programmed cell death	0.0380588	0.133444	0	0	3	950
GO:0002260 lymphocyte homeostasis	1	0.133974	9.091	0.021	Biological Process	GO:0002260	lymphocyte homeostasis	0.0386878	0.133974	0	0	1	48
GO:0015807 L-amino acid transport	1	0.133974	9.091	0.021	Biological Process	GO:0015807	L-amino acid transport	0.0386878	0.133974	0	0	1	48
GO:1900407 regulation of cellular response to oxidative stress	1	0.135876	9.091	0.02	Biological Process	GO:1900407	regulation of cellular response to oxidative stress	0.0394791	0.135876	0	0	1	49
GO:0033764 steroid dehydrogenase activity, acting on the CH-OH group of donors, NAD or NADP as acceptor	1	0.138997	9.091	0.045	Molecular Function	GO:0033764	steroid dehydrogenase activity, acting on the CH-OH group of donors, NAD or NADP as acceptor	0.0177337	0.138997	0	0	1	22
GO:0003785 actin monomer binding	1	0.138997	9.091	0.043	Molecular Function	GO:0003785	actin monomer binding	0.0185329	0.138997	0	0	1	23
GO:0016229 steroid dehydrogenase activity	1	0.139359	9.091	0.04	Molecular Function	GO:0016229	steroid dehydrogenase activity	0.0201296	0.139359	0	0	1	25
GO:0006278 RNA-dependent DNA biosynthetic process	1	0.140455	9.091	0.02	Biological Process	GO:0006278	RNA-dependent DNA biosynthetic process	0.04106	0.140455	0	0	1	51
GO:0006112 energy reserve metabolic process	1	0.140578	9.091	0.019	Biological Process	GO:0006112	energy reserve metabolic process	0.0418495	0.140578	0	0	1	52
GO:0035082 axoneme assembly	1	0.140578	9.091	0.019	Biological Process	GO:0035082	axoneme assembly	0.0418495	0.140578	0	0	1	52
GO:0070227 lymphocyte apoptotic process	1	0.140578	9.091	0.019	Biological Process	GO:0070227	lymphocyte apoptotic process	0.0418495	0.140578	0	0	1	52
GO:0097190 apoptotic signaling pathway	2	0.140578	18.182	0.005	Biological Process	GO:0097190	apoptotic signaling pathway	0.0421601	0.140578	0	0	2	407
GO:0005975 carbohydrate metabolic process	2	0.140578	18.182	0.005	Biological Process	GO:0005975	carbohydrate metabolic process	0.0423489	0.140578	0	0	2	408
GO:0070887 cellular response to chemical stimulus	4	0.141642	36.364	0.002	Biological Process	GO:0070887	cellular response to chemical stimulus	0.0432392	0.141642	0	0	4	1732
GO:1902117 positive regulation of organelle assembly	1	0.141642	9.091	0.019	Biological Process	GO:1902117	positive regulation of organelle assembly	0.0434268	0.141642	0	0	1	54
GO:1902882 regulation of response to oxidative stress	1	0.141642	9.091	0.019	Biological Process	GO:1902882	regulation of response to oxidative stress	0.0434268	0.141642	0	0	1	54
GO:0036473 cell death in response to oxidative stress	1	0.143378	9.091	0.018	Biological Process	GO:0036473	cell death in response to oxidative stress	0.0442146	0.143378	0	0	1	55
GO:0033993 response to lipid	2	0.14517	18.182	0.005	Biological Process	GO:0033993	response to lipid	0.0450261	0.14517	0	0	2	422
GO:0010941 regulation of cell death	3	0.146263	27.273	0.003	Biological Process	GO:0010941	regulation of cell death	0.0456257	0.146263	0	0	3	1020
GO:0031265 CD95 death-inducing signaling complex	1	0.146711	11.111	0.333	Cellular Component	GO:0031265	CD95 death-inducing signaling complex	0.00220282	0.146711	0	0	1	3
GO:0031264 death-inducing signaling complex	1	0.146711	11.111	0.25	Cellular Component	GO:0031264	death-inducing signaling complex	0.00293614	0.146711	0	0	1	4
GO:0097136 Bcl-2 family protein complex	1	0.146711	11.111	0.167	Cellular Component	GO:0097136	Bcl-2 family protein complex	0.00440133	0.146711	0	0	1	6
GO:0050896 response to stimulus	8	0.148023	72.727	0.001	Biological Process	GO:0050896	response to stimulus	0.0464386	0.148023	0	0	8	5774
GO:0001570 vasculogenesis	1	0.149263	9.091	0.017	Biological Process	GO:0001570	vasculogenesis	0.0473598	0.149263	0	0	1	59
GO:0043255 regulation of carbohydrate biosynthetic process	1	0.149263	9.091	0.017	Biological Process	GO:0043255	regulation of carbohydrate biosynthetic process	0.0473598	0.149263	0	0	1	59
GO:0004520 endodeoxyribonuclease activity	1	0.149888	9.091	0.034	Molecular Function	GO:0004520	endodeoxyribonuclease activity	0.023316	0.149888	0	0	1	29
GO:0008625 extrinsic apoptotic signaling pathway via death domain receptors	1	0.150889	9.091	0.017	Biological Process	GO:0008625	extrinsic apoptotic signaling pathway via death domain receptors	0.0481446	0.150889	0	0	1	60
GO:0009798 axis specification	1	0.152397	9.091	0.016	Biological Process	GO:0009798	axis specification	0.0489289	0.152397	0	0	1	61
GO:0044264 cellular polysaccharide metabolic process	1	0.152397	9.091	0.016	Biological Process	GO:0044264	cellular polysaccharide metabolic process	0.0497125	0.152397	0	0	1	62
GO:0097581 lamellipodium organization	1	0.152397	9.091	0.016	Biological Process	GO:0097581	lamellipodium organization	0.0497125	0.152397	0	0	1	62
GO:2001237 negative regulation of extrinsic apoptotic signaling pathway	1	0.152397	9.091	0.016	Biological Process	GO:2001237	negative regulation of extrinsic apoptotic signaling pathway	0.0497125	0.152397	0	0	1	62
GO:0034754 cellular hormone metabolic process	1	0.152583	9.091	0.016	Biological Process	GO:0034754	cellular hormone metabolic process	0.0504956	0.152583	0	0	1	63
GO:0120034 positive regulation of plasma membrane bounded cell projection assembly	1	0.152583	9.091	0.016	Biological Process	GO:0120034	positive regulation of plasma membrane bounded cell projection assembly	0.0504956	0.152583	0	0	1	63
GO:0022607 cellular component assembly	4	0.152583	36.364	0.002	Biological Process	GO:0022607	cellular component assembly	0.0505889	0.152583	0	0	4	1819
GO:0080135 regulation of cellular response to stress	2	0.159063	18.182	0.004	Biological Process	GO:0080135	regulation of cellular response to stress	0.053021	0.159063	0	0	2	462
GO:0001776 leukocyte homeostasis	1	0.162338	9.091	0.015	Biological Process	GO:0001776	leukocyte homeostasis	0.0544021	0.162338	0	0	1	68
GO:0005976 polysaccharide metabolic process	1	0.162931	9.091	0.014	Biological Process	GO:0005976	polysaccharide metabolic process	0.0551817	0.162931	0	0	1	69
GO:0033077 T cell differentiation in thymus	1	0.162931	9.091	0.014	Biological Process	GO:0033077	T cell differentiation in thymus	0.0551817	0.162931	0	0	1	69
GO:1904019 epithelial cell apoptotic process	1	0.164366	9.091	0.014	Biological Process	GO:1904019	epithelial cell apoptotic process	0.0559607	0.164366	0	0	1	70
GO:0098554 cytoplasmic side of endoplasmic reticulum membrane	1	0.164888	11.111	0.111	Cellular Component	GO:0098554	cytoplasmic side of endoplasmic reticulum membrane	0.00659553	0.164888	0	0	1	9
GO:0006915 apoptotic process	3	0.166526	27.273	0.003	Biological Process	GO:0006915	apoptotic process	0.0571896	0.166526	0	0	3	1116
GO:0008585 female gonad development	1	0.166526	9.091	0.014	Biological Process	GO:0008585	female gonad development	0.0575169	0.166526	0	0	1	72
GO:0043280 positive regulation of cysteine-type endopeptidase activity involved in apoptotic process	1	0.166526	9.091	0.014	Biological Process	GO:0043280	positive regulation of cysteine-type endopeptidase activity involved in apoptotic process	0.0582941	0.166526	0	0	1	73
GO:0060021 roof of mouth development	1	0.166526	9.091	0.014	Biological Process	GO:0060021	roof of mouth development	0.0582941	0.166526	0	0	1	73
GO:0071887 leukocyte apoptotic process	1	0.166526	9.091	0.014	Biological Process	GO:0071887	leukocyte apoptotic process	0.0582941	0.166526	0	0	1	73
GO:0001578 microtubule bundle formation	1	0.166526	9.091	0.014	Biological Process	GO:0001578	microtubule bundle formation	0.0590707	0.166526	0	0	1	74
GO:0010927 cellular component assembly involved in morphogenesis	1	0.166526	9.091	0.014	Biological Process	GO:0010927	cellular component assembly involved in morphogenesis	0.0590707	0.166526	0	0	1	74
GO:0019724 B cell mediated immunity	1	0.166526	9.091	0.014	Biological Process	GO:0019724	B cell mediated immunity	0.0590707	0.166526	0	0	1	74
GO:0046545 development of primary female sexual characteristics	1	0.16787	9.091	0.013	Biological Process	GO:0046545	development of primary female sexual characteristics	0.0598468	0.16787	0	0	1	75
GO:0071453 cellular response to oxygen levels	1	0.169199	9.091	0.013	Biological Process	GO:0071453	cellular response to oxygen levels	0.0606222	0.169199	0	0	1	76
GO:0044085 cellular component biogenesis	4	0.170742	36.364	0.002	Biological Process	GO:0044085	cellular component biogenesis	0.0614794	0.170742	0	0	4	1935
GO:0015179 L-amino acid transmembrane transporter activity	1	0.17197	9.091	0.024	Molecular Function	GO:0015179	L-amino acid transmembrane transporter activity	0.0328185	0.17197	0	0	1	41
GO:0003684 damaged DNA binding	1	0.17197	9.091	0.024	Molecular Function	GO:0003684	damaged DNA binding	0.0336066	0.17197	0	0	1	42
GO:0004536 deoxyribonuclease activity	1	0.17197	9.091	0.023	Molecular Function	GO:0004536	deoxyribonuclease activity	0.0343941	0.17197	0	0	1	43
GO:0005546 phosphatidylinositol-4,5-bisphosphate binding	1	0.17197	9.091	0.023	Molecular Function	GO:0005546	phosphatidylinositol-4,5-bisphosphate binding	0.0343941	0.17197	0	0	1	43
GO:0012501 programmed cell death	3	0.172831	27.273	0.003	Biological Process	GO:0012501	programmed cell death	0.0625397	0.172831	0	0	3	1157
GO:0062013 positive regulation of small molecule metabolic process	1	0.173099	9.091	0.013	Biological Process	GO:0062013	positive regulation of small molecule metabolic process	0.0629452	0.173099	0	0	1	79
GO:0003006 developmental process involved in reproduction	2	0.173524	18.182	0.004	Biological Process	GO:0003006	developmental process involved in reproduction	0.0636932	0.173524	0	0	2	512
GO:0008630 intrinsic apoptotic signaling pathway in response to DNA damage	1	0.173524	9.091	0.013	Biological Process	GO:0008630	intrinsic apoptotic signaling pathway in response to DNA damage	0.0637183	0.173524	0	0	1	80
GO:0031329 regulation of cellular catabolic process	2	0.173815	18.182	0.004	Biological Process	GO:0031329	regulation of cellular catabolic process	0.064135	0.173815	0	0	2	514
GO:0009791 post-embryonic development	1	0.17725	9.091	0.012	Biological Process	GO:0009791	post-embryonic development	0.0660343	0.17725	0	0	1	83
GO:0071248 cellular response to metal ion	1	0.17725	9.091	0.012	Biological Process	GO:0071248	cellular response to metal ion	0.0660343	0.17725	0	0	1	83
GO:0043467 regulation of generation of precursor metabolites and energy	1	0.177497	9.091	0.012	Biological Process	GO:0043467	regulation of generation of precursor metabolites and energy	0.0668051	0.177497	0	0	1	84
GO:2001056 positive regulation of cysteine-type endopeptidase activity	1	0.177497	9.091	0.012	Biological Process	GO:2001056	positive regulation of cysteine-type endopeptidase activity	0.0668051	0.177497	0	0	1	84
GO:0030317 flagellated sperm motility	1	0.177497	9.091	0.012	Biological Process	GO:0030317	flagellated sperm motility	0.0675754	0.177497	0	0	1	85
GO:0097722 sperm motility	1	0.177497	9.091	0.012	Biological Process	GO:0097722	sperm motility	0.0675754	0.177497	0	0	1	85
GO:0070925 organelle assembly	2	0.177497	18.182	0.004	Biological Process	GO:0070925	organelle assembly	0.0677083	0.177497	0	0	2	530
GO:0046660 female sex differentiation	1	0.178333	9.091	0.012	Biological Process	GO:0046660	female sex differentiation	0.068345	0.178333	0	0	1	86
GO:0006865 amino acid transport	1	0.181498	9.091	0.011	Biological Process	GO:0006865	amino acid transport	0.0698826	0.181498	0	0	1	88
GO:0043066 negative regulation of apoptotic process	2	0.181498	18.182	0.004	Biological Process	GO:0043066	negative regulation of apoptotic process	0.0702049	0.181498	0	0	2	541
GO:0016763 transferase activity, transferring pentosyl groups	1	0.181529	9.091	0.021	Molecular Function	GO:0016763	transferase activity, transferring pentosyl groups	0.0383228	0.181529	0	0	1	48
GO:0033554 cellular response to stress	3	0.18184	27.273	0.002	Biological Process	GO:0033554	cellular response to stress	0.0706615	0.18184	0	0	3	1216
GO:0009612 response to mechanical stimulus	1	0.182947	9.091	0.011	Biological Process	GO:0009612	response to mechanical stimulus	0.071418	0.182947	0	0	1	90
GO:0006974 cellular response to DNA damage stimulus	2	0.184881	18.182	0.004	Biological Process	GO:0006974	cellular response to DNA damage stimulus	0.0725022	0.184881	0	0	2	551
GO:0050864 regulation of B cell activation	1	0.186813	9.091	0.011	Biological Process	GO:0050864	regulation of B cell activation	0.0737166	0.186813	0	0	1	93
GO:0008219 cell death	3	0.186813	27.273	0.002	Biological Process	GO:0008219	cell death	0.0741058	0.186813	0	0	3	1240
GO:0006694 steroid biosynthetic process	1	0.186813	9.091	0.011	Biological Process	GO:0006694	steroid biosynthetic process	0.0744817	0.186813	0	0	1	94
GO:0043069 negative regulation of programmed cell death	2	0.186813	18.182	0.004	Biological Process	GO:0043069	negative regulation of programmed cell death	0.0745918	0.186813	0	0	2	560
GO:0010950 positive regulation of endopeptidase activity	1	0.187279	9.091	0.011	Biological Process	GO:0010950	positive regulation of endopeptidase activity	0.0752461	0.187279	0	0	1	95
GO:0048518 positive regulation of biological process	6	0.187279	54.545	0.002	Biological Process	GO:0048518	positive regulation of biological process	0.0754458	0.187279	0	0	6	3991
GO:0071241 cellular response to inorganic substance	1	0.187849	9.091	0.01	Biological Process	GO:0071241	cellular response to inorganic substance	0.0760101	0.187849	0	0	1	96
GO:0010952 positive regulation of peptidase activity	1	0.198273	9.091	0.01	Biological Process	GO:0010952	positive regulation of peptidase activity	0.0805815	0.198273	0	0	1	102
GO:0055002 striated muscle cell development	1	0.199269	9.091	0.01	Biological Process	GO:0055002	striated muscle cell development	0.0813414	0.199269	0	0	1	103
GO:0051250 negative regulation of lymphocyte activation	1	0.202105	9.091	0.01	Biological Process	GO:0051250	negative regulation of lymphocyte activation	0.0828595	0.202105	0	0	1	105
GO:0005516 calmodulin binding	1	0.20235	9.091	0.016	Molecular Function	GO:0005516	calmodulin binding	0.0484695	0.20235	0	0	1	61
GO:0015171 amino acid transmembrane transporter activity	1	0.20235	9.091	0.016	Molecular Function	GO:0015171	amino acid transmembrane transporter activity	0.0500219	0.20235	0	0	1	63
GO:0008289 lipid binding	2	0.20235	18.182	0.004	Molecular Function	GO:0008289	lipid binding	0.0508994	0.20235	0	0	2	456
GO:0019900 kinase binding	2	0.20235	18.182	0.004	Molecular Function	GO:0019900	kinase binding	0.0549785	0.20235	0	0	2	476
GO:0008081 phosphoric diester hydrolase activity	1	0.20235	9.091	0.014	Molecular Function	GO:0008081	phosphoric diester hydrolase activity	0.0562083	0.20235	0	0	1	71
GO:1902936 phosphatidylinositol bisphosphate binding	1	0.20235	9.091	0.014	Molecular Function	GO:1902936	phosphatidylinositol bisphosphate binding	0.0562083	0.20235	0	0	1	71
GO:0051336 regulation of hydrolase activity	2	0.202529	18.182	0.003	Biological Process	GO:0051336	regulation of hydrolase activity	0.0833945	0.202529	0	0	2	597
GO:0099504 synaptic vesicle cycle	1	0.203153	9.091	0.009	Biological Process	GO:0099504	synaptic vesicle cycle	0.0843753	0.203153	0	0	1	107
GO:2001236 regulation of extrinsic apoptotic signaling pathway	1	0.203153	9.091	0.009	Biological Process	GO:2001236	regulation of extrinsic apoptotic signaling pathway	0.0843753	0.203153	0	0	1	107
GO:0060548 negative regulation of cell death	2	0.2046	18.182	0.003	Biological Process	GO:0060548	negative regulation of cell death	0.085341	0.2046	0	0	2	605
GO:0009267 cellular response to starvation	1	0.206841	9.091	0.009	Biological Process	GO:0009267	cellular response to starvation	0.0866448	0.206841	0	0	1	110
GO:0044248 cellular catabolic process	3	0.210037	27.273	0.002	Biological Process	GO:0044248	cellular catabolic process	0.0883576	0.210037	0	0	3	1334
GO:0055001 muscle cell development	1	0.210456	9.091	0.009	Biological Process	GO:0055001	muscle cell development	0.0889092	0.210456	0	0	1	113
GO:0099568 cytoplasmic region	2	0.21127	22.222	0.009	Cellular Component	GO:0099568	cytoplasmic region	0.0112021	0.21127	0	0	2	226
GO:0098552 side of membrane	2	0.21127	22.222	0.007	Cellular Component	GO:0098552	side of membrane	0.0159554	0.21127	0	0	2	272
GO:0043229 intracellular organelle	9	0.21127	100	0.001	Cellular Component	GO:0043229	intracellular organelle	0.0219559	0.21127	0	0	9	8015
GO:0015629 actin cytoskeleton	2	0.21127	22.222	0.006	Cellular Component	GO:0015629	actin cytoskeleton	0.0232471	0.21127	0	0	2	332
GO:0032587 ruffle membrane	1	0.21127	11.111	0.028	Cellular Component	GO:0032587	ruffle membrane	0.0261507	0.21127	0	0	1	36
GO:0043226 organelle	9	0.21127	100	0.001	Cellular Component	GO:0043226	organelle	0.0287624	0.21127	0	0	9	8259
GO:0030864 cortical actin cytoskeleton	1	0.21127	11.111	0.022	Cellular Component	GO:0030864	cortical actin cytoskeleton	0.0325927	0.21127	0	0	1	45
GO:0099512 supramolecular fiber	2	0.21127	22.222	0.005	Cellular Component	GO:0099512	supramolecular fiber	0.0342758	0.21127	0	0	2	409
GO:0099080 supramolecular complex	2	0.21127	22.222	0.005	Cellular Component	GO:0099080	supramolecular complex	0.0348968	0.21127	0	0	2	413
GO:0099081 supramolecular polymer	2	0.21127	22.222	0.005	Cellular Component	GO:0099081	supramolecular polymer	0.0348968	0.21127	0	0	2	413
GO:0031256 leading edge membrane	1	0.21127	11.111	0.019	Cellular Component	GO:0031256	leading edge membrane	0.0389967	0.21127	0	0	1	54
GO:0090734 site of DNA damage	1	0.21127	11.111	0.019	Cellular Component	GO:0090734	site of DNA damage	0.0389967	0.21127	0	0	1	54
GO:0030863 cortical cytoskeleton	1	0.21127	11.111	0.016	Cellular Component	GO:0030863	cortical cytoskeleton	0.0446575	0.21127	0	0	1	62
GO:0005882 intermediate filament	1	0.21127	11.111	0.016	Cellular Component	GO:0005882	intermediate filament	0.045363	0.21127	0	0	1	63
GO:0043232 intracellular non-membrane-bounded organelle	5	0.21127	55.556	0.002	Cellular Component	GO:0043232	intracellular non-membrane-bounded organelle	0.0474638	0.21127	0	0	5	3040
GO:0043228 non-membrane-bounded organelle	5	0.21127	55.556	0.002	Cellular Component	GO:0043228	non-membrane-bounded organelle	0.0475261	0.21127	0	0	5	3041
GO:0016604 nuclear body	2	0.21127	22.222	0.004	Cellular Component	GO:0016604	nuclear body	0.0512966	0.21127	0	0	2	510
GO:0005634 nucleus	6	0.21127	66.667	0.001	Cellular Component	GO:0005634	nucleus	0.0513515	0.21127	0	0	6	4250
GO:0005930 axoneme	1	0.21127	11.111	0.013	Cellular Component	GO:0005930	axoneme	0.0558903	0.21127	0	0	1	78
GO:0097014 ciliary plasm	1	0.21127	11.111	0.013	Cellular Component	GO:0097014	ciliary plasm	0.0558903	0.21127	0	0	1	78
GO:0031674 I band	1	0.21127	11.111	0.013	Cellular Component	GO:0031674	I band	0.0565884	0.21127	0	0	1	79
GO:0032838 plasma membrane bounded cell projection cytoplasm	1	0.21127	11.111	0.012	Cellular Component	GO:0032838	plasma membrane bounded cell projection cytoplasm	0.0600722	0.21127	0	0	1	84
GO:0001726 ruffle	1	0.21127	11.111	0.011	Cellular Component	GO:0001726	ruffle	0.0635446	0.21127	0	0	1	89
GO:0036126 sperm flagellum	1	0.21127	11.111	0.011	Cellular Component	GO:0036126	sperm flagellum	0.0635446	0.21127	0	0	1	89
GO:0045111 intermediate filament cytoskeleton	1	0.21127	11.111	0.01	Cellular Component	GO:0045111	intermediate filament cytoskeleton	0.0683867	0.21127	0	0	1	96
GO:0044448 cell cortex part	1	0.21127	11.111	0.01	Cellular Component	GO:0044448	cell cortex part	0.0697661	0.21127	0	0	1	98
GO:0097729 9+2 motile cilium	1	0.21127	11.111	0.01	Cellular Component	GO:0097729	9+2 motile cilium	0.0697661	0.21127	0	0	1	98
GO:0098562 cytoplasmic side of membrane	1	0.21127	11.111	0.01	Cellular Component	GO:0098562	cytoplasmic side of membrane	0.0704551	0.21127	0	0	1	99
GO:0005856 cytoskeleton	3	0.21127	33.333	0.002	Cellular Component	GO:0005856	cytoskeleton	0.0711478	0.21127	0	0	3	1379
GO:0030027 lamellipodium	1	0.21127	11.111	0.01	Cellular Component	GO:0030027	lamellipodium	0.0718317	0.21127	0	0	1	101
GO:0043523 regulation of neuron apoptotic process	1	0.211348	9.091	0.009	Biological Process	GO:0043523	regulation of neuron apoptotic process	0.0896628	0.211348	0	0	1	114
GO:0120032 regulation of plasma membrane bounded cell projection assembly	1	0.212231	9.091	0.009	Biological Process	GO:0120032	regulation of plasma membrane bounded cell projection assembly	0.0904159	0.212231	0	0	1	115
GO:0044424 intracellular part	9	0.21267	100	0.001	Cellular Component	GO:0044424	intracellular part	0.0767378	0.21267	0	0	9	9210
GO:0005622 intracellular	9	0.21267	100	0.001	Cellular Component	GO:0005622	intracellular	0.0768129	0.21267	0	0	9	9211
GO:0030017 sarcomere	1	0.21267	11.111	0.009	Cellular Component	GO:0030017	sarcomere	0.0786878	0.21267	0	0	1	111
GO:0043281 regulation of cysteine-type endopeptidase activity involved in apoptotic process	1	0.213069	9.091	0.009	Biological Process	GO:0043281	regulation of cysteine-type endopeptidase activity involved in apoptotic process	0.0911684	0.213069	0	0	1	116
GO:0042594 response to starvation	1	0.213069	9.091	0.009	Biological Process	GO:0042594	response to starvation	0.0919203	0.213069	0	0	1	117
GO:0060491 regulation of cell projection assembly	1	0.213069	9.091	0.009	Biological Process	GO:0060491	regulation of cell projection assembly	0.0919203	0.213069	0	0	1	117
GO:0030097 hemopoiesis	2	0.213069	18.182	0.003	Biological Process	GO:0030097	hemopoiesis	0.0925203	0.213069	0	0	2	634
GO:2001242 regulation of intrinsic apoptotic signaling pathway	1	0.213069	9.091	0.008	Biological Process	GO:2001242	regulation of intrinsic apoptotic signaling pathway	0.0926717	0.213069	0	0	1	118
GO:0044449 contractile fiber part	1	0.213701	11.111	0.008	Cellular Component	GO:0044449	contractile fiber part	0.0834603	0.213701	0	0	1	118
GO:0120038 plasma membrane bounded cell projection part	2	0.213701	22.222	0.003	Cellular Component	GO:0120038	plasma membrane bounded cell projection part	0.0850431	0.213701	0	0	2	678
GO:0044463 cell projection part	2	0.213701	22.222	0.003	Cellular Component	GO:0044463	cell projection part	0.0854804	0.213701	0	0	2	680
GO:0031514 motile cilium	1	0.216465	11.111	0.008	Cellular Component	GO:0031514	motile cilium	0.089564	0.216465	0	0	1	127
GO:0030016 myofibril	1	0.216465	11.111	0.008	Cellular Component	GO:0030016	myofibril	0.0909155	0.216465	0	0	1	129
GO:0016051 carbohydrate biosynthetic process	1	0.217353	9.091	0.008	Biological Process	GO:0016051	carbohydrate biosynthetic process	0.0949225	0.217353	0	0	1	121
GO:0007286 spermatid development	1	0.218178	9.091	0.008	Biological Process	GO:0007286	spermatid development	0.0956716	0.218178	0	0	1	122
GO:0004519 endonuclease activity	1	0.218507	9.091	0.013	Molecular Function	GO:0004519	endonuclease activity	0.0631243	0.218507	0	0	1	80
GO:0031253 cell projection membrane	1	0.218872	11.111	0.007	Cellular Component	GO:0031253	cell projection membrane	0.0963035	0.218872	0	0	1	137
GO:0043292 contractile fiber	1	0.218872	11.111	0.007	Cellular Component	GO:0043292	contractile fiber	0.0963035	0.218872	0	0	1	137
GO:0043547 positive regulation of GTPase activity	1	0.221495	9.091	0.008	Biological Process	GO:0043547	positive regulation of GTPase activity	0.0979156	0.221495	0	0	1	125
GO:0048515 spermatid differentiation	1	0.221495	9.091	0.008	Biological Process	GO:0048515	spermatid differentiation	0.0979156	0.221495	0	0	1	125
GO:0031032 actomyosin structure organization	1	0.222288	9.091	0.008	Biological Process	GO:0031032	actomyosin structure organization	0.0986625	0.222288	0	0	1	126
GO:0006259 DNA metabolic process	2	0.222987	18.182	0.003	Biological Process	GO:0006259	DNA metabolic process	0.0993704	0.222987	0	0	2	661
GO:0002695 negative regulation of leukocyte activation	1	0.223734	9.091	0.008	Biological Process	GO:0002695	negative regulation of leukocyte activation	0.100155	0.223734	0	0	1	128
GO:0007623 circadian rhythm	1	0.223734	9.091	0.008	Biological Process	GO:0007623	circadian rhythm	0.1009	0.223734	0	0	1	129
GO:0042445 hormone metabolic process	1	0.223734	9.091	0.008	Biological Process	GO:0042445	hormone metabolic process	0.1009	0.223734	0	0	1	129
GO:0005938 cell cortex	1	0.224325	11.111	0.007	Cellular Component	GO:0005938	cell cortex	0.100995	0.224325	0	0	1	144
GO:0097223 sperm part	1	0.224325	11.111	0.007	Cellular Component	GO:0097223	sperm part	0.104999	0.224325	0	0	1	150
GO:0044451 nucleoplasm part	2	0.224325	22.222	0.003	Cellular Component	GO:0044451	nucleoplasm part	0.105433	0.224325	0	0	2	768
GO:0048545 response to steroid hormone	1	0.224375	9.091	0.008	Biological Process	GO:0048545	response to steroid hormone	0.101644	0.224375	0	0	1	130
GO:1902115 regulation of organelle assembly	1	0.224375	9.091	0.008	Biological Process	GO:1902115	regulation of organelle assembly	0.102388	0.224375	0	0	1	131
GO:2000116 regulation of cysteine-type endopeptidase activity	1	0.224375	9.091	0.008	Biological Process	GO:2000116	regulation of cysteine-type endopeptidase activity	0.102388	0.224375	0	0	1	131
GO:0045619 regulation of lymphocyte differentiation	1	0.224491	9.091	0.008	Biological Process	GO:0045619	regulation of lymphocyte differentiation	0.103132	0.224491	0	0	1	132
GO:0048534 hematopoietic or lymphoid organ development	2	0.224491	18.182	0.003	Biological Process	GO:0048534	hematopoietic or lymphoid organ development	0.103242	0.224491	0	0	2	676
GO:0019222 regulation of metabolic process	6	0.224867	54.545	0.001	Biological Process	GO:0019222	regulation of metabolic process	0.103822	0.224867	0	0	6	4300
GO:0044087 regulation of cellular component biogenesis	2	0.224867	18.182	0.003	Biological Process	GO:0044087	regulation of cellular component biogenesis	0.104542	0.224867	0	0	2	681
GO:0045732 positive regulation of protein catabolic process	1	0.224867	9.091	0.007	Biological Process	GO:0045732	positive regulation of protein catabolic process	0.104617	0.224867	0	0	1	134
GO:0031669 cellular response to nutrient levels	1	0.227184	9.091	0.007	Biological Process	GO:0031669	cellular response to nutrient levels	0.1061	0.227184	0	0	1	136
GO:0016616 oxidoreductase activity, acting on the CH-OH group of donors, NAD or NADP as acceptor	1	0.231234	9.091	0.011	Molecular Function	GO:0016616	oxidoreductase activity, acting on the CH-OH group of donors, NAD or NADP as acceptor	0.0707547	0.231234	0	0	1	90
GO:0016614 oxidoreductase activity, acting on CH-OH group of donors	1	0.231234	9.091	0.01	Molecular Function	GO:0016614	oxidoreductase activity, acting on CH-OH group of donors	0.0783285	0.231234	0	0	1	100
GO:0046943 carboxylic acid transmembrane transporter activity	1	0.231234	9.091	0.01	Molecular Function	GO:0046943	carboxylic acid transmembrane transporter activity	0.0790828	0.231234	0	0	1	101
GO:0016788 hydrolase activity, acting on ester bonds	2	0.231234	18.182	0.003	Molecular Function	GO:0016788	hydrolase activity, acting on ester bonds	0.0801077	0.231234	0	0	2	589
GO:0005342 organic acid transmembrane transporter activity	1	0.231234	9.091	0.01	Molecular Function	GO:0005342	organic acid transmembrane transporter activity	0.0805897	0.231234	0	0	1	103
GO:0042802 identical protein binding	3	0.231234	27.273	0.002	Molecular Function	GO:0042802	identical protein binding	0.0822164	0.231234	0	0	3	1307
GO:0010038 response to metal ion	1	0.232927	9.091	0.007	Biological Process	GO:0010038	response to metal ion	0.109798	0.232927	0	0	1	141
GO:0050866 negative regulation of cell activation	1	0.232927	9.091	0.007	Biological Process	GO:0050866	negative regulation of cell activation	0.109798	0.232927	0	0	1	141
GO:0045637 regulation of myeloid cell differentiation	1	0.232927	9.091	0.007	Biological Process	GO:0045637	regulation of myeloid cell differentiation	0.110536	0.232927	0	0	1	142
GO:0006575 cellular modified amino acid metabolic process	1	0.232927	9.091	0.007	Biological Process	GO:0006575	cellular modified amino acid metabolic process	0.111274	0.232927	0	0	1	143
GO:0032872 regulation of stress-activated MAPK cascade	1	0.232927	9.091	0.007	Biological Process	GO:0032872	regulation of stress-activated MAPK cascade	0.111274	0.232927	0	0	1	143
GO:2001234 negative regulation of apoptotic signaling pathway	1	0.232927	9.091	0.007	Biological Process	GO:2001234	negative regulation of apoptotic signaling pathway	0.111274	0.232927	0	0	1	143
GO:0045121 membrane raft	1	0.233223	11.111	0.006	Cellular Component	GO:0045121	membrane raft	0.114279	0.233223	0	0	1	164
GO:0098857 membrane microdomain	1	0.233223	11.111	0.006	Cellular Component	GO:0098857	membrane microdomain	0.114279	0.233223	0	0	1	164
GO:0006643 membrane lipid metabolic process	1	0.234921	9.091	0.007	Biological Process	GO:0006643	membrane lipid metabolic process	0.112747	0.234921	0	0	1	145
GO:0032868 response to insulin	1	0.234921	9.091	0.007	Biological Process	GO:0032868	response to insulin	0.113482	0.234921	0	0	1	146
GO:0070302 regulation of stress-activated protein kinase signaling cascade	1	0.234921	9.091	0.007	Biological Process	GO:0070302	regulation of stress-activated protein kinase signaling cascade	0.113482	0.234921	0	0	1	146
GO:1901981 phosphatidylinositol phosphate binding	1	0.236168	9.091	0.009	Molecular Function	GO:1901981	phosphatidylinositol phosphate binding	0.0865949	0.236168	0	0	1	111
GO:0002520 immune system development	2	0.236885	18.182	0.003	Biological Process	GO:0002520	immune system development	0.114853	0.236885	0	0	2	720
GO:0008406 gonad development	1	0.237729	9.091	0.007	Biological Process	GO:0008406	gonad development	0.115686	0.237729	0	0	1	149
GO:0070482 response to oxygen levels	1	0.238363	9.091	0.007	Biological Process	GO:0070482	response to oxygen levels	0.11642	0.238363	0	0	1	150
GO:0009897 external side of plasma membrane	1	0.239541	11.111	0.006	Cellular Component	GO:0009897	external side of plasma membrane	0.1202	0.239541	0	0	1	173
GO:0098589 membrane region	1	0.239541	11.111	0.006	Cellular Component	GO:0098589	membrane region	0.122166	0.239541	0	0	1	176
GO:0043231 intracellular membrane-bounded organelle	7	0.240176	77.778	0.001	Cellular Component	GO:0043231	intracellular membrane-bounded organelle	0.124892	0.240176	0	0	7	6511
GO:0015980 energy derivation by oxidation of organic compounds	1	0.241101	9.091	0.007	Biological Process	GO:0015980	energy derivation by oxidation of organic compounds	0.118617	0.241101	0	0	1	153
GO:0045137 development of primary sexual characteristics	1	0.241101	9.091	0.007	Biological Process	GO:0045137	development of primary sexual characteristics	0.118617	0.241101	0	0	1	153
GO:0009636 response to toxic substance	1	0.241449	9.091	0.006	Biological Process	GO:0009636	response to toxic substance	0.119348	0.241449	0	0	1	154
GO:0031668 cellular response to extracellular stimulus	1	0.241449	9.091	0.006	Biological Process	GO:0031668	cellular response to extracellular stimulus	0.120079	0.241449	0	0	1	155
GO:2001020 regulation of response to DNA damage stimulus	1	0.241449	9.091	0.006	Biological Process	GO:2001020	regulation of response to DNA damage stimulus	0.120079	0.241449	0	0	1	155
GO:1901214 regulation of neuron death	1	0.244972	9.091	0.006	Biological Process	GO:1901214	regulation of neuron death	0.122268	0.244972	0	0	1	158
GO:0072359 circulatory system development	2	0.245512	18.182	0.003	Biological Process	GO:0072359	circulatory system development	0.122975	0.245512	0	0	2	750
GO:0002449 lymphocyte mediated immunity	1	0.245835	9.091	0.006	Biological Process	GO:0002449	lymphocyte mediated immunity	0.123724	0.245835	0	0	1	160
GO:0009887 animal organ morphogenesis	2	0.245835	18.182	0.003	Biological Process	GO:0009887	animal organ morphogenesis	0.12407	0.245835	0	0	2	754
GO:0051403 stress-activated MAPK cascade	1	0.245835	9.091	0.006	Biological Process	GO:0051403	stress-activated MAPK cascade	0.124451	0.245835	0	0	1	161
GO:0005783 endoplasmic reticulum	2	0.247867	22.222	0.002	Cellular Component	GO:0005783	endoplasmic reticulum	0.13137	0.247867	0	0	2	875
GO:0048511 rhythmic process	1	0.25069	9.091	0.006	Biological Process	GO:0048511	rhythmic process	0.127356	0.25069	0	0	1	165
GO:0031098 stress-activated protein kinase signaling cascade	1	0.251235	9.091	0.006	Biological Process	GO:0031098	stress-activated protein kinase signaling cascade	0.12808	0.251235	0	0	1	166
GO:0052548 regulation of endopeptidase activity	1	0.251437	9.091	0.006	Biological Process	GO:0052548	regulation of endopeptidase activity	0.128804	0.251437	0	0	1	167
GO:0048522 positive regulation of cellular process	5	0.251437	45.455	0.001	Biological Process	GO:0048522	positive regulation of cellular process	0.12945	0.251437	0	0	5	3473
GO:0030100 regulation of endocytosis	1	0.251437	9.091	0.006	Biological Process	GO:0030100	regulation of endocytosis	0.129528	0.251437	0	0	1	168
GO:0002460 adaptive immune response based on somatic recombination of immune receptors built from immunoglobulin superfamily domains	1	0.253018	9.091	0.006	Biological Process	GO:0002460	adaptive immune response based on somatic recombination of immune receptors built from immunoglobulin superfamily domains	0.131696	0.253018	0	0	1	171
GO:0034599 cellular response to oxidative stress	1	0.253018	9.091	0.006	Biological Process	GO:0034599	cellular response to oxidative stress	0.131696	0.253018	0	0	1	171
GO:0042113 B cell activation	1	0.253018	9.091	0.006	Biological Process	GO:0042113	B cell activation	0.131696	0.253018	0	0	1	171
GO:0019899 enzyme binding	3	0.255183	27.273	0.002	Molecular Function	GO:0019899	enzyme binding	0.0968406	0.255183	0	0	3	1400
GO:0005096 GTPase activator activity	1	0.255183	9.091	0.008	Molecular Function	GO:0005096	GTPase activator activity	0.0992377	0.255183	0	0	1	128
GO:0043434 response to peptide hormone	1	0.256295	9.091	0.006	Biological Process	GO:0043434	response to peptide hormone	0.133858	0.256295	0	0	1	174
GO:0008092 cytoskeletal protein binding	2	0.258394	18.182	0.003	Molecular Function	GO:0008092	cytoskeletal protein binding	0.103357	0.258394	0	0	2	683
GO:0044446 intracellular organelle part	6	0.260799	66.667	0.001	Cellular Component	GO:0044446	intracellular organelle part	0.140831	0.260799	0	0	6	5305
GO:0004518 nuclease activity	1	0.262864	9.091	0.007	Molecular Function	GO:0004518	nuclease activity	0.110991	0.262864	0	0	1	144
GO:0008514 organic anion transmembrane transporter activity	1	0.262864	9.091	0.007	Molecular Function	GO:0008514	organic anion transmembrane transporter activity	0.110991	0.262864	0	0	1	144
GO:0030695 GTPase regulator activity	1	0.262864	9.091	0.007	Molecular Function	GO:0030695	GTPase regulator activity	0.113908	0.262864	0	0	1	148
GO:0071496 cellular response to external stimulus	1	0.269111	9.091	0.005	Biological Process	GO:0071496	cellular response to external stimulus	0.141031	0.269111	0	0	1	184
GO:0052547 regulation of peptidase activity	1	0.269449	9.091	0.005	Biological Process	GO:0052547	regulation of peptidase activity	0.141746	0.269449	0	0	1	185
GO:0031334 positive regulation of protein complex assembly	1	0.269449	9.091	0.005	Biological Process	GO:0031334	positive regulation of protein complex assembly	0.14246	0.269449	0	0	1	186
GO:0051130 positive regulation of cellular component organization	2	0.269449	18.182	0.002	Biological Process	GO:0051130	positive regulation of cellular component organization	0.142788	0.269449	0	0	2	821
GO:0051146 striated muscle cell differentiation	1	0.269449	9.091	0.005	Biological Process	GO:0051146	striated muscle cell differentiation	0.143173	0.269449	0	0	1	187
GO:1901700 response to oxygen-containing compound	2	0.269449	18.182	0.002	Biological Process	GO:1901700	response to oxygen-containing compound	0.143927	0.269449	0	0	2	825
GO:0031346 positive regulation of cell projection organization	1	0.269449	9.091	0.005	Biological Process	GO:0031346	positive regulation of cell projection organization	0.144598	0.269449	0	0	1	189
GO:0007548 sex differentiation	1	0.269449	9.091	0.005	Biological Process	GO:0007548	sex differentiation	0.145309	0.269449	0	0	1	190
GO:0016042 lipid catabolic process	1	0.269449	9.091	0.005	Biological Process	GO:0016042	lipid catabolic process	0.145309	0.269449	0	0	1	190
GO:0030154 cell differentiation	4	0.269449	36.364	0.002	Biological Process	GO:0030154	cell differentiation	0.145531	0.269449	0	0	4	2586
GO:0002250 adaptive immune response	1	0.270777	9.091	0.005	Biological Process	GO:0002250	adaptive immune response	0.146731	0.270777	0	0	1	192
GO:0007166 cell surface receptor signaling pathway	3	0.270848	27.273	0.002	Biological Process	GO:0007166	cell surface receptor signaling pathway	0.147971	0.270848	0	0	3	1668
GO:0048705 skeletal system morphogenesis	1	0.270848	9.091	0.005	Biological Process	GO:0048705	skeletal system morphogenesis	0.148151	0.270848	0	0	1	194
GO:0009057 macromolecule catabolic process	2	0.270848	18.182	0.002	Biological Process	GO:0009057	macromolecule catabolic process	0.148218	0.270848	0	0	2	840
GO:0030217 T cell differentiation	1	0.272427	9.091	0.005	Biological Process	GO:0030217	T cell differentiation	0.149568	0.272427	0	0	1	196
GO:0046942 carboxylic acid transport	1	0.275178	9.091	0.005	Biological Process	GO:0046942	carboxylic acid transport	0.15169	0.275178	0	0	1	199
GO:0015849 organic acid transport	1	0.275178	9.091	0.005	Biological Process	GO:0015849	organic acid transport	0.152396	0.275178	0	0	1	200
GO:0051128 regulation of cellular component organization	3	0.275178	27.273	0.002	Biological Process	GO:0051128	regulation of cellular component organization	0.152737	0.275178	0	0	3	1692
GO:0000003 reproduction	2	0.275178	18.182	0.002	Biological Process	GO:0000003	reproduction	0.154277	0.275178	0	0	2	861
GO:0022414 reproductive process	2	0.275178	18.182	0.002	Biological Process	GO:0022414	reproductive process	0.154277	0.275178	0	0	2	861
GO:0065007 biological regulation	9	0.275178	81.818	0.001	Biological Process	GO:0065007	biological regulation	0.154335	0.275178	0	0	9	8371
GO:0007281 germ cell development	1	0.275178	9.091	0.005	Biological Process	GO:0007281	germ cell development	0.154512	0.275178	0	0	1	203
GO:0031252 cell leading edge	1	0.276042	11.111	0.005	Cellular Component	GO:0031252	cell leading edge	0.151823	0.276042	0	0	1	222
GO:0045862 positive regulation of proteolysis	1	0.276807	9.091	0.005	Biological Process	GO:0045862	positive regulation of proteolysis	0.15592	0.276807	0	0	1	205
GO:0031267 small GTPase binding	1	0.277485	9.091	0.006	Molecular Function	GO:0031267	small GTPase binding	0.123326	0.277485	0	0	1	161
GO:0031667 response to nutrient levels	1	0.277546	9.091	0.005	Biological Process	GO:0031667	response to nutrient levels	0.157325	0.277546	0	0	1	207
GO:1902105 regulation of leukocyte differentiation	1	0.277546	9.091	0.005	Biological Process	GO:1902105	regulation of leukocyte differentiation	0.157325	0.277546	0	0	1	207
GO:0097193 intrinsic apoptotic signaling pathway	1	0.27791	9.091	0.005	Biological Process	GO:0097193	intrinsic apoptotic signaling pathway	0.158027	0.27791	0	0	1	208
GO:0051716 cellular response to stimulus	6	0.285243	54.545	0.001	Biological Process	GO:0051716	cellular response to stimulus	0.162706	0.285243	0	0	6	4803
GO:0060271 cilium assembly	1	0.28596	9.091	0.005	Biological Process	GO:0060271	cilium assembly	0.163624	0.28596	0	0	1	216
GO:0043087 regulation of GTPase activity	1	0.286287	9.091	0.005	Biological Process	GO:0043087	regulation of GTPase activity	0.164322	0.286287	0	0	1	217
GO:0002443 leukocyte mediated immunity	1	0.286611	9.091	0.005	Biological Process	GO:0002443	leukocyte mediated immunity	0.165018	0.286611	0	0	1	218
GO:0048872 homeostasis of number of cells	1	0.286932	9.091	0.005	Biological Process	GO:0048872	homeostasis of number of cells	0.165714	0.286932	0	0	1	219
GO:1901652 response to peptide	1	0.28725	9.091	0.005	Biological Process	GO:1901652	response to peptide	0.16641	0.28725	0	0	1	220
GO:0048869 cellular developmental process	4	0.29002	36.364	0.001	Biological Process	GO:0048869	cellular developmental process	0.168532	0.29002	0	0	4	2727
GO:0120036 plasma membrane bounded cell projection organization	2	0.292302	18.182	0.002	Biological Process	GO:0120036	plasma membrane bounded cell projection organization	0.170407	0.292302	0	0	2	916
GO:0009892 negative regulation of metabolic process	3	0.292302	27.273	0.002	Biological Process	GO:0009892	negative regulation of metabolic process	0.1709	0.292302	0	0	3	1781
GO:0060589 nucleoside-triphosphatase regulator activity	1	0.292759	9.091	0.006	Molecular Function	GO:0060589	nucleoside-triphosphatase regulator activity	0.133368	0.292759	0	0	1	175
GO:0044444 cytoplasmic part	6	0.293249	66.667	0.001	Cellular Component	GO:0044444	cytoplasmic part	0.17057	0.293249	0	0	6	5550
GO:0044422 organelle part	6	0.293249	66.667	0.001	Cellular Component	GO:0044422	organelle part	0.172116	0.293249	0	0	6	5562
GO:0120025 plasma membrane bounded cell projection	2	0.293249	22.222	0.002	Cellular Component	GO:0120025	plasma membrane bounded cell projection	0.176099	0.293249	0	0	2	1047
GO:0005635 nuclear envelope	1	0.293249	11.111	0.004	Cellular Component	GO:0005635	nuclear envelope	0.176266	0.293249	0	0	1	261
GO:0043227 membrane-bounded organelle	7	0.293249	77.778	0.001	Cellular Component	GO:0043227	membrane-bounded organelle	0.178994	0.293249	0	0	7	6978
GO:0099513 polymeric cytoskeletal fiber	1	0.293249	11.111	0.004	Cellular Component	GO:0099513	polymeric cytoskeletal fiber	0.183046	0.293249	0	0	1	272
GO:0042995 cell projection	2	0.293249	22.222	0.002	Cellular Component	GO:0042995	cell projection	0.18339	0.293249	0	0	2	1074
GO:0044430 cytoskeletal part	2	0.293249	22.222	0.002	Cellular Component	GO:0044430	cytoskeletal part	0.184747	0.293249	0	0	2	1079
GO:0035091 phosphatidylinositol binding	1	0.293419	9.091	0.006	Molecular Function	GO:0035091	phosphatidylinositol binding	0.136929	0.293419	0	0	1	180
GO:0007010 cytoskeleton organization	2	0.293501	18.182	0.002	Biological Process	GO:0007010	cytoskeleton organization	0.172485	0.293501	0	0	2	923
GO:0010035 response to inorganic substance	1	0.293501	9.091	0.004	Biological Process	GO:0010035	response to inorganic substance	0.172647	0.293501	0	0	1	229
GO:0016772 transferase activity, transferring phosphorus-containing groups	2	0.293589	18.182	0.002	Molecular Function	GO:0016772	transferase activity, transferring phosphorus-containing groups	0.14027	0.293589	0	0	2	820
GO:0080134 regulation of response to stress	2	0.29385	18.182	0.002	Biological Process	GO:0080134	regulation of response to stress	0.173377	0.29385	0	0	2	926
GO:0001822 kidney development	1	0.29523	9.091	0.004	Biological Process	GO:0001822	kidney development	0.174717	0.29523	0	0	1	232
GO:0044782 cilium organization	1	0.29898	9.091	0.004	Biological Process	GO:0044782	cilium organization	0.177469	0.29898	0	0	1	236
GO:0030030 cell projection organization	2	0.299733	18.182	0.002	Biological Process	GO:0030030	cell projection organization	0.17845	0.299733	0	0	2	943
GO:0003012 muscle system process	1	0.30179	9.091	0.004	Biological Process	GO:0003012	muscle system process	0.180213	0.30179	0	0	1	240
GO:0072001 renal system development	1	0.303177	9.091	0.004	Biological Process	GO:0072001	renal system development	0.181582	0.303177	0	0	1	242
GO:0042692 muscle cell differentiation	1	0.303415	9.091	0.004	Biological Process	GO:0042692	muscle cell differentiation	0.182265	0.303415	0	0	1	243
GO:0006979 response to oxidative stress	1	0.309307	9.091	0.004	Biological Process	GO:0006979	response to oxidative stress	0.186356	0.309307	0	0	1	249
GO:0071407 cellular response to organic cyclic compound	1	0.311992	9.091	0.004	Biological Process	GO:0071407	cellular response to organic cyclic compound	0.189073	0.311992	0	0	1	253
GO:0006091 generation of precursor metabolites and energy	1	0.311992	9.091	0.004	Biological Process	GO:0006091	generation of precursor metabolites and energy	0.189751	0.311992	0	0	1	254
GO:0050794 regulation of cellular process	8	0.311992	72.727	0.001	Biological Process	GO:0050794	regulation of cellular process	0.190195	0.311992	0	0	8	7370
GO:0009967 positive regulation of signal transduction	2	0.311992	18.182	0.002	Biological Process	GO:0009967	positive regulation of signal transduction	0.190198	0.311992	0	0	2	982
GO:0042176 regulation of protein catabolic process	1	0.313672	9.091	0.004	Biological Process	GO:0042176	regulation of protein catabolic process	0.191782	0.313672	0	0	1	257
GO:0051247 positive regulation of protein metabolic process	2	0.326539	18.182	0.002	Biological Process	GO:0051247	positive regulation of protein metabolic process	0.200245	0.326539	0	0	2	1015
GO:0022412 cellular process involved in reproduction in multicellular organism	1	0.326539	9.091	0.004	Biological Process	GO:0022412	cellular process involved in reproduction in multicellular organism	0.201197	0.326539	0	0	1	271
GO:0031323 regulation of cellular metabolic process	5	0.326539	45.455	0.001	Biological Process	GO:0031323	regulation of cellular metabolic process	0.201395	0.326539	0	0	5	3969
GO:0001655 urogenital system development	1	0.32744	9.091	0.004	Biological Process	GO:0001655	urogenital system development	0.202534	0.32744	0	0	1	273
GO:0030098 lymphocyte differentiation	1	0.327576	9.091	0.004	Biological Process	GO:0030098	lymphocyte differentiation	0.203202	0.327576	0	0	1	274
GO:0046982 protein heterodimerization activity	1	0.328499	9.091	0.005	Molecular Function	GO:0046982	protein heterodimerization activity	0.163559	0.328499	0	0	1	218
GO:0016757 transferase activity, transferring glycosyl groups	1	0.328499	9.091	0.005	Molecular Function	GO:0016757	transferase activity, transferring glycosyl groups	0.16425	0.328499	0	0	1	219
GO:0012505 endomembrane system	3	0.329379	33.333	0.001	Cellular Component	GO:0012505	endomembrane system	0.211254	0.329379	0	0	3	2209
GO:0044441 ciliary part	1	0.329379	11.111	0.003	Cellular Component	GO:0044441	ciliary part	0.21443	0.329379	0	0	1	324
GO:0005789 endoplasmic reticulum membrane	1	0.329379	11.111	0.003	Cellular Component	GO:0005789	endoplasmic reticulum membrane	0.21739	0.329379	0	0	1	329
GO:0008509 anion transmembrane transporter activity	1	0.329444	9.091	0.004	Molecular Function	GO:0008509	anion transmembrane transporter activity	0.168382	0.329444	0	0	1	225
GO:0098827 endoplasmic reticulum subcompartment	1	0.330624	11.111	0.003	Cellular Component	GO:0098827	endoplasmic reticulum subcompartment	0.221518	0.330624	0	0	1	336
GO:0060537 muscle tissue development	1	0.330922	9.091	0.004	Biological Process	GO:0060537	muscle tissue development	0.205868	0.330922	0	0	1	278
GO:0016740 transferase activity	3	0.331111	27.273	0.002	Molecular Function	GO:0016740	transferase activity	0.172913	0.331111	0	0	3	1808
GO:0030099 myeloid cell differentiation	1	0.333172	9.091	0.004	Biological Process	GO:0030099	myeloid cell differentiation	0.207862	0.333172	0	0	1	281
GO:1903706 regulation of hemopoiesis	1	0.333284	9.091	0.004	Biological Process	GO:1903706	regulation of hemopoiesis	0.208525	0.333284	0	0	1	282
GO:0042175 nuclear outer membrane-endoplasmic reticulum membrane network	1	0.333525	11.111	0.003	Cellular Component	GO:0042175	nuclear outer membrane-endoplasmic reticulum membrane network	0.226797	0.333525	0	0	1	345
GO:0009896 positive regulation of catabolic process	1	0.33656	9.091	0.003	Biological Process	GO:0009896	positive regulation of catabolic process	0.211175	0.33656	0	0	1	286
GO:0003002 regionalization	1	0.336657	9.091	0.003	Biological Process	GO:0003002	regionalization	0.211836	0.336657	0	0	1	287
GO:0015711 organic anion transport	1	0.341975	9.091	0.003	Biological Process	GO:0015711	organic anion transport	0.215792	0.341975	0	0	1	293
GO:0098797 plasma membrane protein complex	1	0.342179	11.111	0.003	Cellular Component	GO:0098797	plasma membrane protein complex	0.236103	0.342179	0	0	1	361
GO:0005623 cell	9	0.343468	100	0.001	Cellular Component	GO:0005623	cell	0.243862	0.343468	0	0	9	10472
GO:0044464 cell part	9	0.343468	100	0.001	Cellular Component	GO:0044464	cell part	0.243862	0.343468	0	0	9	10472
GO:0007283 spermatogenesis	1	0.345164	9.091	0.003	Biological Process	GO:0007283	spermatogenesis	0.218419	0.345164	0	0	1	297
GO:1902531 regulation of intracellular signal transduction	2	0.345168	18.182	0.002	Biological Process	GO:1902531	regulation of intracellular signal transduction	0.219037	0.345168	0	0	2	1076
GO:0010817 regulation of hormone levels	1	0.347346	9.091	0.003	Biological Process	GO:0010817	regulation of hormone levels	0.221039	0.347346	0	0	1	301
GO:0010647 positive regulation of cell communication	2	0.347617	18.182	0.002	Biological Process	GO:0010647	positive regulation of cell communication	0.221831	0.347617	0	0	2	1085
GO:0016043 cellular component organization	5	0.348978	45.455	0.001	Biological Process	GO:0016043	cellular component organization	0.223321	0.348978	0	0	5	4102
GO:0023056 positive regulation of signaling	2	0.349077	18.182	0.002	Biological Process	GO:0023056	positive regulation of signaling	0.224007	0.349077	0	0	2	1092
GO:0051249 regulation of lymphocyte activation	1	0.357647	9.091	0.003	Biological Process	GO:0051249	regulation of lymphocyte activation	0.230144	0.357647	0	0	1	315
GO:0002683 negative regulation of immune system process	1	0.359663	9.091	0.003	Biological Process	GO:0002683	negative regulation of immune system process	0.232082	0.359663	0	0	1	318
GO:0044432 endoplasmic reticulum part	1	0.360413	11.111	0.002	Cellular Component	GO:0044432	endoplasmic reticulum part	0.259498	0.360413	0	0	1	402
GO:0048232 male gamete generation	1	0.36166	9.091	0.003	Biological Process	GO:0048232	male gamete generation	0.234016	0.36166	0	0	1	321
GO:0034655 nucleobase-containing compound catabolic process	1	0.36166	9.091	0.003	Biological Process	GO:0034655	nucleobase-containing compound catabolic process	0.23466	0.36166	0	0	1	322
GO:0044459 plasma membrane part	2	0.361763	22.222	0.001	Cellular Component	GO:0044459	plasma membrane part	0.264087	0.361763	0	0	2	1362
GO:0048608 reproductive structure development	1	0.362645	9.091	0.003	Biological Process	GO:0048608	reproductive structure development	0.235946	0.362645	0	0	1	324
GO:0005929 cilium	1	0.362774	11.111	0.002	Cellular Component	GO:0005929	cilium	0.268453	0.362774	0	0	1	418
GO:0061458 reproductive system development	1	0.363612	9.091	0.003	Biological Process	GO:0061458	reproductive system development	0.23723	0.363612	0	0	1	326
GO:0006281 DNA repair	1	0.363612	9.091	0.003	Biological Process	GO:0006281	DNA repair	0.237871	0.363612	0	0	1	327
GO:0071840 cellular component organization or biogenesis	5	0.364453	45.455	0.001	Biological Process	GO:0071840	cellular component organization or biogenesis	0.239071	0.364453	0	0	5	4194
GO:0060627 regulation of vesicle-mediated transport	1	0.365533	9.091	0.003	Biological Process	GO:0060627	regulation of vesicle-mediated transport	0.240431	0.365533	0	0	1	331
GO:0043254 regulation of protein complex assembly	1	0.366482	9.091	0.003	Biological Process	GO:0043254	regulation of protein complex assembly	0.241708	0.366482	0	0	1	333
GO:0042110 T cell activation	1	0.367512	9.091	0.003	Biological Process	GO:0042110	T cell activation	0.24362	0.367512	0	0	1	336
GO:0010604 positive regulation of macromolecule metabolic process	3	0.367512	27.273	0.001	Biological Process	GO:0010604	positive regulation of macromolecule metabolic process	0.243698	0.367512	0	0	3	2110
GO:0008047 enzyme activator activity	1	0.373645	9.091	0.004	Molecular Function	GO:0008047	enzyme activator activity	0.202768	0.373645	0	0	1	276
GO:0003779 actin binding	1	0.373645	9.091	0.004	Molecular Function	GO:0003779	actin binding	0.203429	0.373645	0	0	1	277
GO:0044270 cellular nitrogen compound catabolic process	1	0.377846	9.091	0.003	Biological Process	GO:0044270	cellular nitrogen compound catabolic process	0.251224	0.377846	0	0	1	348
GO:0005543 phospholipid binding	1	0.378022	9.091	0.003	Molecular Function	GO:0005543	phospholipid binding	0.210012	0.378022	0	0	1	287
GO:0051347 positive regulation of transferase activity	1	0.378727	9.091	0.003	Biological Process	GO:0051347	positive regulation of transferase activity	0.252485	0.378727	0	0	1	350
GO:0046700 heterocycle catabolic process	1	0.3796	9.091	0.003	Biological Process	GO:0046700	heterocycle catabolic process	0.253743	0.3796	0	0	1	352
GO:0007389 pattern specification process	1	0.381323	9.091	0.003	Biological Process	GO:0007389	pattern specification process	0.256255	0.381323	0	0	1	356
GO:0019439 aromatic compound catabolic process	1	0.381323	9.091	0.003	Biological Process	GO:0019439	aromatic compound catabolic process	0.256255	0.381323	0	0	1	356
GO:0042578 phosphoric ester hydrolase activity	1	0.385583	9.091	0.003	Molecular Function	GO:0042578	phosphoric ester hydrolase activity	0.218497	0.385583	0	0	1	300
GO:0006897 endocytosis	1	0.385884	9.091	0.003	Biological Process	GO:0006897	endocytosis	0.260007	0.385884	0	0	1	362
GO:0009986 cell surface	1	0.387229	11.111	0.002	Cellular Component	GO:0009986	cell surface	0.290422	0.387229	0	0	1	458
GO:0002694 regulation of leukocyte activation	1	0.392233	9.091	0.003	Biological Process	GO:0002694	regulation of leukocyte activation	0.264985	0.392233	0	0	1	370
GO:0044281 small molecule metabolic process	2	0.392856	18.182	0.002	Biological Process	GO:0044281	small molecule metabolic process	0.266106	0.392856	0	0	2	1226
GO:0051020 GTPase binding	1	0.393823	9.091	0.003	Molecular Function	GO:0051020	GTPase binding	0.227542	0.393823	0	0	1	314
GO:1901361 organic cyclic compound catabolic process	1	0.395578	9.091	0.003	Biological Process	GO:1901361	organic cyclic compound catabolic process	0.269931	0.395578	0	0	1	378
GO:1901575 organic substance catabolic process	2	0.395578	18.182	0.002	Biological Process	GO:1901575	organic substance catabolic process	0.270539	0.395578	0	0	2	1240
GO:0120035 regulation of plasma membrane bounded cell projection organization	1	0.395578	9.091	0.003	Biological Process	GO:0120035	regulation of plasma membrane bounded cell projection organization	0.270547	0.395578	0	0	1	379
GO:0050789 regulation of biological process	8	0.395578	72.727	0.001	Biological Process	GO:0050789	regulation of biological process	0.27077	0.395578	0	0	8	7899
GO:0031344 regulation of cell projection organization	1	0.399431	9.091	0.003	Biological Process	GO:0031344	regulation of cell projection organization	0.274847	0.399431	0	0	1	386
GO:0006820 anion transport	1	0.399431	9.091	0.003	Biological Process	GO:0006820	anion transport	0.27546	0.399431	0	0	1	387
GO:0001501 skeletal system development	1	0.399431	9.091	0.003	Biological Process	GO:0001501	skeletal system development	0.276683	0.399431	0	0	1	389
GO:0007507 heart development	1	0.399431	9.091	0.003	Biological Process	GO:0007507	heart development	0.276683	0.399431	0	0	1	389
GO:0006950 response to stress	3	0.399431	27.273	0.001	Biological Process	GO:0006950	response to stress	0.276967	0.399431	0	0	3	2251
GO:0050865 regulation of cell activation	1	0.40151	9.091	0.003	Biological Process	GO:0050865	regulation of cell activation	0.279124	0.40151	0	0	1	393
GO:0016020 membrane	5	0.402044	55.556	0.001	Cellular Component	GO:0016020	membrane	0.305553	0.402044	0	0	5	5122
GO:0030162 regulation of proteolysis	1	0.404846	9.091	0.003	Biological Process	GO:0030162	regulation of proteolysis	0.282165	0.404846	0	0	1	398
GO:0002521 leukocyte differentiation	1	0.406077	9.091	0.002	Biological Process	GO:0002521	leukocyte differentiation	0.28459	0.406077	0	0	1	402
GO:0008610 lipid biosynthetic process	1	0.406077	9.091	0.002	Biological Process	GO:0008610	lipid biosynthetic process	0.28459	0.406077	0	0	1	402
GO:0000226 microtubule cytoskeleton organization	1	0.406077	9.091	0.002	Biological Process	GO:0000226	microtubule cytoskeleton organization	0.285195	0.406077	0	0	1	403
GO:0005515 protein binding	7	0.410574	63.636	0.001	Molecular Function	GO:0005515	protein binding	0.241782	0.410574	0	0	7	6569
GO:0009893 positive regulation of metabolic process	3	0.412817	27.273	0.001	Biological Process	GO:0009893	positive regulation of metabolic process	0.290665	0.412817	0	0	3	2308
GO:0048513 animal organ development	3	0.414527	27.273	0.001	Biological Process	GO:0048513	animal organ development	0.293322	0.414527	0	0	3	2319
GO:0010638 positive regulation of organelle organization	1	0.414527	9.091	0.002	Biological Process	GO:0010638	positive regulation of organelle organization	0.293615	0.414527	0	0	1	417
GO:0048514 blood vessel morphogenesis	1	0.414527	9.091	0.002	Biological Process	GO:0048514	blood vessel morphogenesis	0.294213	0.414527	0	0	1	418
GO:0007276 gamete generation	1	0.414527	9.091	0.002	Biological Process	GO:0007276	gamete generation	0.295408	0.414527	0	0	1	420
GO:0007275 multicellular organism development	4	0.414527	36.364	0.001	Biological Process	GO:0007275	multicellular organism development	0.295563	0.414527	0	0	4	3396
GO:0007169 transmembrane receptor protein tyrosine kinase signaling pathway	1	0.414744	9.091	0.002	Biological Process	GO:0007169	transmembrane receptor protein tyrosine kinase signaling pathway	0.297196	0.414744	0	0	1	423
GO:0061061 muscle structure development	1	0.414744	9.091	0.002	Biological Process	GO:0061061	muscle structure development	0.297196	0.414744	0	0	1	423
GO:0048519 negative regulation of biological process	4	0.41743	36.364	0.001	Biological Process	GO:0048519	negative regulation of biological process	0.300336	0.41743	0	0	4	3419
GO:0071363 cellular response to growth factor stimulus	1	0.41743	9.091	0.002	Biological Process	GO:0071363	cellular response to growth factor stimulus	0.30076	0.41743	0	0	1	429
GO:0061024 membrane organization	1	0.41743	9.091	0.002	Biological Process	GO:0061024	membrane organization	0.301353	0.41743	0	0	1	430
GO:0070848 response to growth factor	1	0.425438	9.091	0.002	Biological Process	GO:0070848	response to growth factor	0.308427	0.425438	0	0	1	442
GO:0009888 tissue development	2	0.425438	18.182	0.001	Biological Process	GO:0009888	tissue development	0.308651	0.425438	0	0	2	1360
GO:0098657 import into cell	1	0.4257	9.091	0.002	Biological Process	GO:0098657	import into cell	0.3096	0.4257	0	0	1	444
GO:0043408 regulation of MAPK cascade	1	0.42947	9.091	0.002	Biological Process	GO:0043408	regulation of MAPK cascade	0.313107	0.42947	0	0	1	450
GO:0005737 cytoplasm	6	0.432533	66.667	0.001	Cellular Component	GO:0005737	cytoplasm	0.339149	0.432533	0	0	6	6618
GO:0031984 organelle subcompartment	1	0.432533	11.111	0.002	Cellular Component	GO:0031984	organelle subcompartment	0.347843	0.432533	0	0	1	568
GO:0098590 plasma membrane region	1	0.432533	11.111	0.002	Cellular Component	GO:0098590	plasma membrane region	0.34985	0.432533	0	0	1	572
GO:0031967 organelle envelope	1	0.432533	11.111	0.002	Cellular Component	GO:0031967	organelle envelope	0.350352	0.432533	0	0	1	573
GO:0031975 envelope	1	0.432533	11.111	0.002	Cellular Component	GO:0031975	envelope	0.350352	0.432533	0	0	1	573
GO:0071310 cellular response to organic substance	2	0.432761	18.182	0.001	Biological Process	GO:0071310	cellular response to organic substance	0.316278	0.432761	0	0	2	1384
GO:0002252 immune effector process	1	0.434253	9.091	0.002	Biological Process	GO:0002252	immune effector process	0.318917	0.434253	0	0	1	460
GO:0060322 head development	1	0.434253	9.091	0.002	Biological Process	GO:0060322	head development	0.318917	0.434253	0	0	1	460
GO:0030036 actin cytoskeleton organization	1	0.434773	9.091	0.002	Biological Process	GO:0030036	actin cytoskeleton organization	0.320073	0.434773	0	0	1	462
GO:0009605 response to external stimulus	2	0.437618	18.182	0.001	Biological Process	GO:0009605	response to external stimulus	0.322948	0.437618	0	0	2	1405
GO:0010243 response to organonitrogen compound	1	0.438907	9.091	0.002	Biological Process	GO:0010243	response to organonitrogen compound	0.324681	0.438907	0	0	1	470
GO:0048584 positive regulation of response to stimulus	2	0.441426	18.182	0.001	Biological Process	GO:0048584	positive regulation of response to stimulus	0.328026	0.441426	0	0	2	1421
GO:0097435 supramolecular fiber organization	1	0.441426	9.091	0.002	Biological Process	GO:0097435	supramolecular fiber organization	0.328119	0.441426	0	0	1	476
GO:0001568 blood vessel development	1	0.448496	9.091	0.002	Biological Process	GO:0001568	blood vessel development	0.335512	0.448496	0	0	1	489
GO:0048609 multicellular organismal reproductive process	1	0.448496	9.091	0.002	Biological Process	GO:0048609	multicellular organismal reproductive process	0.336643	0.448496	0	0	1	491
GO:0000165 MAPK cascade	1	0.448496	9.091	0.002	Biological Process	GO:0000165	MAPK cascade	0.337208	0.448496	0	0	1	492
GO:0023014 signal transduction by protein phosphorylation	1	0.448496	9.091	0.002	Biological Process	GO:0023014	signal transduction by protein phosphorylation	0.337208	0.448496	0	0	1	492
GO:0034097 response to cytokine	1	0.448496	9.091	0.002	Biological Process	GO:0034097	response to cytokine	0.337772	0.448496	0	0	1	493
GO:0048468 cell development	2	0.448496	18.182	0.001	Biological Process	GO:0048468	cell development	0.338171	0.448496	0	0	2	1453
GO:0046649 lymphocyte activation	1	0.449148	9.091	0.002	Biological Process	GO:0046649	lymphocyte activation	0.339463	0.449148	0	0	1	496
GO:0032504 multicellular organism reproduction	1	0.452156	9.091	0.002	Biological Process	GO:0032504	multicellular organism reproduction	0.342832	0.452156	0	0	1	502
GO:0008152 metabolic process	8	0.452156	72.727	0.001	Biological Process	GO:0008152	metabolic process	0.343349	0.452156	0	0	8	8304
GO:0098805 whole membrane	1	0.455512	11.111	0.002	Cellular Component	GO:0098805	whole membrane	0.37352	0.455512	0	0	1	620
GO:0001944 vasculature development	1	0.45673	9.091	0.002	Biological Process	GO:0001944	vasculature development	0.349523	0.45673	0	0	1	514
GO:0072358 cardiovascular system development	1	0.45673	9.091	0.002	Biological Process	GO:0072358	cardiovascular system development	0.349523	0.45673	0	0	1	514
GO:0019953 sexual reproduction	1	0.45673	9.091	0.002	Biological Process	GO:0019953	sexual reproduction	0.350078	0.45673	0	0	1	515
GO:1901698 response to nitrogen compound	1	0.45673	9.091	0.002	Biological Process	GO:1901698	response to nitrogen compound	0.350078	0.45673	0	0	1	515
GO:0030029 actin filament-based process	1	0.459272	9.091	0.002	Biological Process	GO:0030029	actin filament-based process	0.352845	0.459272	0	0	1	520
GO:0019904 protein domain specific binding	1	0.459399	9.091	0.003	Molecular Function	GO:0019904	protein domain specific binding	0.279842	0.459399	0	0	1	398
GO:0019901 protein kinase binding	1	0.459399	9.091	0.002	Molecular Function	GO:0019901	protein kinase binding	0.282851	0.459399	0	0	1	403
GO:0000987 proximal promoter sequence-specific DNA binding	1	0.459399	9.091	0.002	Molecular Function	GO:0000987	proximal promoter sequence-specific DNA binding	0.285848	0.459399	0	0	1	408
GO:0051338 regulation of transferase activity	1	0.471032	9.091	0.002	Biological Process	GO:0051338	regulation of transferase activity	0.36272	0.471032	0	0	1	538
GO:0044427 chromosomal part	1	0.480999	11.111	0.001	Cellular Component	GO:0044427	chromosomal part	0.399229	0.480999	0	0	1	674
GO:0003677 DNA binding	2	0.481785	18.182	0.001	Molecular Function	GO:0003677	DNA binding	0.30513	0.481785	0	0	2	1362
GO:0031324 negative regulation of cellular metabolic process	2	0.48794	18.182	0.001	Biological Process	GO:0031324	negative regulation of cellular metabolic process	0.37661	0.48794	0	0	2	1575
GO:0007017 microtubule-based process	1	0.491117	9.091	0.002	Biological Process	GO:0007017	microtubule-based process	0.379938	0.491117	0	0	1	570
GO:0048856 anatomical structure development	4	0.494451	36.364	0.001	Biological Process	GO:0048856	anatomical structure development	0.383398	0.494451	0	0	4	3808
GO:0002376 immune system process	2	0.496241	18.182	0.001	Biological Process	GO:0002376	immune system process	0.385671	0.496241	0	0	2	1604
GO:0044703 multi-organism reproductive process	1	0.498551	9.091	0.002	Biological Process	GO:0044703	multi-organism reproductive process	0.389959	0.498551	0	0	1	589
GO:0001934 positive regulation of protein phosphorylation	1	0.498551	9.091	0.002	Biological Process	GO:0001934	positive regulation of protein phosphorylation	0.390483	0.498551	0	0	1	590
GO:0045321 leukocyte activation	1	0.498551	9.091	0.002	Biological Process	GO:0045321	leukocyte activation	0.390483	0.498551	0	0	1	590
GO:0080090 regulation of primary metabolic process	4	0.498551	36.364	0.001	Biological Process	GO:0080090	regulation of primary metabolic process	0.39102	0.498551	0	0	4	3843
GO:0044428 nuclear part	3	0.502828	33.333	0.001	Cellular Component	GO:0044428	nuclear part	0.422376	0.502828	0	0	3	3163
GO:0030163 protein catabolic process	1	0.504026	9.091	0.002	Biological Process	GO:0030163	protein catabolic process	0.396213	0.504026	0	0	1	601
GO:0098796 membrane protein complex	1	0.510606	11.111	0.001	Cellular Component	GO:0098796	membrane protein complex	0.437801	0.510606	0	0	1	759
GO:0005694 chromosome	1	0.510606	11.111	0.001	Cellular Component	GO:0005694	chromosome	0.439121	0.510606	0	0	1	762
GO:0035239 tube morphogenesis	1	0.513568	9.091	0.002	Biological Process	GO:0035239	tube morphogenesis	0.405995	0.513568	0	0	1	620
GO:0042327 positive regulation of phosphorylation	1	0.513568	9.091	0.002	Biological Process	GO:0042327	positive regulation of phosphorylation	0.405995	0.513568	0	0	1	620
GO:0035556 intracellular signal transduction	2	0.513568	18.182	0.001	Biological Process	GO:0035556	intracellular signal transduction	0.40646	0.513568	0	0	2	1671
GO:1902533 positive regulation of intracellular signal transduction	1	0.514293	9.091	0.002	Biological Process	GO:1902533	positive regulation of intracellular signal transduction	0.408545	0.514293	0	0	1	625
GO:0044237 cellular metabolic process	7	0.514293	63.636	0.001	Biological Process	GO:0044237	cellular metabolic process	0.408867	0.514293	0	0	7	7436
GO:0051246 regulation of protein metabolic process	2	0.516697	18.182	0.001	Biological Process	GO:0051246	regulation of protein metabolic process	0.4117	0.516697	0	0	2	1688
GO:0044425 membrane part	3	0.530134	33.333	0.001	Cellular Component	GO:0044425	membrane part	0.464719	0.530134	0	0	3	3349
GO:0005829 cytosol	2	0.530134	22.222	0.001	Cellular Component	GO:0005829	cytosol	0.466518	0.530134	0	0	2	2075
GO:0010562 positive regulation of phosphorus metabolic process	1	0.533169	9.091	0.002	Biological Process	GO:0010562	positive regulation of phosphorus metabolic process	0.427109	0.533169	0	0	1	662
GO:0045937 positive regulation of phosphate metabolic process	1	0.533169	9.091	0.002	Biological Process	GO:0045937	positive regulation of phosphate metabolic process	0.427109	0.533169	0	0	1	662
GO:0032502 developmental process	4	0.533169	36.364	0.001	Biological Process	GO:0032502	developmental process	0.428183	0.533169	0	0	4	4013
GO:0055114 oxidation-reduction process	1	0.533169	9.091	0.002	Biological Process	GO:0055114	oxidation-reduction process	0.429084	0.533169	0	0	1	666
GO:0001775 cell activation	1	0.533169	9.091	0.001	Biological Process	GO:0001775	cell activation	0.429577	0.533169	0	0	1	667
GO:0007167 enzyme linked receptor protein signaling pathway	1	0.536857	9.091	0.001	Biological Process	GO:0007167	enzyme linked receptor protein signaling pathway	0.433505	0.536857	0	0	1	675
GO:0044255 cellular lipid metabolic process	1	0.536883	9.091	0.001	Biological Process	GO:0044255	cellular lipid metabolic process	0.434483	0.536883	0	0	1	677
GO:0044265 cellular macromolecule catabolic process	1	0.554156	9.091	0.001	Biological Process	GO:0044265	cellular macromolecule catabolic process	0.449449	0.554156	0	0	1	708
GO:0032989 cellular component morphogenesis	1	0.563428	9.091	0.001	Biological Process	GO:0032989	cellular component morphogenesis	0.457974	0.563428	0	0	1	726
GO:0009653 anatomical structure morphogenesis	2	0.57073	18.182	0.001	Biological Process	GO:0009653	anatomical structure morphogenesis	0.464926	0.57073	0	0	2	1864
GO:0005739 mitochondrion	1	0.572996	11.111	0.001	Cellular Component	GO:0005739	mitochondrion	0.509967	0.572996	0	0	1	933
GO:0005198 structural molecule activity	1	0.575148	9.091	0.002	Molecular Function	GO:0005198	structural molecule activity	0.370651	0.575148	0	0	1	558
GO:0000976 transcription regulatory region sequence-specific DNA binding	1	0.575276	9.091	0.002	Molecular Function	GO:0000976	transcription regulatory region sequence-specific DNA binding	0.388552	0.575276	0	0	1	592
GO:0044212 transcription regulatory region DNA binding	1	0.575276	9.091	0.002	Molecular Function	GO:0044212	transcription regulatory region DNA binding	0.391662	0.575276	0	0	1	598
GO:0001067 regulatory region nucleic acid binding	1	0.575276	9.091	0.002	Molecular Function	GO:0001067	regulatory region nucleic acid binding	0.392179	0.575276	0	0	1	599
GO:0030234 enzyme regulator activity	1	0.575276	9.091	0.002	Molecular Function	GO:0030234	enzyme regulator activity	0.396301	0.575276	0	0	1	607
GO:0015318 inorganic molecular entity transmembrane transporter activity	1	0.577812	9.091	0.002	Molecular Function	GO:0015318	inorganic molecular entity transmembrane transporter activity	0.404468	0.577812	0	0	1	623
GO:0031401 positive regulation of protein modification process	1	0.578606	9.091	0.001	Biological Process	GO:0031401	positive regulation of protein modification process	0.472373	0.578606	0	0	1	757
GO:0009966 regulation of signal transduction	2	0.580156	18.182	0.001	Biological Process	GO:0009966	regulation of signal transduction	0.474673	0.580156	0	0	2	1897
GO:0048523 negative regulation of cellular process	3	0.581652	27.273	0.001	Biological Process	GO:0048523	negative regulation of cellular process	0.476934	0.581652	0	0	3	3066
GO:0071495 cellular response to endogenous stimulus	1	0.583167	9.091	0.001	Biological Process	GO:0071495	cellular response to endogenous stimulus	0.479215	0.583167	0	0	1	772
GO:1901565 organonitrogen compound catabolic process	1	0.584652	9.091	0.001	Biological Process	GO:1901565	organonitrogen compound catabolic process	0.481478	0.584652	0	0	1	777
GO:0035295 tube development	1	0.585575	9.091	0.001	Biological Process	GO:0035295	tube development	0.483282	0.585575	0	0	1	781
GO:0016491 oxidoreductase activity	1	0.587699	9.091	0.002	Molecular Function	GO:0016491	oxidoreductase activity	0.422479	0.587699	0	0	1	659
GO:0015075 ion transmembrane transporter activity	1	0.587699	9.091	0.002	Molecular Function	GO:0015075	ion transmembrane transporter activity	0.424449	0.587699	0	0	1	663
GO:0048731 system development	3	0.598097	27.273	0.001	Biological Process	GO:0048731	system development	0.494752	0.598097	0	0	3	3140
GO:0048646 anatomical structure formation involved in morphogenesis	1	0.598097	9.091	0.001	Biological Process	GO:0048646	anatomical structure formation involved in morphogenesis	0.495749	0.598097	0	0	1	809
GO:0009968 negative regulation of signal transduction	1	0.599986	9.091	0.001	Biological Process	GO:0009968	negative regulation of signal transduction	0.498384	0.599986	0	0	1	815
GO:0051173 positive regulation of nitrogen compound metabolic process	2	0.607492	18.182	0.001	Biological Process	GO:0051173	positive regulation of nitrogen compound metabolic process	0.505702	0.607492	0	0	2	2004
GO:0006955 immune response	1	0.608362	9.091	0.001	Biological Process	GO:0006955	immune response	0.507511	0.608362	0	0	1	836
GO:0005488 binding	9	0.610156	81.818	0.001	Molecular Function	GO:0005488	binding	0.447448	0.610156	0	0	9	10122
GO:0033043 regulation of organelle organization	1	0.617294	9.091	0.001	Biological Process	GO:0033043	regulation of organelle organization	0.516062	0.617294	0	0	1	856
GO:0010648 negative regulation of cell communication	1	0.621707	9.091	0.001	Biological Process	GO:0010648	negative regulation of cell communication	0.521128	0.621707	0	0	1	868
GO:0023057 negative regulation of signaling	1	0.621707	9.091	0.001	Biological Process	GO:0023057	negative regulation of signaling	0.521967	0.621707	0	0	1	870
GO:1990837 sequence-specific double-stranded DNA binding	1	0.626962	9.091	0.001	Molecular Function	GO:1990837	sequence-specific double-stranded DNA binding	0.466738	0.626962	0	0	1	752
GO:0031090 organelle membrane	1	0.628267	11.111	0.001	Cellular Component	GO:0031090	organelle membrane	0.565441	0.628267	0	0	1	1083
GO:0046983 protein dimerization activity	1	0.629793	9.091	0.001	Molecular Function	GO:0046983	protein dimerization activity	0.475844	0.629793	0	0	1	772
GO:0001932 regulation of protein phosphorylation	1	0.630772	9.091	0.001	Biological Process	GO:0001932	regulation of protein phosphorylation	0.530703	0.630772	0	0	1	891
GO:0005654 nucleoplasm	2	0.630848	22.222	0.001	Cellular Component	GO:0005654	nucleoplasm	0.581713	0.630848	0	0	2	2523
GO:0005886 plasma membrane	2	0.630848	22.222	0.001	Cellular Component	GO:0005886	plasma membrane	0.583638	0.630848	0	0	2	2531
GO:0005576 extracellular region	1	0.630848	11.111	0.001	Cellular Component	GO:0005576	extracellular region	0.586688	0.630848	0	0	1	1145
GO:0003690 double-stranded DNA binding	1	0.631197	9.091	0.001	Molecular Function	GO:0003690	double-stranded DNA binding	0.483917	0.631197	0	0	1	790
GO:0031325 positive regulation of cellular metabolic process	2	0.635792	18.182	0.001	Biological Process	GO:0031325	positive regulation of cellular metabolic process	0.53606	0.635792	0	0	2	2112
GO:0016192 vesicle-mediated transport	1	0.636835	9.091	0.001	Biological Process	GO:0016192	vesicle-mediated transport	0.538074	0.636835	0	0	1	909
GO:0044260 cellular macromolecule metabolic process	5	0.639753	45.455	0.001	Biological Process	GO:0044260	cellular macromolecule metabolic process	0.541681	0.639753	0	0	5	5728
GO:0071944 cell periphery	2	0.643564	22.222	0.001	Cellular Component	GO:0071944	cell periphery	0.60495	0.643564	0	0	2	2621
GO:0009987 cellular process	10	0.643784	90.909	0.001	Biological Process	GO:0009987	cellular process	0.546694	0.643784	0	0	10	11586
GO:0010646 regulation of cell communication	2	0.643784	18.182	0.001	Biological Process	GO:0010646	regulation of cell communication	0.548133	0.643784	0	0	2	2156
GO:0002682 regulation of immune system process	1	0.643784	9.091	0.001	Biological Process	GO:0002682	regulation of immune system process	0.548536	0.643784	0	0	1	935
GO:0022857 transmembrane transporter activity	1	0.646494	9.091	0.001	Molecular Function	GO:0022857	transmembrane transporter activity	0.515095	0.646494	0	0	1	862
GO:0016787 hydrolase activity	2	0.646494	18.182	0.001	Molecular Function	GO:0016787	hydrolase activity	0.517114	0.646494	0	0	2	2064
GO:0043565 sequence-specific DNA binding	1	0.646494	9.091	0.001	Molecular Function	GO:0043565	sequence-specific DNA binding	0.517195	0.646494	0	0	1	867
GO:0023051 regulation of signaling	2	0.648327	18.182	0.001	Biological Process	GO:0023051	regulation of signaling	0.553562	0.648327	0	0	2	2176
GO:0006796 phosphate-containing compound metabolic process	2	0.650763	18.182	0.001	Biological Process	GO:0006796	phosphate-containing compound metabolic process	0.556802	0.650763	0	0	2	2188
GO:0032501 multicellular organismal process	4	0.65127	36.364	0.001	Biological Process	GO:0032501	multicellular organismal process	0.559757	0.65127	0	0	4	4623
GO:0006793 phosphorus metabolic process	2	0.65127	18.182	0.001	Biological Process	GO:0006793	phosphorus metabolic process	0.559761	0.65127	0	0	2	2199
GO:0032270 positive regulation of cellular protein metabolic process	1	0.65127	9.091	0.001	Biological Process	GO:0032270	positive regulation of cellular protein metabolic process	0.561505	0.65127	0	0	1	968
GO:0034645 cellular macromolecule biosynthetic process	3	0.65127	27.273	0.001	Biological Process	GO:0034645	cellular macromolecule biosynthetic process	0.56188	0.65127	0	0	3	3427
GO:0042325 regulation of phosphorylation	1	0.653516	9.091	0.001	Biological Process	GO:0042325	regulation of phosphorylation	0.564983	0.653516	0	0	1	977
GO:0009059 macromolecule biosynthetic process	3	0.655659	27.273	0.001	Biological Process	GO:0009059	macromolecule biosynthetic process	0.568004	0.655659	0	0	3	3454
GO:0065003 protein-containing complex assembly	1	0.663545	9.091	0.001	Biological Process	GO:0065003	protein-containing complex assembly	0.576018	0.663545	0	0	1	1006
GO:0005215 transporter activity	1	0.666443	9.091	0.001	Molecular Function	GO:0005215	transporter activity	0.540559	0.666443	0	0	1	924
GO:0051049 regulation of transport	1	0.668631	9.091	0.001	Biological Process	GO:0051049	regulation of transport	0.581626	0.668631	0	0	1	1021
GO:0003008 system process	1	0.677397	9.091	0.001	Biological Process	GO:0003008	system process	0.590458	0.677397	0	0	1	1045
GO:0004888 transmembrane signaling receptor activity	1	0.678981	9.091	0.001	Molecular Function	GO:0004888	transmembrane signaling receptor activity	0.558273	0.678981	0	0	1	969
GO:0048585 negative regulation of response to stimulus	1	0.687566	9.091	0.001	Biological Process	GO:0048585	negative regulation of response to stimulus	0.600548	0.687566	0	0	1	1073
GO:0003676 nucleic acid binding	2	0.688234	18.182	0.001	Molecular Function	GO:0003676	nucleic acid binding	0.576242	0.688234	0	0	2	2283
GO:0003824 catalytic activity	4	0.688234	36.364	0.001	Molecular Function	GO:0003824	catalytic activity	0.581175	0.688234	0	0	4	4772
GO:0071705 nitrogen compound transport	1	0.690423	9.091	0.001	Biological Process	GO:0071705	nitrogen compound transport	0.60586	0.690423	0	0	1	1088
GO:0006811 ion transport	1	0.690423	9.091	0.001	Biological Process	GO:0006811	ion transport	0.606563	0.690423	0	0	1	1090
GO:0019220 regulation of phosphate metabolic process	1	0.690423	9.091	0.001	Biological Process	GO:0019220	regulation of phosphate metabolic process	0.607616	0.690423	0	0	1	1093
GO:0051174 regulation of phosphorus metabolic process	1	0.690423	9.091	0.001	Biological Process	GO:0051174	regulation of phosphorus metabolic process	0.607966	0.690423	0	0	1	1094
GO:0038023 signaling receptor activity	1	0.691775	9.091	0.001	Molecular Function	GO:0038023	signaling receptor activity	0.591852	0.691775	0	0	1	1059
GO:0060089 molecular transducer activity	1	0.695213	9.091	0.001	Molecular Function	GO:0060089	molecular transducer activity	0.602518	0.695213	0	0	1	1089
GO:0006508 proteolysis	1	0.69573	9.091	0.001	Biological Process	GO:0006508	proteolysis	0.61388	0.69573	0	0	1	1111
GO:0048870 cell motility	1	0.696427	9.091	0.001	Biological Process	GO:0048870	cell motility	0.616978	0.696427	0	0	1	1120
GO:0051674 localization of cell	1	0.696427	9.091	0.001	Biological Process	GO:0051674	localization of cell	0.616978	0.696427	0	0	1	1120
GO:0010629 negative regulation of gene expression	1	0.697341	9.091	0.001	Biological Process	GO:0010629	negative regulation of gene expression	0.61903	0.697341	0	0	1	1126
GO:0098772 molecular function regulator	1	0.697884	9.091	0.001	Molecular Function	GO:0098772	molecular function regulator	0.612587	0.697884	0	0	1	1118
GO:0031981 nuclear lumen	2	0.700573	22.222	0.001	Cellular Component	GO:0031981	nuclear lumen	0.665544	0.700573	0	0	2	2894
GO:0031399 regulation of protein modification process	1	0.710955	9.091	0.001	Biological Process	GO:0031399	regulation of protein modification process	0.63345	0.710955	0	0	1	1169
GO:0010557 positive regulation of macromolecule biosynthetic process	1	0.710955	9.091	0.001	Biological Process	GO:0010557	positive regulation of macromolecule biosynthetic process	0.633779	0.710955	0	0	1	1170
GO:0042592 homeostatic process	1	0.710955	9.091	0.001	Biological Process	GO:0042592	homeostatic process	0.636405	0.710955	0	0	1	1178
GO:0065008 regulation of biological quality	2	0.710955	18.182	0.001	Biological Process	GO:0065008	regulation of biological quality	0.637357	0.710955	0	0	2	2505
GO:0006996 organelle organization	2	0.710955	18.182	0.001	Biological Process	GO:0006996	organelle organization	0.638548	0.710955	0	0	2	2510
GO:0043933 protein-containing complex subunit organization	1	0.710955	9.091	0.001	Biological Process	GO:0043933	protein-containing complex subunit organization	0.639013	0.710955	0	0	1	1186
GO:0045595 regulation of cell differentiation	1	0.710955	9.091	0.001	Biological Process	GO:0045595	regulation of cell differentiation	0.639986	0.710955	0	0	1	1189
GO:0048583 regulation of response to stimulus	2	0.714362	18.182	0.001	Biological Process	GO:0048583	regulation of response to stimulus	0.644462	0.714362	0	0	2	2535
GO:0007165 signal transduction	3	0.714362	27.273	0.001	Biological Process	GO:0007165	signal transduction	0.6456	0.714362	0	0	3	3813
GO:0051649 establishment of localization in cell	1	0.714913	9.091	0.001	Biological Process	GO:0051649	establishment of localization in cell	0.647372	0.714913	0	0	1	1212
GO:0031328 positive regulation of cellular biosynthetic process	1	0.719427	9.091	0.001	Biological Process	GO:0031328	positive regulation of cellular biosynthetic process	0.652742	0.719427	0	0	1	1229
GO:0044238 primary metabolic process	6	0.719717	54.545	0.001	Biological Process	GO:0044238	primary metabolic process	0.654288	0.719717	0	0	6	7487
GO:0031974 membrane-enclosed lumen	2	0.722518	22.222	0.001	Cellular Component	GO:0031974	membrane-enclosed lumen	0.708068	0.722518	0	0	2	3105
GO:0043233 organelle lumen	2	0.722518	22.222	0.001	Cellular Component	GO:0043233	organelle lumen	0.708068	0.722518	0	0	2	3105
GO:0070013 intracellular organelle lumen	2	0.722518	22.222	0.001	Cellular Component	GO:0070013	intracellular organelle lumen	0.708068	0.722518	0	0	2	3105
GO:0009891 positive regulation of biosynthetic process	1	0.723443	9.091	0.001	Biological Process	GO:0009891	positive regulation of biosynthetic process	0.658965	0.723443	0	0	1	1249
GO:0006464 cellular protein modification process	2	0.723497	18.182	0.001	Biological Process	GO:0006464	cellular protein modification process	0.661593	0.723497	0	0	2	2609
GO:0036211 protein modification process	2	0.723497	18.182	0.001	Biological Process	GO:0036211	protein modification process	0.661593	0.723497	0	0	2	2609
GO:0040011 locomotion	1	0.727224	9.091	0.001	Biological Process	GO:0040011	locomotion	0.666298	0.727224	0	0	1	1273
GO:0060255 regulation of macromolecule metabolic process	3	0.729825	27.273	0.001	Biological Process	GO:0060255	regulation of macromolecule metabolic process	0.669982	0.729825	0	0	3	3934
GO:1901363 heterocyclic compound binding	3	0.736761	27.273	0.001	Molecular Function	GO:1901363	heterocyclic compound binding	0.654898	0.736761	0	0	3	3896
GO:0097159 organic cyclic compound binding	3	0.738279	27.273	0.001	Molecular Function	GO:0097159	organic cyclic compound binding	0.664451	0.738279	0	0	3	3944
GO:0051704 multi-organism process	1	0.738619	9.091	0.001	Biological Process	GO:0051704	multi-organism process	0.679371	0.738619	0	0	1	1317
GO:0006468 protein phosphorylation	1	0.739399	9.091	0.001	Biological Process	GO:0006468	protein phosphorylation	0.681407	0.739399	0	0	1	1324
GO:0071702 organic substance transport	1	0.73954	9.091	0.001	Biological Process	GO:0071702	organic substance transport	0.682855	0.73954	0	0	1	1329
GO:0043412 macromolecule modification	2	0.744065	18.182	0.001	Biological Process	GO:0043412	macromolecule modification	0.689042	0.744065	0	0	2	2733
GO:0034654 nucleobase-containing compound biosynthetic process	2	0.744065	18.182	0.001	Biological Process	GO:0034654	nucleobase-containing compound biosynthetic process	0.689686	0.744065	0	0	2	2736
GO:2000026 regulation of multicellular organismal development	1	0.747218	9.091	0.001	Biological Process	GO:2000026	regulation of multicellular organismal development	0.69394	0.747218	0	0	1	1368
GO:0044249 cellular biosynthetic process	3	0.74876	27.273	0.001	Biological Process	GO:0044249	cellular biosynthetic process	0.697167	0.74876	0	0	3	4075
GO:1901360 organic cyclic compound metabolic process	3	0.74876	27.273	0.001	Biological Process	GO:1901360	organic cyclic compound metabolic process	0.699979	0.74876	0	0	3	4090
GO:0018130 heterocycle biosynthetic process	2	0.74876	18.182	0.001	Biological Process	GO:0018130	heterocycle biosynthetic process	0.700711	0.74876	0	0	2	2788
GO:0019438 aromatic compound biosynthetic process	2	0.74876	18.182	0.001	Biological Process	GO:0019438	aromatic compound biosynthetic process	0.700711	0.74876	0	0	2	2788
GO:0006928 movement of cell or subcellular component	1	0.752006	9.091	0.001	Biological Process	GO:0006928	movement of cell or subcellular component	0.706023	0.752006	0	0	1	1412
GO:0023052 signaling	3	0.752006	27.273	0.001	Biological Process	GO:0023052	signaling	0.707402	0.752006	0	0	3	4130
GO:1901576 organic substance biosynthetic process	3	0.752006	27.273	0.001	Biological Process	GO:1901576	organic substance biosynthetic process	0.70777	0.752006	0	0	3	4132
GO:0043170 macromolecule metabolic process	5	0.75701	45.455	0.001	Biological Process	GO:0043170	macromolecule metabolic process	0.714715	0.75701	0	0	5	6641
GO:0007154 cell communication	3	0.75701	27.273	0.001	Biological Process	GO:0007154	cell communication	0.715801	0.75701	0	0	3	4176
GO:1901362 organic cyclic compound biosynthetic process	2	0.75701	18.182	0.001	Biological Process	GO:1901362	organic cyclic compound biosynthetic process	0.716529	0.75701	0	0	2	2865
GO:0071704 organic substance metabolic process	6	0.75701	54.545	0.001	Biological Process	GO:0071704	organic substance metabolic process	0.718168	0.75701	0	0	6	7838
GO:0009058 biosynthetic process	3	0.75701	27.273	0.001	Biological Process	GO:0009058	biosynthetic process	0.719227	0.75701	0	0	3	4195
GO:0051179 localization	3	0.757851	27.273	0.001	Biological Process	GO:0051179	localization	0.721377	0.757851	0	0	3	4207
GO:0006810 transport	2	0.761988	18.182	0.001	Biological Process	GO:0006810	transport	0.726673	0.761988	0	0	2	2916
GO:0016310 phosphorylation	1	0.770661	9.091	0.001	Biological Process	GO:0016310	phosphorylation	0.736318	0.770661	0	0	1	1530
GO:0032268 regulation of cellular protein metabolic process	1	0.782586	9.091	0.001	Biological Process	GO:0032268	regulation of cellular protein metabolic process	0.750607	0.782586	0	0	1	1590
GO:0010605 negative regulation of macromolecule metabolic process	1	0.782586	9.091	0.001	Biological Process	GO:0010605	negative regulation of macromolecule metabolic process	0.751534	0.782586	0	0	1	1594
GO:0051234 establishment of localization	2	0.782586	18.182	0.001	Biological Process	GO:0051234	establishment of localization	0.751896	0.782586	0	0	2	3049
GO:0000166 nucleotide binding	1	0.803661	9.091	0.001	Molecular Function	GO:0000166	nucleotide binding	0.741154	0.803661	0	0	1	1565
GO:1901265 nucleoside phosphate binding	1	0.803661	9.091	0.001	Molecular Function	GO:1901265	nucleoside phosphate binding	0.741154	0.803661	0	0	1	1565
GO:0051641 cellular localization	1	0.813108	9.091	0.001	Biological Process	GO:0051641	cellular localization	0.783509	0.813108	0	0	1	1741
GO:0032879 regulation of localization	1	0.813108	9.091	0.001	Biological Process	GO:0032879	regulation of localization	0.78412	0.813108	0	0	1	1744
GO:0050793 regulation of developmental process	1	0.814749	9.091	0.001	Biological Process	GO:0050793	regulation of developmental process	0.787155	0.814749	0	0	1	1759
GO:0032991 protein-containing complex	2	0.815617	22.222	0.001	Cellular Component	GO:0032991	protein-containing complex	0.807461	0.815617	0	0	2	3698
GO:0046872 metal ion binding	1	0.826166	9.091	0.001	Molecular Function	GO:0046872	metal ion binding	0.771088	0.826166	0	0	1	1698
GO:1901564 organonitrogen compound metabolic process	3	0.829187	27.273	0.001	Biological Process	GO:1901564	organonitrogen compound metabolic process	0.802583	0.829187	0	0	3	4712
GO:0140096 catalytic activity, acting on a protein	1	0.829836	9.091	0.001	Molecular Function	GO:0140096	catalytic activity, acting on a protein	0.783734	0.829836	0	0	1	1759
GO:0043169 cation binding	1	0.832818	9.091	0.001	Molecular Function	GO:0043169	cation binding	0.796125	0.832818	0	0	1	1822
GO:0036094 small molecule binding	1	0.832818	9.091	0.001	Molecular Function	GO:0036094	small molecule binding	0.813416	0.832818	0	0	1	1916
GO:0043167 ion binding	2	0.832818	18.182	0.001	Molecular Function	GO:0043167	ion binding	0.814311	0.832818	0	0	2	3461
GO:0043168 anion binding	1	0.833508	9.091	0.001	Molecular Function	GO:0043168	anion binding	0.824247	0.833508	0	0	1	1979
GO:0044271 cellular nitrogen compound biosynthetic process	2	0.83674	18.182	0.001	Biological Process	GO:0044271	cellular nitrogen compound biosynthetic process	0.811385	0.83674	0	0	2	3408
GO:0090304 nucleic acid metabolic process	2	0.84186	18.182	0.001	Biological Process	GO:0090304	nucleic acid metabolic process	0.81785	0.84186	0	0	2	3452
GO:0044267 cellular protein metabolic process	2	0.845184	18.182	0.001	Biological Process	GO:0044267	cellular protein metabolic process	0.822586	0.845184	0	0	2	3485
GO:0051239 regulation of multicellular organismal process	1	0.872551	9.091	0	Biological Process	GO:0051239	regulation of multicellular organismal process	0.850776	0.872551	0	0	1	2129
GO:0051171 regulation of nitrogen compound metabolic process	2	0.876584	18.182	0.001	Biological Process	GO:0051171	regulation of nitrogen compound metabolic process	0.856271	0.876584	0	0	2	3742
GO:0006139 nucleobase-containing compound metabolic process	2	0.88562	18.182	0.001	Biological Process	GO:0006139	nucleobase-containing compound metabolic process	0.866677	0.88562	0	0	2	3831
GO:0010467 gene expression	2	0.889811	18.182	0.001	Biological Process	GO:0010467	gene expression	0.872363	0.889811	0	0	2	3882
GO:0046483 heterocycle metabolic process	2	0.892922	18.182	0.001	Biological Process	GO:0046483	heterocycle metabolic process	0.877006	0.892922	0	0	2	3925
GO:0006725 cellular aromatic compound metabolic process	2	0.895884	18.182	0.001	Biological Process	GO:0006725	cellular aromatic compound metabolic process	0.881511	0.895884	0	0	2	3968
GO:0019538 protein metabolic process	2	0.89819	18.182	0	Biological Process	GO:0019538	protein metabolic process	0.885381	0.89819	0	0	2	4006
GO:2000112 regulation of cellular macromolecule biosynthetic process	1	0.913504	9.091	0	Biological Process	GO:2000112	regulation of cellular macromolecule biosynthetic process	0.902106	0.913504	0	0	1	2553
GO:0010556 regulation of macromolecule biosynthetic process	1	0.913944	9.091	0	Biological Process	GO:0010556	regulation of macromolecule biosynthetic process	0.90417	0.913944	0	0	1	2574
GO:0031326 regulation of cellular biosynthetic process	1	0.922125	9.091	0	Biological Process	GO:0031326	regulation of cellular biosynthetic process	0.913907	0.922125	0	0	1	2679
GO:0009889 regulation of biosynthetic process	1	0.924132	9.091	0	Biological Process	GO:0009889	regulation of biosynthetic process	0.917543	0.924132	0	0	1	2721
GO:0006807 nitrogen compound metabolic process	4	0.925055	36.364	0.001	Biological Process	GO:0006807	nitrogen compound metabolic process	0.920108	0.925055	0	0	4	7096
GO:0034641 cellular nitrogen compound metabolic process	2	0.934421	18.182	0	Biological Process	GO:0034641	cellular nitrogen compound metabolic process	0.93109	0.934421	0	0	2	4560
GO:0010468 regulation of gene expression	1	0.935035	9.091	0	Biological Process	GO:0010468	regulation of gene expression	0.933368	0.935035	0	0	1	2926
GO:0003674 molecular_function	11	1	100	0.001	Molecular Function	GO:0003674	molecular_function	1	1	0	0	11	13541
GO:0005575 cellular_component	9	1	100	0.001	Cellular Component	GO:0005575	cellular_component	1	1	0	0	9	12249
GO:0008150 biological_process	11	1	100	0.001	Biological Process	GO:0008150	biological_process	1	1	0	0	11	13411

## Sheet: trans
Table S5 GO enrichment analysis of differentially expressed lncRNAs trans-target genes between Mock and VSV-infected BHK-21 cells
id	num	qvalue	per	ratio	class	ID	Descrption	Pvalue	Qvalue	Up	Down	fg_num	bg_num
GO:0007517 muscle organ development	40	8.71264e-09	6.349	0.168	Biological Process	GO:0007517	muscle organ development	1.5614e-12	8.71264e-09	0	0	40	238
GO:0061061 muscle structure development	55	1.4623e-08	8.73	0.13	Biological Process	GO:0061061	muscle structure development	5.2412e-12	1.4623e-08	0	0	55	423
GO:0043292 contractile fiber	26	5.73474e-07	4.506	0.19	Cellular Component	GO:0043292	contractile fiber	9.3552e-10	5.73474e-07	0	0	26	137
GO:0044449 contractile fiber part	23	1.28617e-06	3.986	0.195	Cellular Component	GO:0044449	contractile fiber part	5.12933e-09	1.28617e-06	0	0	23	118
GO:0030016 myofibril	24	1.28617e-06	4.159	0.186	Cellular Component	GO:0030016	myofibril	6.29445e-09	1.28617e-06	0	0	24	129
GO:0060537 muscle tissue development	39	1.49578e-06	6.19	0.14	Biological Process	GO:0060537	muscle tissue development	8.04182e-10	1.49578e-06	0	0	39	278
GO:0003012 muscle system process	35	2.97852e-06	5.556	0.146	Biological Process	GO:0003012	muscle system process	2.13514e-09	2.97852e-06	0	0	35	240
GO:0030017 sarcomere	21	6.32799e-06	3.64	0.189	Cellular Component	GO:0030017	sarcomere	4.12919e-08	6.32799e-06	0	0	21	111
GO:0014706 striated muscle tissue development	36	7.15774e-06	5.714	0.137	Biological Process	GO:0014706	striated muscle tissue development	6.41375e-09	7.15774e-06	0	0	36	262
GO:0005488 binding	525	1.63533e-05	83.599	0.052	Molecular Function	GO:0005488	binding	3.26791e-08	1.63533e-05	0	0	525	10122
GO:0005515 protein binding	371	1.63533e-05	59.076	0.056	Molecular Function	GO:0005515	protein binding	3.49057e-08	1.63533e-05	0	0	371	6569
GO:0048519 negative regulation of biological process	221	2.33912e-05	35.079	0.065	Biological Process	GO:0048519	negative regulation of biological process	2.77157e-08	2.33912e-05	0	0	221	3419
GO:0010468 regulation of gene expression	195	2.33912e-05	30.952	0.067	Biological Process	GO:0010468	regulation of gene expression	2.93438e-08	2.33912e-05	0	0	195	2926
GO:0072359 circulatory system development	69	3.56681e-05	10.952	0.092	Biological Process	GO:0072359	circulatory system development	5.11371e-08	3.56681e-05	0	0	69	750
GO:0048585 negative regulation of response to stimulus	89	4.29977e-05	14.127	0.083	Biological Process	GO:0048585	negative regulation of response to stimulus	6.93511e-08	4.29977e-05	0	0	89	1073
GO:0048523 negative regulation of cellular process	200	5.43659e-05	31.746	0.065	Biological Process	GO:0048523	negative regulation of cellular process	9.74299e-08	5.43659e-05	0	0	200	3066
GO:0048583 regulation of response to stimulus	171	6.9007e-05	27.143	0.067	Biological Process	GO:0048583	regulation of response to stimulus	1.41888e-07	6.9007e-05	0	0	171	2535
GO:0009888 tissue development	105	6.9007e-05	16.667	0.077	Biological Process	GO:0009888	tissue development	1.55663e-07	6.9007e-05	0	0	105	1360
GO:0035914 skeletal muscle cell differentiation	14	6.9007e-05	2.222	0.255	Biological Process	GO:0035914	skeletal muscle cell differentiation	1.60769e-07	6.9007e-05	0	0	14	55
GO:0007519 skeletal muscle tissue development	21	7.51945e-05	3.333	0.174	Biological Process	GO:0007519	skeletal muscle tissue development	1.8866e-07	7.51945e-05	0	0	21	121
GO:0031326 regulation of cellular biosynthetic process	178	7.59052e-05	28.254	0.066	Biological Process	GO:0031326	regulation of cellular biosynthetic process	2.04046e-07	7.59052e-05	0	0	178	2679
GO:0009889 regulation of biosynthetic process	180	7.59531e-05	28.571	0.066	Biological Process	GO:0009889	regulation of biosynthetic process	2.29645e-07	7.59531e-05	0	0	180	2721
GO:2000112 regulation of cellular macromolecule biosynthetic process	171	7.59531e-05	27.143	0.067	Biological Process	GO:2000112	regulation of cellular macromolecule biosynthetic process	2.31398e-07	7.59531e-05	0	0	171	2553
GO:0010556 regulation of macromolecule biosynthetic process	172	7.64383e-05	27.302	0.067	Biological Process	GO:0010556	regulation of macromolecule biosynthetic process	2.46575e-07	7.64383e-05	0	0	172	2574
GO:0005865 striated muscle thin filament	7	8.15074e-05	1.213	0.538	Cellular Component	GO:0005865	striated muscle thin filament	6.64824e-07	8.15074e-05	0	0	7	13
GO:0006355 regulation of transcription, DNA-templated	156	8.82595e-05	24.762	0.068	Biological Process	GO:0006355	regulation of transcription, DNA-templated	3.07633e-07	8.82595e-05	0	0	156	2286
GO:1903506 regulation of nucleic acid-templated transcription	156	8.82595e-05	24.762	0.068	Biological Process	GO:1903506	regulation of nucleic acid-templated transcription	3.16342e-07	8.82595e-05	0	0	156	2287
GO:2001141 regulation of RNA biosynthetic process	156	9.65968e-05	24.762	0.068	Biological Process	GO:2001141	regulation of RNA biosynthetic process	3.63536e-07	9.65968e-05	0	0	156	2292
GO:0060538 skeletal muscle organ development	21	9.70396e-05	3.333	0.167	Biological Process	GO:0060538	skeletal muscle organ development	3.82593e-07	9.70396e-05	0	0	21	126
GO:0019222 regulation of metabolic process	260	9.83622e-05	41.27	0.06	Biological Process	GO:0019222	regulation of metabolic process	4.05435e-07	9.83622e-05	0	0	260	4300
GO:0050789 regulation of biological process	430	0.000104339	68.254	0.054	Biological Process	GO:0050789	regulation of biological process	4.48772e-07	0.000104339	0	0	430	7899
GO:0014902 myotube differentiation	17	0.000108537	2.698	0.195	Biological Process	GO:0014902	myotube differentiation	4.86276e-07	0.000108537	0	0	17	87
GO:0060255 regulation of macromolecule metabolic process	241	0.000113858	38.254	0.061	Biological Process	GO:0060255	regulation of macromolecule metabolic process	5.30519e-07	0.000113858	0	0	241	3934
GO:0019219 regulation of nucleobase-containing compound metabolic process	174	0.000122522	27.619	0.066	Biological Process	GO:0019219	regulation of nucleobase-containing compound metabolic process	5.92847e-07	0.000122522	0	0	174	2645
GO:0080090 regulation of primary metabolic process	236	0.000125608	37.46	0.061	Biological Process	GO:0080090	regulation of primary metabolic process	6.3029e-07	0.000125608	0	0	236	3843
GO:0051146 striated muscle cell differentiation	26	0.000126389	4.127	0.139	Biological Process	GO:0051146	striated muscle cell differentiation	6.56862e-07	0.000126389	0	0	26	187
GO:0031323 regulation of cellular metabolic process	242	0.000137387	38.413	0.061	Biological Process	GO:0031323	regulation of cellular metabolic process	7.38639e-07	0.000137387	0	0	242	3969
GO:0099512 supramolecular fiber	42	0.000155705	7.279	0.103	Cellular Component	GO:0099512	supramolecular fiber	1.57795e-06	0.000155705	0	0	42	409
GO:0099080 supramolecular complex	42	0.000155705	7.279	0.102	Cellular Component	GO:0099080	supramolecular complex	2.03203e-06	0.000155705	0	0	42	413
GO:0099081 supramolecular polymer	42	0.000155705	7.279	0.102	Cellular Component	GO:0099081	supramolecular polymer	2.03203e-06	0.000155705	0	0	42	413
GO:0051171 regulation of nitrogen compound metabolic process	230	0.000165781	36.508	0.061	Biological Process	GO:0051171	regulation of nitrogen compound metabolic process	9.21003e-07	0.000165781	0	0	230	3742
GO:0051252 regulation of RNA metabolic process	162	0.000194162	25.714	0.066	Biological Process	GO:0051252	regulation of RNA metabolic process	1.11347e-06	0.000194162	0	0	162	2445
GO:0009968 negative regulation of signal transduction	69	0.000196092	10.952	0.085	Biological Process	GO:0009968	negative regulation of signal transduction	1.16857e-06	0.000196092	0	0	69	815
GO:0010605 negative regulation of macromolecule metabolic process	115	0.000196092	18.254	0.072	Biological Process	GO:0010605	negative regulation of macromolecule metabolic process	1.21893e-06	0.000196092	0	0	115	1594
GO:0042692 muscle cell differentiation	30	0.000196092	4.762	0.123	Biological Process	GO:0042692	muscle cell differentiation	1.22997e-06	0.000196092	0	0	30	243
GO:0065007 biological regulation	448	0.00025732	71.111	0.054	Biological Process	GO:0065007	biological regulation	1.66013e-06	0.00025732	0	0	448	8371
GO:0051239 regulation of multicellular organismal process	144	0.000260031	22.857	0.068	Biological Process	GO:0051239	regulation of multicellular organismal process	1.74718e-06	0.000260031	0	0	144	2129
GO:0048644 muscle organ morphogenesis	14	0.000260031	2.222	0.212	Biological Process	GO:0048644	muscle organ morphogenesis	1.77082e-06	0.000260031	0	0	14	66
GO:0009966 regulation of signal transduction	131	0.000287699	20.794	0.069	Biological Process	GO:0009966	regulation of signal transduction	2.0108e-06	0.000287699	0	0	131	1897
GO:0010629 negative regulation of gene expression	87	0.000291011	13.81	0.077	Biological Process	GO:0010629	negative regulation of gene expression	2.0861e-06	0.000291011	0	0	87	1126
GO:0007166 cell surface receptor signaling pathway	118	0.000312936	18.73	0.071	Biological Process	GO:0007166	cell surface receptor signaling pathway	2.29935e-06	0.000312936	0	0	118	1668
GO:0048518 positive regulation of biological process	240	0.000359633	38.095	0.06	Biological Process	GO:0048518	positive regulation of biological process	2.70692e-06	0.000359633	0	0	240	3991
GO:0010648 negative regulation of cell communication	71	0.000365748	11.27	0.082	Biological Process	GO:0010648	negative regulation of cell communication	2.81849e-06	0.000365748	0	0	71	868
GO:0023057 negative regulation of signaling	71	0.000387929	11.27	0.082	Biological Process	GO:0023057	negative regulation of signaling	3.05894e-06	0.000387929	0	0	71	870
GO:0060415 muscle tissue morphogenesis	13	0.000399195	2.063	0.217	Biological Process	GO:0060415	muscle tissue morphogenesis	3.21932e-06	0.000399195	0	0	13	60
GO:1901861 regulation of muscle tissue development	16	0.000472653	2.54	0.178	Biological Process	GO:1901861	regulation of muscle tissue development	3.89642e-06	0.000472653	0	0	16	90
GO:0045935 positive regulation of nucleobase-containing compound metabolic process	92	0.000510872	14.603	0.075	Biological Process	GO:0045935	positive regulation of nucleobase-containing compound metabolic process	4.30305e-06	0.000510872	0	0	92	1232
GO:0031325 positive regulation of cellular metabolic process	141	0.00055568	22.381	0.067	Biological Process	GO:0031325	positive regulation of cellular metabolic process	4.78004e-06	0.00055568	0	0	141	2112
GO:0006351 transcription, DNA-templated	157	0.000561652	24.921	0.065	Biological Process	GO:0006351	transcription, DNA-templated	4.93207e-06	0.000561652	0	0	157	2411
GO:0097659 nucleic acid-templated transcription	157	0.000563927	24.921	0.065	Biological Process	GO:0097659	nucleic acid-templated transcription	5.05311e-06	0.000563927	0	0	157	2412
GO:0071496 cellular response to external stimulus	24	0.000601744	3.81	0.13	Biological Process	GO:0071496	cellular response to external stimulus	5.49981e-06	0.000601744	0	0	24	184
GO:0005861 troponin complex	5	0.000772524	0.867	0.625	Cellular Component	GO:0005861	troponin complex	1.13421e-05	0.000772524	0	0	5	8
GO:0032774 RNA biosynthetic process	157	0.000777095	24.921	0.065	Biological Process	GO:0032774	RNA biosynthetic process	7.24174e-06	0.000777095	0	0	157	2427
GO:0009892 negative regulation of metabolic process	122	0.00078125	19.365	0.069	Biological Process	GO:0009892	negative regulation of metabolic process	7.42048e-06	0.00078125	0	0	122	1781
GO:0001944 vasculature development	47	0.000922876	7.46	0.091	Biological Process	GO:0001944	vasculature development	9.09645e-06	0.000922876	0	0	47	514
GO:0072358 cardiovascular system development	47	0.000922876	7.46	0.091	Biological Process	GO:0072358	cardiovascular system development	9.09645e-06	0.000922876	0	0	47	514
GO:2000113 negative regulation of cellular macromolecule biosynthetic process	71	0.00110974	11.27	0.079	Biological Process	GO:2000113	negative regulation of cellular macromolecule biosynthetic process	1.11372e-05	0.00110974	0	0	71	903
GO:0016202 regulation of striated muscle tissue development	15	0.00112343	2.381	0.172	Biological Process	GO:0016202	regulation of striated muscle tissue development	1.14759e-05	0.00112343	0	0	15	87
GO:0001568 blood vessel development	45	0.00115831	7.143	0.092	Biological Process	GO:0001568	blood vessel development	1.20398e-05	0.00115831	0	0	45	489
GO:0090257 regulation of muscle system process	19	0.00116332	3.016	0.144	Biological Process	GO:0090257	regulation of muscle system process	1.26027e-05	0.00116332	0	0	19	132
GO:0034654 nucleobase-containing compound biosynthetic process	172	0.00116332	27.302	0.063	Biological Process	GO:0034654	nucleobase-containing compound biosynthetic process	1.2628e-05	0.00116332	0	0	172	2736
GO:0043500 muscle adaptation	12	0.00116332	1.905	0.207	Biological Process	GO:0043500	muscle adaptation	1.27172e-05	0.00116332	0	0	12	58
GO:0043502 regulation of muscle adaptation	10	0.00130235	1.587	0.244	Biological Process	GO:0043502	regulation of muscle adaptation	1.45568e-05	0.00130235	0	0	10	41
GO:0007520 myoblast fusion	9	0.00130235	1.429	0.273	Biological Process	GO:0007520	myoblast fusion	1.47039e-05	0.00130235	0	0	9	33
GO:0048514 blood vessel morphogenesis	40	0.00130239	6.349	0.096	Biological Process	GO:0048514	blood vessel morphogenesis	1.49951e-05	0.00130239	0	0	40	418
GO:0009893 positive regulation of metabolic process	149	0.00130239	23.651	0.065	Biological Process	GO:0009893	positive regulation of metabolic process	1.51712e-05	0.00130239	0	0	149	2308
GO:0010558 negative regulation of macromolecule biosynthetic process	71	0.00136391	11.27	0.078	Biological Process	GO:0010558	negative regulation of macromolecule biosynthetic process	1.61323e-05	0.00136391	0	0	71	913
GO:0050794 regulation of cellular process	397	0.00136744	63.016	0.054	Biological Process	GO:0050794	regulation of cellular process	1.64191e-05	0.00136744	0	0	397	7370
GO:0036379 myofilament	7	0.00137829	1.213	0.35	Cellular Component	GO:0036379	myofilament	2.24843e-05	0.00137829	0	0	7	20
GO:0048634 regulation of muscle organ development	15	0.00143783	2.381	0.167	Biological Process	GO:0048634	regulation of muscle organ development	1.7522e-05	0.00143783	0	0	15	90
GO:0051172 negative regulation of nitrogen compound metabolic process	101	0.00152181	16.032	0.07	Biological Process	GO:0051172	negative regulation of nitrogen compound metabolic process	1.88181e-05	0.00152181	0	0	101	1437
GO:0032502 developmental process	236	0.00157431	37.46	0.059	Biological Process	GO:0032502	developmental process	1.97495e-05	0.00157431	0	0	236	4013
GO:0032501 multicellular organismal process	266	0.00166108	42.222	0.058	Biological Process	GO:0032501	multicellular organismal process	2.11356e-05	0.00166108	0	0	266	4623
GO:0045892 negative regulation of transcription, DNA-templated	63	0.00168346	10	0.08	Biological Process	GO:0045892	negative regulation of transcription, DNA-templated	2.1722e-05	0.00168346	0	0	63	788
GO:1903507 negative regulation of nucleic acid-templated transcription	63	0.00172609	10	0.08	Biological Process	GO:1903507	negative regulation of nucleic acid-templated transcription	2.25815e-05	0.00172609	0	0	63	789
GO:1902679 negative regulation of RNA biosynthetic process	63	0.00183957	10	0.08	Biological Process	GO:1902679	negative regulation of RNA biosynthetic process	2.43957e-05	0.00183957	0	0	63	791
GO:0006936 muscle contraction	23	0.00198544	3.651	0.122	Biological Process	GO:0006936	muscle contraction	2.69091e-05	0.00198544	0	0	23	189
GO:0048522 positive regulation of cellular process	208	0.00198544	33.016	0.06	Biological Process	GO:0048522	positive regulation of cellular process	2.70418e-05	0.00198544	0	0	208	3473
GO:0035556 intracellular signal transduction	113	0.00223897	17.937	0.068	Biological Process	GO:0035556	intracellular signal transduction	3.08962e-05	0.00223897	0	0	113	1671
GO:0009991 response to extracellular stimulus	26	0.00249166	4.127	0.112	Biological Process	GO:0009991	response to extracellular stimulus	3.51818e-05	0.00249166	0	0	26	232
GO:0051254 positive regulation of RNA metabolic process	81	0.00249166	12.857	0.073	Biological Process	GO:0051254	positive regulation of RNA metabolic process	3.58671e-05	0.00249166	0	0	81	1107
GO:0003177 pulmonary valve development	6	0.00249166	0.952	0.4	Biological Process	GO:0003177	pulmonary valve development	3.64901e-05	0.00249166	0	0	6	15
GO:0045934 negative regulation of nucleobase-containing compound metabolic process	71	0.00249166	11.27	0.076	Biological Process	GO:0045934	negative regulation of nucleobase-containing compound metabolic process	3.65154e-05	0.00249166	0	0	71	936
GO:0048856 anatomical structure development	224	0.00249166	35.556	0.059	Biological Process	GO:0048856	anatomical structure development	3.75588e-05	0.00249166	0	0	224	3808
GO:0018130 heterocycle biosynthetic process	172	0.00249166	27.302	0.062	Biological Process	GO:0018130	heterocycle biosynthetic process	3.81063e-05	0.00249166	0	0	172	2788
GO:0019438 aromatic compound biosynthetic process	172	0.00249166	27.302	0.062	Biological Process	GO:0019438	aromatic compound biosynthetic process	3.81063e-05	0.00249166	0	0	172	2788
GO:0051253 negative regulation of RNA metabolic process	66	0.00249166	10.476	0.077	Biological Process	GO:0051253	negative regulation of RNA metabolic process	3.8286e-05	0.00249166	0	0	66	853
GO:0009891 positive regulation of biosynthetic process	89	0.00249166	14.127	0.071	Biological Process	GO:0009891	positive regulation of biosynthetic process	3.84019e-05	0.00249166	0	0	89	1249
GO:0010033 response to organic substance	114	0.00256805	18.095	0.067	Biological Process	GO:0010033	response to organic substance	4.07917e-05	0.00256805	0	0	114	1700
GO:0007275 multicellular organism development	203	0.00256805	32.222	0.06	Biological Process	GO:0007275	multicellular organism development	4.08094e-05	0.00256805	0	0	203	3396
GO:0033002 muscle cell proliferation	16	0.00256805	2.54	0.148	Biological Process	GO:0033002	muscle cell proliferation	4.21154e-05	0.00256805	0	0	16	108
GO:0045893 positive regulation of transcription, DNA-templated	77	0.00256805	12.222	0.074	Biological Process	GO:0045893	positive regulation of transcription, DNA-templated	4.22705e-05	0.00256805	0	0	77	1043
GO:1903508 positive regulation of nucleic acid-templated transcription	77	0.00256805	12.222	0.074	Biological Process	GO:1903508	positive regulation of nucleic acid-templated transcription	4.22705e-05	0.00256805	0	0	77	1043
GO:0000768 syncytium formation by plasma membrane fusion	10	0.00256805	1.587	0.217	Biological Process	GO:0000768	syncytium formation by plasma membrane fusion	4.28008e-05	0.00256805	0	0	10	46
GO:0140253 cell-cell fusion	10	0.00256805	1.587	0.217	Biological Process	GO:0140253	cell-cell fusion	4.28008e-05	0.00256805	0	0	10	46
GO:1902680 positive regulation of RNA biosynthetic process	77	0.0025916	12.222	0.074	Biological Process	GO:1902680	positive regulation of RNA biosynthetic process	4.36578e-05	0.0025916	0	0	77	1044
GO:0031327 negative regulation of cellular biosynthetic process	72	0.00262739	11.429	0.075	Biological Process	GO:0031327	negative regulation of cellular biosynthetic process	4.47714e-05	0.00262739	0	0	72	959
GO:0050793 regulation of developmental process	117	0.00262739	18.571	0.067	Biological Process	GO:0050793	regulation of developmental process	4.52024e-05	0.00262739	0	0	117	1759
GO:0048513 animal organ development	147	0.00263389	23.333	0.063	Biological Process	GO:0048513	animal organ development	4.57863e-05	0.00263389	0	0	147	2319
GO:0060977 coronary vasculature morphogenesis	5	0.00265318	0.794	0.5	Biological Process	GO:0060977	coronary vasculature morphogenesis	4.65971e-05	0.00265318	0	0	5	10
GO:0010628 positive regulation of gene expression	93	0.00267172	14.762	0.07	Biological Process	GO:0010628	positive regulation of gene expression	4.74014e-05	0.00267172	0	0	93	1327
GO:0048646 anatomical structure formation involved in morphogenesis	63	0.00267584	10	0.078	Biological Process	GO:0048646	anatomical structure formation involved in morphogenesis	4.79541e-05	0.00267584	0	0	63	809
GO:0051173 positive regulation of nitrogen compound metabolic process	130	0.00278664	20.635	0.065	Biological Process	GO:0051173	positive regulation of nitrogen compound metabolic process	5.04392e-05	0.00278664	0	0	130	2004
GO:0006949 syncytium formation	10	0.00285073	1.587	0.213	Biological Process	GO:0006949	syncytium formation	5.21101e-05	0.00285073	0	0	10	47
GO:0010646 regulation of cell communication	138	0.00287553	21.905	0.064	Biological Process	GO:0010646	regulation of cell communication	5.31522e-05	0.00287553	0	0	138	2156
GO:0070848 response to growth factor	40	0.00287553	6.349	0.09	Biological Process	GO:0070848	response to growth factor	5.35942e-05	0.00287553	0	0	40	442
GO:0023051 regulation of signaling	139	0.00290156	22.063	0.064	Biological Process	GO:0023051	regulation of signaling	5.45992e-05	0.00290156	0	0	139	2176
GO:0031328 positive regulation of cellular biosynthetic process	87	0.00316686	13.81	0.071	Biological Process	GO:0031328	positive regulation of cellular biosynthetic process	6.0159e-05	0.00316686	0	0	87	1229
GO:0003151 outflow tract morphogenesis	11	0.00355952	1.746	0.19	Biological Process	GO:0003151	outflow tract morphogenesis	6.82561e-05	0.00355952	0	0	11	58
GO:0031324 negative regulation of cellular metabolic process	106	0.00358736	16.825	0.067	Biological Process	GO:0031324	negative regulation of cellular metabolic process	6.94327e-05	0.00358736	0	0	106	1575
GO:0009890 negative regulation of biosynthetic process	72	0.00375968	11.429	0.074	Biological Process	GO:0009890	negative regulation of biosynthetic process	7.34419e-05	0.00375968	0	0	72	974
GO:0003208 cardiac ventricle morphogenesis	11	0.00407816	1.746	0.186	Biological Process	GO:0003208	cardiac ventricle morphogenesis	8.03938e-05	0.00407816	0	0	11	59
GO:1901362 organic cyclic compound biosynthetic process	174	0.00409171	27.619	0.061	Biological Process	GO:1901362	organic cyclic compound biosynthetic process	8.18721e-05	0.00409171	0	0	174	2865
GO:0003184 pulmonary valve morphogenesis	5	0.00409171	0.794	0.455	Biological Process	GO:0003184	pulmonary valve morphogenesis	8.21275e-05	0.00409171	0	0	5	11
GO:0010557 positive regulation of macromolecule biosynthetic process	83	0.00415983	13.175	0.071	Biological Process	GO:0010557	positive regulation of macromolecule biosynthetic process	8.42403e-05	0.00415983	0	0	83	1170
GO:0044421 extracellular region part	64	0.004546	11.092	0.076	Cellular Component	GO:0044421	extracellular region part	8.15759e-05	0.004546	0	0	64	840
GO:0009653 anatomical structure morphogenesis	121	0.004676	19.206	0.065	Biological Process	GO:0009653	anatomical structure morphogenesis	9.55312e-05	0.004676	0	0	121	1864
GO:0005623 cell	523	0.00475497	90.641	0.05	Cellular Component	GO:0005623	cell	0.000100839	0.00475497	0	0	523	10472
GO:0044464 cell part	523	0.00475497	90.641	0.05	Cellular Component	GO:0044464	cell part	0.000100839	0.00475497	0	0	523	10472
GO:0010604 positive regulation of macromolecule metabolic process	134	0.00493146	21.27	0.064	Biological Process	GO:0010604	positive regulation of macromolecule metabolic process	0.000101634	0.00493146	0	0	134	2110
GO:0003150 muscular septum morphogenesis	3	0.0049641	0.476	1	Biological Process	GO:0003150	muscular septum morphogenesis	0.000103196	0.0049641	0	0	3	3
GO:0055008 cardiac muscle tissue morphogenesis	10	0.00517638	1.587	0.196	Biological Process	GO:0055008	cardiac muscle tissue morphogenesis	0.000108537	0.00517638	0	0	10	51
GO:0010830 regulation of myotube differentiation	9	0.005504	1.429	0.214	Biological Process	GO:0010830	regulation of myotube differentiation	0.000116393	0.005504	0	0	9	42
GO:0005654 nucleoplasm	155	0.00568255	26.863	0.061	Cellular Component	GO:0005654	nucleoplasm	0.000129781	0.00568255	0	0	155	2523
GO:0003008 system process	75	0.00622543	11.905	0.072	Biological Process	GO:0003008	system process	0.000132765	0.00622543	0	0	75	1045
GO:0060021 roof of mouth development	12	0.0064022	1.905	0.164	Biological Process	GO:0060021	roof of mouth development	0.000137682	0.0064022	0	0	12	73
GO:0014855 striated muscle cell proliferation	9	0.00650922	1.429	0.209	Biological Process	GO:0014855	striated muscle cell proliferation	0.00014115	0.00650922	0	0	9	43
GO:0060982 coronary artery morphogenesis	4	0.0068927	0.635	0.571	Biological Process	GO:0060982	coronary artery morphogenesis	0.000150701	0.0068927	0	0	4	7
GO:0001649 osteoblast differentiation	18	0.0069429	2.857	0.124	Biological Process	GO:0001649	osteoblast differentiation	0.000153042	0.0069429	0	0	18	145
GO:0140110 transcription regulator activity	76	0.00730024	12.102	0.074	Molecular Function	GO:0140110	transcription regulator activity	2.86418e-05	0.00730024	0	0	76	1027
GO:0044212 transcription regulatory region DNA binding	50	0.00730024	7.962	0.084	Molecular Function	GO:0044212	transcription regulatory region DNA binding	3.73062e-05	0.00730024	0	0	50	598
GO:0001067 regulatory region nucleic acid binding	50	0.00730024	7.962	0.083	Molecular Function	GO:0001067	regulatory region nucleic acid binding	3.89554e-05	0.00730024	0	0	50	599
GO:0042127 regulation of cell proliferation	75	0.00757909	11.905	0.071	Biological Process	GO:0042127	regulation of cell proliferation	0.000168424	0.00757909	0	0	75	1053
GO:0048731 system development	186	0.0077519	29.524	0.059	Biological Process	GO:0048731	system development	0.000173654	0.0077519	0	0	186	3140
GO:0006357 regulation of transcription by RNA polymerase II	94	0.0080863	14.921	0.067	Biological Process	GO:0006357	regulation of transcription by RNA polymerase II	0.000182594	0.0080863	0	0	94	1395
GO:1902531 regulation of intracellular signal transduction	76	0.00866535	12.063	0.071	Biological Process	GO:1902531	regulation of intracellular signal transduction	0.000197222	0.00866535	0	0	76	1076
GO:0015629 actin cytoskeleton	31	0.00888186	5.373	0.093	Cellular Component	GO:0015629	actin cytoskeleton	0.000217337	0.00888186	0	0	31	332
GO:0000976 transcription regulatory region sequence-specific DNA binding	49	0.00900551	7.803	0.083	Molecular Function	GO:0000976	transcription regulatory region sequence-specific DNA binding	5.7666e-05	0.00900551	0	0	49	592
GO:0006941 striated muscle contraction	15	0.00911164	2.381	0.135	Biological Process	GO:0006941	striated muscle contraction	0.000209013	0.00911164	0	0	15	111
GO:0003700 DNA-binding transcription factor activity	57	0.00913697	9.076	0.078	Molecular Function	GO:0003700	DNA-binding transcription factor activity	6.82591e-05	0.00913697	0	0	57	728
GO:0030154 cell differentiation	157	0.00931382	24.921	0.061	Biological Process	GO:0030154	cell differentiation	0.00021532	0.00931382	0	0	157	2586
GO:0001666 response to hypoxia	17	0.00998342	2.698	0.124	Biological Process	GO:0001666	response to hypoxia	0.000232589	0.00998342	0	0	17	137
GO:0070482 response to oxygen levels	18	0.0100225	2.857	0.12	Biological Process	GO:0070482	response to oxygen levels	0.000235296	0.0100225	0	0	18	150
GO:0071363 cellular response to growth factor stimulus	37	0.0112993	5.873	0.086	Biological Process	GO:0071363	cellular response to growth factor stimulus	0.000267296	0.0112993	0	0	37	429
GO:0031674 I band	12	0.0115952	2.08	0.152	Cellular Component	GO:0031674	I band	0.000302649	0.0115952	0	0	12	79
GO:0036293 response to decreased oxygen levels	17	0.0116225	2.698	0.122	Biological Process	GO:0036293	response to decreased oxygen levels	0.000277025	0.0116225	0	0	17	139
GO:1903829 positive regulation of cellular protein localization	22	0.012333	3.492	0.106	Biological Process	GO:1903829	positive regulation of cellular protein localization	0.000296169	0.012333	0	0	22	207
GO:0051153 regulation of striated muscle cell differentiation	11	0.0124067	1.746	0.162	Biological Process	GO:0051153	regulation of striated muscle cell differentiation	0.000300162	0.0124067	0	0	11	68
GO:0065009 regulation of molecular function	105	0.0128757	16.667	0.065	Biological Process	GO:0065009	regulation of molecular function	0.000313816	0.0128757	0	0	105	1619
GO:0001228 DNA-binding transcription activator activity, RNA polymerase II-specific	29	0.0131034	4.618	0.098	Molecular Function	GO:0001228	DNA-binding transcription activator activity, RNA polymerase II-specific	0.000111875	0.0131034	0	0	29	295
GO:0051240 positive regulation of multicellular organismal process	81	0.0132591	12.857	0.068	Biological Process	GO:0051240	positive regulation of multicellular organismal process	0.000325536	0.0132591	0	0	81	1183
GO:0048869 cellular developmental process	163	0.0137153	25.873	0.06	Biological Process	GO:0048869	cellular developmental process	0.000339196	0.0137153	0	0	163	2727
GO:0031668 cellular response to extracellular stimulus	18	0.0142007	2.857	0.116	Biological Process	GO:0031668	cellular response to extracellular stimulus	0.000353745	0.0142007	0	0	18	155
GO:0007507 heart development	34	0.0145959	5.397	0.087	Biological Process	GO:0007507	heart development	0.00036832	0.0145959	0	0	34	389
GO:0022603 regulation of anatomical structure morphogenesis	51	0.0145959	8.095	0.077	Biological Process	GO:0022603	regulation of anatomical structure morphogenesis	0.000368821	0.0145959	0	0	51	665
GO:0001570 vasculogenesis	10	0.0148738	1.587	0.169	Biological Process	GO:0001570	vasculogenesis	0.000380538	0.0148738	0	0	10	59
GO:0045595 regulation of cell differentiation	81	0.0148738	12.857	0.068	Biological Process	GO:0045595	regulation of cell differentiation	0.000381174	0.0148738	0	0	81	1189
GO:0006950 response to stress	138	0.0149937	21.905	0.061	Biological Process	GO:0006950	response to stress	0.000386934	0.0149937	0	0	138	2251
GO:0000977 RNA polymerase II regulatory region sequence-specific DNA binding	42	0.0171904	6.688	0.083	Molecular Function	GO:0000977	RNA polymerase II regulatory region sequence-specific DNA binding	0.000183462	0.0171904	0	0	42	506
GO:0001012 RNA polymerase II regulatory region DNA binding	42	0.0171904	6.688	0.083	Molecular Function	GO:0001012	RNA polymerase II regulatory region DNA binding	0.000183462	0.0171904	0	0	42	506
GO:0003677 DNA binding	91	0.0172328	14.49	0.067	Molecular Function	GO:0003677	DNA binding	0.000202306	0.0172328	0	0	91	1362
GO:0014841 skeletal muscle satellite cell proliferation	4	0.0193554	0.635	0.444	Biological Process	GO:0014841	skeletal muscle satellite cell proliferation	0.000502964	0.0193554	0	0	4	9
GO:0003009 skeletal muscle contraction	6	0.0203079	0.952	0.261	Biological Process	GO:0003009	skeletal muscle contraction	0.000533235	0.0203079	0	0	6	23
GO:0048584 positive regulation of response to stimulus	93	0.0203079	14.762	0.065	Biological Process	GO:0048584	positive regulation of response to stimulus	0.000536997	0.0203079	0	0	93	1421
GO:0010594 regulation of endothelial cell migration	15	0.0203079	2.381	0.124	Biological Process	GO:0010594	regulation of endothelial cell migration	0.000538633	0.0203079	0	0	15	121
GO:0043154 negative regulation of cysteine-type endopeptidase activity involved in apoptotic process	8	0.0204373	1.27	0.195	Biological Process	GO:0043154	negative regulation of cysteine-type endopeptidase activity involved in apoptotic process	0.000547153	0.0204373	0	0	8	41
GO:0009628 response to abiotic stimulus	48	0.0204373	7.619	0.077	Biological Process	GO:0009628	response to abiotic stimulus	0.000549389	0.0204373	0	0	48	626
GO:1901342 regulation of vasculature development	23	0.0205466	3.651	0.1	Biological Process	GO:1901342	regulation of vasculature development	0.000556011	0.0205466	0	0	23	231
GO:0051147 regulation of muscle cell differentiation	13	0.0216395	2.063	0.134	Biological Process	GO:0051147	regulation of muscle cell differentiation	0.000589462	0.0216395	0	0	13	97
GO:0035082 axoneme assembly	9	0.0230378	1.429	0.173	Biological Process	GO:0035082	axoneme assembly	0.000631683	0.0230378	0	0	9	52
GO:0051241 negative regulation of multicellular organismal process	59	0.0235053	9.365	0.072	Biological Process	GO:0051241	negative regulation of multicellular organismal process	0.000648713	0.0235053	0	0	59	819
GO:0006928 movement of cell or subcellular component	92	0.0240232	14.603	0.065	Biological Process	GO:0006928	movement of cell or subcellular component	0.00066731	0.0240232	0	0	92	1412
GO:0048641 regulation of skeletal muscle tissue development	7	0.0256167	1.111	0.212	Biological Process	GO:0048641	regulation of skeletal muscle tissue development	0.000716166	0.0256167	0	0	7	33
GO:0006468 protein phosphorylation	87	0.0257447	13.81	0.066	Biological Process	GO:0006468	protein phosphorylation	0.000728859	0.0257447	0	0	87	1324
GO:0003341 cilium movement	9	0.0257447	1.429	0.17	Biological Process	GO:0003341	cilium movement	0.000729762	0.0257447	0	0	9	53
GO:0044057 regulation of system process	29	0.0257447	4.603	0.089	Biological Process	GO:0044057	regulation of system process	0.000737112	0.0257447	0	0	29	326
GO:0009887 animal organ morphogenesis	55	0.0257447	8.73	0.073	Biological Process	GO:0009887	animal organ morphogenesis	0.000738198	0.0257447	0	0	55	754
GO:0033554 cellular response to stress	81	0.026137	12.857	0.067	Biological Process	GO:0033554	cellular response to stress	0.000754131	0.026137	0	0	81	1216
GO:0045844 positive regulation of striated muscle tissue development	8	0.0261704	1.27	0.186	Biological Process	GO:0045844	positive regulation of striated muscle tissue development	0.000764476	0.0261704	0	0	8	43
GO:0048636 positive regulation of muscle organ development	8	0.0261704	1.27	0.186	Biological Process	GO:0048636	positive regulation of muscle organ development	0.000764476	0.0261704	0	0	8	43
GO:1901700 response to oxygen-containing compound	59	0.026411	9.365	0.072	Biological Process	GO:1901700	response to oxygen-containing compound	0.000776238	0.026411	0	0	59	825
GO:0006366 transcription by RNA polymerase II	94	0.0265009	14.921	0.065	Biological Process	GO:0006366	transcription by RNA polymerase II	0.000783627	0.0265009	0	0	94	1456
GO:0035239 tube morphogenesis	47	0.0268109	7.46	0.076	Biological Process	GO:0035239	tube morphogenesis	0.000799976	0.0268109	0	0	47	620
GO:0051093 negative regulation of developmental process	50	0.0268109	7.937	0.075	Biological Process	GO:0051093	negative regulation of developmental process	0.000804224	0.0268109	0	0	50	671
GO:0014856 skeletal muscle cell proliferation	4	0.0268109	0.635	0.4	Biological Process	GO:0014856	skeletal muscle cell proliferation	0.000807209	0.0268109	0	0	4	10
GO:2000026 regulation of multicellular organismal development	89	0.0283655	14.127	0.065	Biological Process	GO:2000026	regulation of multicellular organismal development	0.000862824	0.0283655	0	0	89	1368
GO:0003215 cardiac right ventricle morphogenesis	5	0.0283655	0.794	0.294	Biological Process	GO:0003215	cardiac right ventricle morphogenesis	0.000869267	0.0283655	0	0	5	17
GO:0032897 negative regulation of viral transcription	5	0.0283655	0.794	0.294	Biological Process	GO:0032897	negative regulation of viral transcription	0.000869267	0.0283655	0	0	5	17
GO:1901863 positive regulation of muscle tissue development	8	0.0289175	1.27	0.182	Biological Process	GO:1901863	positive regulation of muscle tissue development	0.000896548	0.0289175	0	0	8	44
GO:2000117 negative regulation of cysteine-type endopeptidase activity	8	0.0289175	1.27	0.182	Biological Process	GO:2000117	negative regulation of cysteine-type endopeptidase activity	0.000896548	0.0289175	0	0	8	44
GO:0007167 enzyme linked receptor protein signaling pathway	50	0.0293869	7.937	0.074	Biological Process	GO:0007167	enzyme linked receptor protein signaling pathway	0.000916364	0.0293869	0	0	50	675
GO:0033017 sarcoplasmic reticulum membrane	4	0.0293897	0.693	0.4	Cellular Component	GO:0033017	sarcoplasmic reticulum membrane	0.00081505	0.0293897	0	0	4	10
GO:0003231 cardiac ventricle development	13	0.029531	2.063	0.127	Biological Process	GO:0003231	cardiac ventricle development	0.000954785	0.029531	0	0	13	102
GO:0014866 skeletal myofibril assembly	3	0.029531	0.476	0.6	Biological Process	GO:0014866	skeletal myofibril assembly	0.000960929	0.029531	0	0	3	5
GO:0030240 skeletal muscle thin filament assembly	3	0.029531	0.476	0.6	Biological Process	GO:0030240	skeletal muscle thin filament assembly	0.000960929	0.029531	0	0	3	5
GO:0036289 peptidyl-serine autophosphorylation	3	0.029531	0.476	0.6	Biological Process	GO:0036289	peptidyl-serine autophosphorylation	0.000960929	0.029531	0	0	3	5
GO:0090673 endothelial cell-matrix adhesion	3	0.029531	0.476	0.6	Biological Process	GO:0090673	endothelial cell-matrix adhesion	0.000960929	0.029531	0	0	3	5
GO:0090674 endothelial cell-matrix adhesion via fibronectin	3	0.029531	0.476	0.6	Biological Process	GO:0090674	endothelial cell-matrix adhesion via fibronectin	0.000960929	0.029531	0	0	3	5
GO:1904904 regulation of endothelial cell-matrix adhesion via fibronectin	3	0.029531	0.476	0.6	Biological Process	GO:1904904	regulation of endothelial cell-matrix adhesion via fibronectin	0.000960929	0.029531	0	0	3	5
GO:0014031 mesenchymal cell development	9	0.029531	1.429	0.164	Biological Process	GO:0014031	mesenchymal cell development	0.000963197	0.029531	0	0	9	55
GO:0031013 troponin I binding	3	0.0296256	0.478	0.75	Molecular Function	GO:0031013	troponin I binding	0.000383444	0.0296256	0	0	3	4
GO:0043565 sequence-specific DNA binding	62	0.0296256	9.873	0.072	Molecular Function	GO:0043565	sequence-specific DNA binding	0.000411027	0.0296256	0	0	62	867
GO:0001525 angiogenesis	29	0.0299697	4.603	0.087	Biological Process	GO:0001525	angiogenesis	0.000982877	0.0299697	0	0	29	332
GO:0035295 tube development	56	0.0299814	8.889	0.072	Biological Process	GO:0035295	tube development	0.000991729	0.0299814	0	0	56	781
GO:0003007 heart morphogenesis	19	0.0299814	3.016	0.104	Biological Process	GO:0003007	heart morphogenesis	0.000994007	0.0299814	0	0	19	183
GO:0044877 protein-containing complex binding	49	0.0309283	7.803	0.076	Molecular Function	GO:0044877	protein-containing complex binding	0.00046211	0.0309283	0	0	49	646
GO:0003779 actin binding	26	0.0319305	4.14	0.094	Molecular Function	GO:0003779	actin binding	0.000511161	0.0319305	0	0	26	277
GO:0044424 intracellular part	465	0.0320928	80.589	0.05	Cellular Component	GO:0044424	intracellular part	0.000979673	0.0320928	0	0	465	9210
GO:0005622 intracellular	465	0.0320928	80.589	0.05	Cellular Component	GO:0005622	intracellular	0.000994719	0.0320928	0	0	465	9211
GO:0014743 regulation of muscle hypertrophy	6	0.0321788	0.952	0.231	Biological Process	GO:0014743	regulation of muscle hypertrophy	0.00107839	0.0321788	0	0	6	26
GO:1905314 semi-lunar valve development	6	0.0321788	0.952	0.231	Biological Process	GO:1905314	semi-lunar valve development	0.00107839	0.0321788	0	0	6	26
GO:0005634 nucleus	235	0.0343643	40.728	0.055	Cellular Component	GO:0005634	nucleus	0.00117324	0.0343643	0	0	235	4250
GO:0044422 organelle part	298	0.0343643	51.646	0.054	Cellular Component	GO:0044422	organelle part	0.00120636	0.0343643	0	0	298	5562
GO:0061700 GATOR2 complex	4	0.0343643	0.693	0.364	Cellular Component	GO:0061700	GATOR2 complex	0.0012333	0.0343643	0	0	4	11
GO:0016070 RNA metabolic process	175	0.0349104	27.778	0.058	Biological Process	GO:0016070	RNA metabolic process	0.00117619	0.0349104	0	0	175	3037
GO:0009967 positive regulation of signal transduction	67	0.0354191	10.635	0.068	Biological Process	GO:0009967	positive regulation of signal transduction	0.00119968	0.0354191	0	0	67	982
GO:0003188 heart valve formation	4	0.0358747	0.635	0.364	Biological Process	GO:0003188	heart valve formation	0.00122154	0.0358747	0	0	4	11
GO:0071310 cellular response to organic substance	89	0.0360777	14.127	0.064	Biological Process	GO:0071310	cellular response to organic substance	0.00123492	0.0360777	0	0	89	1384
GO:0010831 positive regulation of myotube differentiation	6	0.0387155	0.952	0.222	Biological Process	GO:0010831	positive regulation of myotube differentiation	0.00133215	0.0387155	0	0	6	27
GO:0030855 epithelial cell differentiation	35	0.0404522	5.556	0.08	Biological Process	GO:0030855	epithelial cell differentiation	0.00139915	0.0404522	0	0	35	436
GO:0000987 proximal promoter sequence-specific DNA binding	34	0.0404709	5.414	0.083	Molecular Function	GO:0000987	proximal promoter sequence-specific DNA binding	0.000691072	0.0404709	0	0	34	408
GO:0090101 negative regulation of transmembrane receptor protein serine/threonine kinase signaling pathway	12	0.0419679	1.905	0.128	Biological Process	GO:0090101	negative regulation of transmembrane receptor protein serine/threonine kinase signaling pathway	0.0014591	0.0419679	0	0	12	94
GO:0003206 cardiac chamber morphogenesis	13	0.0427267	2.063	0.121	Biological Process	GO:0003206	cardiac chamber morphogenesis	0.00149314	0.0427267	0	0	13	107
GO:0048738 cardiac muscle tissue development	15	0.0443097	2.381	0.112	Biological Process	GO:0048738	cardiac muscle tissue development	0.0015564	0.0443097	0	0	15	134
GO:0014888 striated muscle adaptation	6	0.0461427	0.952	0.214	Biological Process	GO:0014888	striated muscle adaptation	0.00162905	0.0461427	0	0	6	28
GO:0000122 negative regulation of transcription by RNA polymerase II	43	0.048452	6.825	0.075	Biological Process	GO:0000122	negative regulation of transcription by RNA polymerase II	0.00171926	0.048452	0	0	43	575
GO:1990837 sequence-specific double-stranded DNA binding	54	0.0486433	8.599	0.072	Molecular Function	GO:1990837	sequence-specific double-stranded DNA binding	0.000882536	0.0486433	0	0	54	752
GO:0001503 ossification	25	0.0489883	3.968	0.089	Biological Process	GO:0001503	ossification	0.00174785	0.0489883	0	0	25	282
GO:1902187 negative regulation of viral release from host cell	4	0.0489883	0.635	0.333	Biological Process	GO:1902187	negative regulation of viral release from host cell	0.00176463	0.0489883	0	0	4	12
GO:2001014 regulation of skeletal muscle cell differentiation	4	0.0489883	0.635	0.333	Biological Process	GO:2001014	regulation of skeletal muscle cell differentiation	0.00176463	0.0489883	0	0	4	12
GO:1903827 regulation of cellular protein localization	30	0.0501791	4.762	0.083	Biological Process	GO:1903827	regulation of cellular protein localization	0.00185155	0.0501791	0	0	30	362
GO:0014908 myotube differentiation involved in skeletal muscle regeneration	3	0.0501791	0.476	0.5	Biological Process	GO:0014908	myotube differentiation involved in skeletal muscle regeneration	0.00185477	0.0501791	0	0	3	6
GO:0043569 negative regulation of insulin-like growth factor receptor signaling pathway	3	0.0501791	0.476	0.5	Biological Process	GO:0043569	negative regulation of insulin-like growth factor receptor signaling pathway	0.00185477	0.0501791	0	0	3	6
GO:0046532 regulation of photoreceptor cell differentiation	3	0.0501791	0.476	0.5	Biological Process	GO:0046532	regulation of photoreceptor cell differentiation	0.00185477	0.0501791	0	0	3	6
GO:0046533 negative regulation of photoreceptor cell differentiation	3	0.0501791	0.476	0.5	Biological Process	GO:0046533	negative regulation of photoreceptor cell differentiation	0.00185477	0.0501791	0	0	3	6
GO:0009719 response to endogenous stimulus	59	0.0501791	9.365	0.069	Biological Process	GO:0009719	response to endogenous stimulus	0.00186148	0.0501791	0	0	59	856
GO:0050896 response to stimulus	307	0.0507099	48.73	0.053	Biological Process	GO:0050896	response to stimulus	0.00189048	0.0507099	0	0	307	5774
GO:0060429 epithelium development	58	0.0507099	9.206	0.069	Biological Process	GO:0060429	epithelium development	0.00189935	0.0507099	0	0	58	839
GO:0007165 signal transduction	212	0.0513117	33.651	0.056	Biological Process	GO:0007165	signal transduction	0.00193108	0.0513117	0	0	212	3813
GO:0044446 intracellular organelle part	284	0.0526152	49.22	0.054	Cellular Component	GO:0044446	intracellular organelle part	0.00197414	0.0526152	0	0	284	5305
GO:0090304 nucleic acid metabolic process	194	0.0528074	30.794	0.056	Biological Process	GO:0090304	nucleic acid metabolic process	0.00199684	0.0528074	0	0	194	3452
GO:0000981 DNA-binding transcription factor activity, RNA polymerase II-specific	44	0.0528345	7.006	0.075	Molecular Function	GO:0000981	DNA-binding transcription factor activity, RNA polymerase II-specific	0.00105919	0.0528345	0	0	44	585
GO:0000978 RNA polymerase II proximal promoter sequence-specific DNA binding	32	0.0528345	5.096	0.083	Molecular Function	GO:0000978	RNA polymerase II proximal promoter sequence-specific DNA binding	0.00107135	0.0528345	0	0	32	386
GO:0008219 cell death	80	0.0531578	12.698	0.065	Biological Process	GO:0008219	cell death	0.00201961	0.0531578	0	0	80	1240
GO:0005615 extracellular space	44	0.0549326	7.626	0.074	Cellular Component	GO:0005615	extracellular space	0.0021507	0.0549326	0	0	44	598
GO:0045765 regulation of angiogenesis	20	0.0557167	3.175	0.095	Biological Process	GO:0045765	regulation of angiogenesis	0.00212682	0.0557167	0	0	20	210
GO:0060114 vestibular receptor cell differentiation	2	0.0561424	0.317	1	Biological Process	GO:0060114	vestibular receptor cell differentiation	0.00220344	0.0561424	0	0	2	2
GO:0060116 vestibular receptor cell morphogenesis	2	0.0561424	0.317	1	Biological Process	GO:0060116	vestibular receptor cell morphogenesis	0.00220344	0.0561424	0	0	2	2
GO:0060118 vestibular receptor cell development	2	0.0561424	0.317	1	Biological Process	GO:0060118	vestibular receptor cell development	0.00220344	0.0561424	0	0	2	2
GO:0060948 cardiac vascular smooth muscle cell development	2	0.0561424	0.317	1	Biological Process	GO:0060948	cardiac vascular smooth muscle cell development	0.00220344	0.0561424	0	0	2	2
GO:0071307 cellular response to vitamin K	2	0.0561424	0.317	1	Biological Process	GO:0071307	cellular response to vitamin K	0.00220344	0.0561424	0	0	2	2
GO:1904204 regulation of skeletal muscle hypertrophy	2	0.0561424	0.317	1	Biological Process	GO:1904204	regulation of skeletal muscle hypertrophy	0.00220344	0.0561424	0	0	2	2
GO:0072331 signal transduction by p53 class mediator	12	0.0579254	1.905	0.121	Biological Process	GO:0072331	signal transduction by p53 class mediator	0.0022838	0.0579254	0	0	12	99
GO:0070555 response to interleukin-1	9	0.0579769	1.429	0.145	Biological Process	GO:0070555	response to interleukin-1	0.00229622	0.0579769	0	0	9	62
GO:0001578 microtubule bundle formation	10	0.0582017	1.587	0.135	Biological Process	GO:0001578	microtubule bundle formation	0.00231555	0.0582017	0	0	10	74
GO:0055010 ventricular cardiac muscle tissue morphogenesis	7	0.0588262	1.111	0.175	Biological Process	GO:0055010	ventricular cardiac muscle tissue morphogenesis	0.00235094	0.0588262	0	0	7	40
GO:0070286 axonemal dynein complex assembly	5	0.0598187	0.794	0.238	Biological Process	GO:0070286	axonemal dynein complex assembly	0.0024457	0.0598187	0	0	5	21
GO:0055001 muscle cell development	13	0.0598187	2.063	0.115	Biological Process	GO:0055001	muscle cell development	0.00244959	0.0598187	0	0	13	113
GO:0036158 outer dynein arm assembly	4	0.0598187	0.635	0.308	Biological Process	GO:0036158	outer dynein arm assembly	0.00245492	0.0598187	0	0	4	13
GO:0043501 skeletal muscle adaptation	4	0.0598187	0.635	0.308	Biological Process	GO:0043501	skeletal muscle adaptation	0.00245492	0.0598187	0	0	4	13
GO:0051450 myoblast proliferation	4	0.0598187	0.635	0.308	Biological Process	GO:0051450	myoblast proliferation	0.00245492	0.0598187	0	0	4	13
GO:0070935 3'-UTR-mediated mRNA stabilization	4	0.0598187	0.635	0.308	Biological Process	GO:0070935	3'-UTR-mediated mRNA stabilization	0.00245492	0.0598187	0	0	4	13
GO:0012501 programmed cell death	75	0.0599633	11.905	0.065	Biological Process	GO:0012501	programmed cell death	0.0024716	0.0599633	0	0	75	1157
GO:0031331 positive regulation of cellular catabolic process	22	0.0661681	3.492	0.09	Biological Process	GO:0031331	positive regulation of cellular catabolic process	0.00274783	0.0661681	0	0	22	245
GO:0051716 cellular response to stimulus	259	0.0661681	41.111	0.054	Biological Process	GO:0051716	cellular response to stimulus	0.00275108	0.0661681	0	0	259	4803
GO:0008569 ATP-dependent microtubule motor activity, minus-end-directed	5	0.0668521	0.796	0.263	Molecular Function	GO:0008569	ATP-dependent microtubule motor activity, minus-end-directed	0.00142694	0.0668521	0	0	5	19
GO:0031981 nuclear lumen	165	0.0669763	28.596	0.057	Cellular Component	GO:0031981	nuclear lumen	0.0027315	0.0669763	0	0	165	2894
GO:0009913 epidermal cell differentiation	14	0.0702332	2.222	0.109	Biological Process	GO:0009913	epidermal cell differentiation	0.00294007	0.0702332	0	0	14	129
GO:0008283 cell proliferation	81	0.0702332	12.857	0.063	Biological Process	GO:0008283	cell proliferation	0.00294526	0.0702332	0	0	81	1276
GO:0003690 double-stranded DNA binding	55	0.0715855	8.758	0.07	Molecular Function	GO:0003690	double-stranded DNA binding	0.00160437	0.0715855	0	0	55	790
GO:0008307 structural constituent of muscle	4	0.0716762	0.637	0.333	Molecular Function	GO:0008307	structural constituent of muscle	0.0016829	0.0716762	0	0	4	12
GO:0033273 response to vitamin	5	0.0722871	0.794	0.227	Biological Process	GO:0033273	response to vitamin	0.00304435	0.0722871	0	0	5	22
GO:0010632 regulation of epithelial cell migration	16	0.0728383	2.54	0.101	Biological Process	GO:0010632	regulation of epithelial cell migration	0.00311284	0.0728383	0	0	16	158
GO:0014874 response to stimulus involved in regulation of muscle adaptation	3	0.0728383	0.476	0.429	Biological Process	GO:0014874	response to stimulus involved in regulation of muscle adaptation	0.00313283	0.0728383	0	0	3	7
GO:0033275 actin-myosin filament sliding	3	0.0728383	0.476	0.429	Biological Process	GO:0033275	actin-myosin filament sliding	0.00313283	0.0728383	0	0	3	7
GO:0061156 pulmonary artery morphogenesis	3	0.0728383	0.476	0.429	Biological Process	GO:0061156	pulmonary artery morphogenesis	0.00313283	0.0728383	0	0	3	7
GO:1904238 pericyte cell differentiation	3	0.0728383	0.476	0.429	Biological Process	GO:1904238	pericyte cell differentiation	0.00313283	0.0728383	0	0	3	7
GO:0007154 cell communication	228	0.0731075	36.19	0.055	Biological Process	GO:0007154	cell communication	0.00315751	0.0731075	0	0	228	4176
GO:0051015 actin filament binding	13	0.0745304	2.07	0.117	Molecular Function	GO:0051015	actin filament binding	0.00186484	0.0745304	0	0	13	111
GO:0030620 U2 snRNA binding	2	0.0745304	0.318	1	Molecular Function	GO:0030620	U2 snRNA binding	0.00214762	0.0745304	0	0	2	2
GO:0032542 sulfiredoxin activity	2	0.0745304	0.318	1	Molecular Function	GO:0032542	sulfiredoxin activity	0.00214762	0.0745304	0	0	2	2
GO:0061953 mRNA (adenine-N1-)-methyltransferase activity	2	0.0745304	0.318	1	Molecular Function	GO:0061953	mRNA (adenine-N1-)-methyltransferase activity	0.00214762	0.0745304	0	0	2	2
GO:0070576 vitamin D 24-hydroxylase activity	2	0.0745304	0.318	1	Molecular Function	GO:0070576	vitamin D 24-hydroxylase activity	0.00214762	0.0745304	0	0	2	2
GO:0042249 establishment of planar polarity of embryonic epithelium	4	0.0762382	0.635	0.286	Biological Process	GO:0042249	establishment of planar polarity of embryonic epithelium	0.00331037	0.0762382	0	0	4	14
GO:0043618 regulation of transcription from RNA polymerase II promoter in response to stress	6	0.0762382	0.952	0.188	Biological Process	GO:0043618	regulation of transcription from RNA polymerase II promoter in response to stress	0.003341	0.0762382	0	0	6	32
GO:0071260 cellular response to mechanical stimulus	6	0.0762382	0.952	0.188	Biological Process	GO:0071260	cellular response to mechanical stimulus	0.003341	0.0762382	0	0	6	32
GO:0006979 response to oxidative stress	22	0.0762382	3.492	0.088	Biological Process	GO:0006979	response to oxidative stress	0.00334823	0.0762382	0	0	22	249
GO:0051094 positive regulation of developmental process	62	0.0762382	9.841	0.066	Biological Process	GO:0051094	positive regulation of developmental process	0.00336104	0.0762382	0	0	62	933
GO:0006915 apoptotic process	72	0.0765899	11.429	0.065	Biological Process	GO:0006915	apoptotic process	0.00339027	0.0765899	0	0	72	1116
GO:0043412 macromolecule modification	156	0.0792744	24.762	0.057	Biological Process	GO:0043412	macromolecule modification	0.00353571	0.0792744	0	0	156	2733
GO:0045944 positive regulation of transcription by RNA polymerase II	56	0.0792744	8.889	0.068	Biological Process	GO:0045944	positive regulation of transcription by RNA polymerase II	0.00353751	0.0792744	0	0	56	827
GO:0016310 phosphorylation	94	0.0799963	14.921	0.061	Biological Process	GO:0016310	phosphorylation	0.00359325	0.0799963	0	0	94	1530
GO:0014897 striated muscle hypertrophy	7	0.0799963	1.111	0.163	Biological Process	GO:0014897	striated muscle hypertrophy	0.0035984	0.0799963	0	0	7	43
GO:0080135 regulation of cellular response to stress	35	0.0806257	5.556	0.076	Biological Process	GO:0080135	regulation of cellular response to stress	0.00364373	0.0806257	0	0	35	462
GO:0051090 regulation of DNA-binding transcription factor activity	25	0.0806257	3.968	0.084	Biological Process	GO:0051090	regulation of DNA-binding transcription factor activity	0.00365561	0.0806257	0	0	25	298
GO:0048870 cell motility	72	0.0810061	11.429	0.064	Biological Process	GO:0048870	cell motility	0.00370189	0.0810061	0	0	72	1120
GO:0051674 localization of cell	72	0.0810061	11.429	0.064	Biological Process	GO:0051674	localization of cell	0.00370189	0.0810061	0	0	72	1120
GO:0023052 signaling	225	0.0836159	35.714	0.054	Biological Process	GO:0023052	signaling	0.00383614	0.0836159	0	0	225	4130
GO:0043392 negative regulation of DNA binding	6	0.0852046	0.952	0.182	Biological Process	GO:0043392	negative regulation of DNA binding	0.0039243	0.0852046	0	0	6	33
GO:0042325 regulation of phosphorylation	64	0.0868612	10.159	0.066	Biological Process	GO:0042325	regulation of phosphorylation	0.00402839	0.0868612	0	0	64	977
GO:0031667 response to nutrient levels	19	0.0868612	3.016	0.092	Biological Process	GO:0031667	response to nutrient levels	0.00408507	0.0868612	0	0	19	207
GO:0014896 muscle hypertrophy	7	0.0868612	1.111	0.159	Biological Process	GO:0014896	muscle hypertrophy	0.00410956	0.0868612	0	0	7	44
GO:0048747 muscle fiber development	7	0.0868612	1.111	0.159	Biological Process	GO:0048747	muscle fiber development	0.00410956	0.0868612	0	0	7	44
GO:0051155 positive regulation of striated muscle cell differentiation	7	0.0868612	1.111	0.159	Biological Process	GO:0051155	positive regulation of striated muscle cell differentiation	0.00410956	0.0868612	0	0	7	44
GO:0061005 cell differentiation involved in kidney development	7	0.0868612	1.111	0.159	Biological Process	GO:0061005	cell differentiation involved in kidney development	0.00410956	0.0868612	0	0	7	44
GO:0071347 cellular response to interleukin-1	7	0.0868612	1.111	0.159	Biological Process	GO:0071347	cellular response to interleukin-1	0.00410956	0.0868612	0	0	7	44
GO:0046983 protein dimerization activity	53	0.0875046	8.439	0.069	Molecular Function	GO:0046983	protein dimerization activity	0.00261487	0.0875046	0	0	53	772
GO:0034645 cellular macromolecule biosynthetic process	190	0.0900451	30.159	0.055	Biological Process	GO:0034645	cellular macromolecule biosynthetic process	0.00427634	0.0900451	0	0	190	3427
GO:0009896 positive regulation of catabolic process	24	0.0902947	3.81	0.084	Biological Process	GO:0009896	positive regulation of catabolic process	0.00433663	0.0902947	0	0	24	286
GO:0008340 determination of adult lifespan	4	0.0902947	0.635	0.267	Biological Process	GO:0008340	determination of adult lifespan	0.00434826	0.0902947	0	0	4	15
GO:1901739 regulation of myoblast fusion	4	0.0902947	0.635	0.267	Biological Process	GO:1901739	regulation of myoblast fusion	0.00434826	0.0902947	0	0	4	15
GO:0006464 cellular protein modification process	149	0.0902947	23.651	0.057	Biological Process	GO:0006464	cellular protein modification process	0.00437884	0.0902947	0	0	149	2609
GO:0036211 protein modification process	149	0.0902947	23.651	0.057	Biological Process	GO:0036211	protein modification process	0.00437884	0.0902947	0	0	149	2609
GO:0080134 regulation of response to stress	61	0.0902947	9.683	0.066	Biological Process	GO:0080134	regulation of response to stress	0.00438528	0.0902947	0	0	61	926
GO:0045667 regulation of osteoblast differentiation	11	0.0923421	1.746	0.117	Biological Process	GO:0045667	regulation of osteoblast differentiation	0.00450182	0.0923421	0	0	11	94
GO:0001932 regulation of protein phosphorylation	59	0.0923421	9.365	0.066	Biological Process	GO:0001932	regulation of protein phosphorylation	0.00452338	0.0923421	0	0	59	891
GO:0019221 cytokine-mediated signaling pathway	19	0.0923421	3.016	0.091	Biological Process	GO:0019221	cytokine-mediated signaling pathway	0.00453436	0.0923421	0	0	19	209
GO:0050879 multicellular organismal movement	6	0.0924934	0.952	0.176	Biological Process	GO:0050879	multicellular organismal movement	0.00457969	0.0924934	0	0	6	34
GO:0050881 musculoskeletal movement	6	0.0924934	0.952	0.176	Biological Process	GO:0050881	musculoskeletal movement	0.00457969	0.0924934	0	0	6	34
GO:0019220 regulation of phosphate metabolic process	70	0.0924934	11.111	0.064	Biological Process	GO:0019220	regulation of phosphate metabolic process	0.00459152	0.0924934	0	0	70	1093
GO:1990939 ATP-dependent microtubule motor activity	5	0.0930455	0.796	0.227	Molecular Function	GO:1990939	ATP-dependent microtubule motor activity	0.00287974	0.0930455	0	0	5	22
GO:0003229 ventricular cardiac muscle tissue development	7	0.0934198	1.111	0.156	Biological Process	GO:0003229	ventricular cardiac muscle tissue development	0.00467385	0.0934198	0	0	7	45
GO:0009059 macromolecule biosynthetic process	191	0.0934198	30.317	0.055	Biological Process	GO:0009059	macromolecule biosynthetic process	0.0046752	0.0934198	0	0	191	3454
GO:0051174 regulation of phosphorus metabolic process	70	0.0934198	11.111	0.064	Biological Process	GO:0051174	regulation of phosphorus metabolic process	0.00469161	0.0934198	0	0	70	1094
GO:1904018 positive regulation of vasculature development	13	0.0934198	2.063	0.107	Biological Process	GO:1904018	positive regulation of vasculature development	0.00477701	0.0934198	0	0	13	122
GO:0003263 cardioblast proliferation	3	0.0934198	0.476	0.375	Biological Process	GO:0003263	cardioblast proliferation	0.00483841	0.0934198	0	0	3	8
GO:0003264 regulation of cardioblast proliferation	3	0.0934198	0.476	0.375	Biological Process	GO:0003264	regulation of cardioblast proliferation	0.00483841	0.0934198	0	0	3	8
GO:0003266 regulation of secondary heart field cardioblast proliferation	3	0.0934198	0.476	0.375	Biological Process	GO:0003266	regulation of secondary heart field cardioblast proliferation	0.00483841	0.0934198	0	0	3	8
GO:0014842 regulation of skeletal muscle satellite cell proliferation	3	0.0934198	0.476	0.375	Biological Process	GO:0014842	regulation of skeletal muscle satellite cell proliferation	0.00483841	0.0934198	0	0	3	8
GO:0045607 regulation of inner ear auditory receptor cell differentiation	3	0.0934198	0.476	0.375	Biological Process	GO:0045607	regulation of inner ear auditory receptor cell differentiation	0.00483841	0.0934198	0	0	3	8
GO:0045631 regulation of mechanoreceptor differentiation	3	0.0934198	0.476	0.375	Biological Process	GO:0045631	regulation of mechanoreceptor differentiation	0.00483841	0.0934198	0	0	3	8
GO:0070857 regulation of bile acid biosynthetic process	3	0.0934198	0.476	0.375	Biological Process	GO:0070857	regulation of bile acid biosynthetic process	0.00483841	0.0934198	0	0	3	8
GO:2000980 regulation of inner ear receptor cell differentiation	3	0.0934198	0.476	0.375	Biological Process	GO:2000980	regulation of inner ear receptor cell differentiation	0.00483841	0.0934198	0	0	3	8
GO:0044260 cellular macromolecule metabolic process	301	0.0935983	47.778	0.053	Biological Process	GO:0044260	cellular macromolecule metabolic process	0.00488745	0.0935983	0	0	301	5728
GO:0048525 negative regulation of viral process	8	0.0935983	1.27	0.14	Biological Process	GO:0048525	negative regulation of viral process	0.00489798	0.0935983	0	0	8	57
GO:1900182 positive regulation of protein localization to nucleus	8	0.0935983	1.27	0.14	Biological Process	GO:1900182	positive regulation of protein localization to nucleus	0.00489798	0.0935983	0	0	8	57
GO:0043542 endothelial cell migration	15	0.0941707	2.381	0.099	Biological Process	GO:0043542	endothelial cell migration	0.00494481	0.0941707	0	0	15	151
GO:0040013 negative regulation of locomotion	19	0.0953474	3.016	0.09	Biological Process	GO:0040013	negative regulation of locomotion	0.00502368	0.0953474	0	0	19	211
GO:0042813 Wnt-activated receptor activity	4	0.0987	0.637	0.286	Molecular Function	GO:0042813	Wnt-activated receptor activity	0.00316009	0.0987	0	0	4	14
GO:0009855 determination of bilateral symmetry	11	0.0994708	1.746	0.115	Biological Process	GO:0009855	determination of bilateral symmetry	0.00528664	0.0994708	0	0	11	96
GO:0003170 heart valve development	7	0.0994708	1.111	0.152	Biological Process	GO:0003170	heart valve development	0.0052946	0.0994708	0	0	7	46
GO:0035315 hair cell differentiation	6	0.0994708	0.952	0.171	Biological Process	GO:0035315	hair cell differentiation	0.00531224	0.0994708	0	0	6	35
GO:0043620 regulation of DNA-templated transcription in response to stress	6	0.0994708	0.952	0.171	Biological Process	GO:0043620	regulation of DNA-templated transcription in response to stress	0.00531224	0.0994708	0	0	6	35
GO:0007178 transmembrane receptor protein serine/threonine kinase signaling pathway	23	0.100323	3.651	0.084	Biological Process	GO:0007178	transmembrane receptor protein serine/threonine kinase signaling pathway	0.00537575	0.100323	0	0	23	275
GO:0032879 regulation of localization	104	0.101034	16.508	0.06	Biological Process	GO:0032879	regulation of localization	0.00543192	0.101034	0	0	104	1744
GO:0048844 artery morphogenesis	8	0.101105	1.27	0.138	Biological Process	GO:0048844	artery morphogenesis	0.00545389	0.101105	0	0	8	58
GO:0036003 positive regulation of transcription from RNA polymerase II promoter in response to stress	4	0.102197	0.635	0.25	Biological Process	GO:0036003	positive regulation of transcription from RNA polymerase II promoter in response to stress	0.00558498	0.102197	0	0	4	16
GO:0090200 positive regulation of release of cytochrome c from mitochondria	4	0.102197	0.635	0.25	Biological Process	GO:0090200	positive regulation of release of cytochrome c from mitochondria	0.00558498	0.102197	0	0	4	16
GO:1905276 regulation of epithelial tube formation	4	0.102197	0.635	0.25	Biological Process	GO:1905276	regulation of epithelial tube formation	0.00558498	0.102197	0	0	4	16
GO:0001816 cytokine production	36	0.102197	5.714	0.073	Biological Process	GO:0001816	cytokine production	0.0056008	0.102197	0	0	36	492
GO:0060341 regulation of cellular localization	42	0.102197	6.667	0.07	Biological Process	GO:0060341	regulation of cellular localization	0.00560433	0.102197	0	0	42	596
GO:0035859 Seh1-associated complex	4	0.103471	0.693	0.267	Cellular Component	GO:0035859	Seh1-associated complex	0.00438864	0.103471	0	0	4	15
GO:0006937 regulation of muscle contraction	11	0.103585	1.746	0.113	Biological Process	GO:0006937	regulation of muscle contraction	0.0057176	0.103585	0	0	11	97
GO:0009799 specification of symmetry	11	0.103585	1.746	0.113	Biological Process	GO:0009799	specification of symmetry	0.0057176	0.103585	0	0	11	97
GO:0016477 cell migration	64	0.106757	10.159	0.064	Biological Process	GO:0016477	cell migration	0.00591179	0.106757	0	0	64	994
GO:0007018 microtubule-based movement	18	0.106973	2.857	0.09	Biological Process	GO:0007018	microtubule-based movement	0.00594295	0.106973	0	0	18	199
GO:0032479 regulation of type I interferon production	8	0.108285	1.27	0.136	Biological Process	GO:0032479	regulation of type I interferon production	0.00605665	0.108285	0	0	8	59
GO:0032606 type I interferon production	8	0.108285	1.27	0.136	Biological Process	GO:0032606	type I interferon production	0.00605665	0.108285	0	0	8	59
GO:0001667 ameboidal-type cell migration	24	0.108285	3.81	0.082	Biological Process	GO:0001667	ameboidal-type cell migration	0.00609239	0.108285	0	0	24	294
GO:0044093 positive regulation of molecular function	60	0.108285	9.524	0.065	Biological Process	GO:0044093	positive regulation of molecular function	0.00609611	0.108285	0	0	60	922
GO:0046782 regulation of viral transcription	6	0.108285	0.952	0.167	Biological Process	GO:0046782	regulation of viral transcription	0.00612701	0.108285	0	0	6	36
GO:0070887 cellular response to chemical stimulus	103	0.108285	16.349	0.059	Biological Process	GO:0070887	cellular response to chemical stimulus	0.00613894	0.108285	0	0	103	1732
GO:0043062 extracellular structure organization	20	0.108285	3.175	0.087	Biological Process	GO:0043062	extracellular structure organization	0.00626453	0.108285	0	0	20	231
GO:0043535 regulation of blood vessel endothelial cell migration	9	0.108285	1.429	0.125	Biological Process	GO:0043535	regulation of blood vessel endothelial cell migration	0.00636651	0.108285	0	0	9	72
GO:0001712 ectodermal cell fate commitment	2	0.108285	0.317	0.667	Biological Process	GO:0001712	ectodermal cell fate commitment	0.00640393	0.108285	0	0	2	3
GO:0003199 endocardial cushion to mesenchymal transition involved in heart valve formation	2	0.108285	0.317	0.667	Biological Process	GO:0003199	endocardial cushion to mesenchymal transition involved in heart valve formation	0.00640393	0.108285	0	0	2	3
GO:0003332 negative regulation of extracellular matrix constituent secretion	2	0.108285	0.317	0.667	Biological Process	GO:0003332	negative regulation of extracellular matrix constituent secretion	0.00640393	0.108285	0	0	2	3
GO:0006297 nucleotide-excision repair, DNA gap filling	2	0.108285	0.317	0.667	Biological Process	GO:0006297	nucleotide-excision repair, DNA gap filling	0.00640393	0.108285	0	0	2	3
GO:0014734 skeletal muscle hypertrophy	2	0.108285	0.317	0.667	Biological Process	GO:0014734	skeletal muscle hypertrophy	0.00640393	0.108285	0	0	2	3
GO:0032571 response to vitamin K	2	0.108285	0.317	0.667	Biological Process	GO:0032571	response to vitamin K	0.00640393	0.108285	0	0	2	3
GO:0060086 circadian temperature homeostasis	2	0.108285	0.317	0.667	Biological Process	GO:0060086	circadian temperature homeostasis	0.00640393	0.108285	0	0	2	3
GO:0070859 positive regulation of bile acid biosynthetic process	2	0.108285	0.317	0.667	Biological Process	GO:0070859	positive regulation of bile acid biosynthetic process	0.00640393	0.108285	0	0	2	3
GO:0072144 glomerular mesangial cell development	2	0.108285	0.317	0.667	Biological Process	GO:0072144	glomerular mesangial cell development	0.00640393	0.108285	0	0	2	3
GO:0150012 positive regulation of neuron projection arborization	2	0.108285	0.317	0.667	Biological Process	GO:0150012	positive regulation of neuron projection arborization	0.00640393	0.108285	0	0	2	3
GO:1904253 positive regulation of bile acid metabolic process	2	0.108285	0.317	0.667	Biological Process	GO:1904253	positive regulation of bile acid metabolic process	0.00640393	0.108285	0	0	2	3
GO:1905382 positive regulation of snRNA transcription by RNA polymerase II	2	0.108285	0.317	0.667	Biological Process	GO:1905382	positive regulation of snRNA transcription by RNA polymerase II	0.00640393	0.108285	0	0	2	3
GO:0035909 aorta morphogenesis	5	0.109462	0.794	0.192	Biological Process	GO:0035909	aorta morphogenesis	0.00651277	0.109462	0	0	5	26
GO:0048741 skeletal muscle fiber development	5	0.109462	0.794	0.192	Biological Process	GO:0048741	skeletal muscle fiber development	0.00651277	0.109462	0	0	5	26
GO:0044092 negative regulation of molecular function	42	0.11122	6.667	0.07	Biological Process	GO:0044092	negative regulation of molecular function	0.00664103	0.11122	0	0	42	602
GO:0034599 cellular response to oxidative stress	16	0.11122	2.54	0.094	Biological Process	GO:0034599	cellular response to oxidative stress	0.00670667	0.11122	0	0	16	171
GO:0045445 myoblast differentiation	8	0.11122	1.27	0.133	Biological Process	GO:0045445	myoblast differentiation	0.0067087	0.11122	0	0	8	60
GO:0040012 regulation of locomotion	47	0.11122	7.46	0.068	Biological Process	GO:0040012	regulation of locomotion	0.00671331	0.11122	0	0	47	691
GO:0002040 sprouting angiogenesis	10	0.11122	1.587	0.116	Biological Process	GO:0002040	sprouting angiogenesis	0.00691381	0.11122	0	0	10	86
GO:0060759 regulation of response to cytokine stimulus	10	0.11122	1.587	0.116	Biological Process	GO:0060759	regulation of response to cytokine stimulus	0.00691381	0.11122	0	0	10	86
GO:0042221 response to chemical	135	0.11122	21.429	0.057	Biological Process	GO:0042221	response to chemical	0.00692714	0.11122	0	0	135	2364
GO:0010941 regulation of cell death	65	0.11122	10.317	0.064	Biological Process	GO:0010941	regulation of cell death	0.00695997	0.11122	0	0	65	1020
GO:0014857 regulation of skeletal muscle cell proliferation	3	0.11122	0.476	0.333	Biological Process	GO:0014857	regulation of skeletal muscle cell proliferation	0.00700613	0.11122	0	0	3	9
GO:0040015 negative regulation of multicellular organism growth	3	0.11122	0.476	0.333	Biological Process	GO:0040015	negative regulation of multicellular organism growth	0.00700613	0.11122	0	0	3	9
GO:0070586 cell-cell adhesion involved in gastrulation	3	0.11122	0.476	0.333	Biological Process	GO:0070586	cell-cell adhesion involved in gastrulation	0.00700613	0.11122	0	0	3	9
GO:0090179 planar cell polarity pathway involved in neural tube closure	3	0.11122	0.476	0.333	Biological Process	GO:0090179	planar cell polarity pathway involved in neural tube closure	0.00700613	0.11122	0	0	3	9
GO:1904251 regulation of bile acid metabolic process	3	0.11122	0.476	0.333	Biological Process	GO:1904251	regulation of bile acid metabolic process	0.00700613	0.11122	0	0	3	9
GO:2000291 regulation of myoblast proliferation	3	0.11122	0.476	0.333	Biological Process	GO:2000291	regulation of myoblast proliferation	0.00700613	0.11122	0	0	3	9
GO:0003179 heart valve morphogenesis	6	0.11122	0.952	0.162	Biological Process	GO:0003179	heart valve morphogenesis	0.00702905	0.11122	0	0	6	37
GO:0031960 response to corticosteroid	6	0.11122	0.952	0.162	Biological Process	GO:0031960	response to corticosteroid	0.00702905	0.11122	0	0	6	37
GO:0035567 non-canonical Wnt signaling pathway	6	0.11122	0.952	0.162	Biological Process	GO:0035567	non-canonical Wnt signaling pathway	0.00702905	0.11122	0	0	6	37
GO:0045668 negative regulation of osteoblast differentiation	6	0.11122	0.952	0.162	Biological Process	GO:0045668	negative regulation of osteoblast differentiation	0.00702905	0.11122	0	0	6	37
GO:0006699 bile acid biosynthetic process	4	0.11122	0.635	0.235	Biological Process	GO:0006699	bile acid biosynthetic process	0.00703597	0.11122	0	0	4	17
GO:0048643 positive regulation of skeletal muscle tissue development	4	0.11122	0.635	0.235	Biological Process	GO:0048643	positive regulation of skeletal muscle tissue development	0.00703597	0.11122	0	0	4	17
GO:0071385 cellular response to glucocorticoid stimulus	4	0.11122	0.635	0.235	Biological Process	GO:0071385	cellular response to glucocorticoid stimulus	0.00703597	0.11122	0	0	4	17
GO:0031974 membrane-enclosed lumen	173	0.114679	29.983	0.056	Cellular Component	GO:0031974	membrane-enclosed lumen	0.00562324	0.114679	0	0	173	3105
GO:0043233 organelle lumen	173	0.114679	29.983	0.056	Cellular Component	GO:0043233	organelle lumen	0.00562324	0.114679	0	0	173	3105
GO:0070013 intracellular organelle lumen	173	0.114679	29.983	0.056	Cellular Component	GO:0070013	intracellular organelle lumen	0.00562324	0.114679	0	0	173	3105
GO:0030054 cell junction	36	0.114679	6.239	0.073	Cellular Component	GO:0030054	cell junction	0.00594618	0.114679	0	0	36	493
GO:0062023 collagen-containing extracellular matrix	13	0.114679	2.253	0.104	Cellular Component	GO:0062023	collagen-containing extracellular matrix	0.00597347	0.114679	0	0	13	125
GO:0000836 Hrd1p ubiquitin ligase complex	2	0.114679	0.347	0.667	Cellular Component	GO:0000836	Hrd1p ubiquitin ligase complex	0.00643788	0.114679	0	0	2	3
GO:0097543 ciliary inversin compartment	2	0.114679	0.347	0.667	Cellular Component	GO:0097543	ciliary inversin compartment	0.00643788	0.114679	0	0	2	3
GO:1990584 cardiac Troponin complex	2	0.114679	0.347	0.667	Cellular Component	GO:1990584	cardiac Troponin complex	0.00643788	0.114679	0	0	2	3
GO:0005583 fibrillar collagen trimer	3	0.114679	0.52	0.333	Cellular Component	GO:0005583	fibrillar collagen trimer	0.00705772	0.114679	0	0	3	9
GO:0098554 cytoplasmic side of endoplasmic reticulum membrane	3	0.114679	0.52	0.333	Cellular Component	GO:0098554	cytoplasmic side of endoplasmic reticulum membrane	0.00705772	0.114679	0	0	3	9
GO:0098643 banded collagen fibril	3	0.114679	0.52	0.333	Cellular Component	GO:0098643	banded collagen fibril	0.00705772	0.114679	0	0	3	9
GO:0044428 nuclear part	175	0.114679	30.329	0.055	Cellular Component	GO:0044428	nuclear part	0.00710895	0.114679	0	0	175	3163
GO:0044271 cellular nitrogen compound biosynthetic process	187	0.114941	29.683	0.055	Biological Process	GO:0044271	cellular nitrogen compound biosynthetic process	0.00729195	0.114941	0	0	187	3408
GO:0048568 embryonic organ development	27	0.115655	4.286	0.078	Biological Process	GO:0048568	embryonic organ development	0.00735799	0.115655	0	0	27	348
GO:1901701 cellular response to oxygen-containing compound	42	0.116278	6.667	0.069	Biological Process	GO:1901701	cellular response to oxygen-containing compound	0.00741845	0.116278	0	0	42	606
GO:0042981 regulation of apoptotic process	60	0.11655	9.524	0.064	Biological Process	GO:0042981	regulation of apoptotic process	0.00745668	0.11655	0	0	60	931
GO:0043067 regulation of programmed cell death	61	0.117778	9.683	0.064	Biological Process	GO:0043067	regulation of programmed cell death	0.00755634	0.117778	0	0	61	950
GO:0007623 circadian rhythm	13	0.118246	2.063	0.101	Biological Process	GO:0007623	circadian rhythm	0.00760759	0.118246	0	0	13	129
GO:1902533 positive regulation of intracellular signal transduction	43	0.118868	6.825	0.069	Biological Process	GO:1902533	positive regulation of intracellular signal transduction	0.00768741	0.118868	0	0	43	625
GO:0090199 regulation of release of cytochrome c from mitochondria	5	0.118868	0.794	0.185	Biological Process	GO:0090199	regulation of release of cytochrome c from mitochondria	0.00769018	0.118868	0	0	5	27
GO:0030198 extracellular matrix organization	16	0.121273	2.54	0.092	Biological Process	GO:0030198	extracellular matrix organization	0.00788925	0.121273	0	0	16	174
GO:0035690 cellular response to drug	16	0.121273	2.54	0.092	Biological Process	GO:0035690	cellular response to drug	0.00788925	0.121273	0	0	16	174
GO:0045597 positive regulation of cell differentiation	44	0.12181	6.984	0.068	Biological Process	GO:0045597	positive regulation of cell differentiation	0.00794605	0.12181	0	0	44	644
GO:0010812 negative regulation of cell-substrate adhesion	6	0.122659	0.952	0.158	Biological Process	GO:0010812	negative regulation of cell-substrate adhesion	0.00802337	0.122659	0	0	6	38
GO:0007368 determination of left/right symmetry	10	0.123636	1.587	0.114	Biological Process	GO:0007368	determination of left/right symmetry	0.00810946	0.123636	0	0	10	88
GO:0001817 regulation of cytokine production	35	0.124415	5.556	0.072	Biological Process	GO:0001817	regulation of cytokine production	0.00818286	0.124415	0	0	35	487
GO:0010647 positive regulation of cell communication	68	0.127831	10.794	0.063	Biological Process	GO:0010647	positive regulation of cell communication	0.00843042	0.127831	0	0	68	1085
GO:0040011 locomotion	78	0.127922	12.381	0.061	Biological Process	GO:0040011	locomotion	0.00845938	0.127922	0	0	78	1273
GO:0008092 cytoskeletal protein binding	47	0.12982	7.484	0.069	Molecular Function	GO:0008092	cytoskeletal protein binding	0.004295	0.12982	0	0	47	683
GO:0043066 negative regulation of apoptotic process	38	0.129945	6.032	0.07	Biological Process	GO:0043066	negative regulation of apoptotic process	0.00861643	0.129945	0	0	38	541
GO:0055023 positive regulation of cardiac muscle tissue growth	4	0.131085	0.635	0.222	Biological Process	GO:0055023	positive regulation of cardiac muscle tissue growth	0.00871554	0.131085	0	0	4	18
GO:0034612 response to tumor necrosis factor	12	0.132671	1.905	0.103	Biological Process	GO:0034612	response to tumor necrosis factor	0.00884472	0.132671	0	0	12	117
GO:0055002 striated muscle cell development	11	0.13301	1.746	0.107	Biological Process	GO:0055002	striated muscle cell development	0.00891499	0.13301	0	0	11	103
GO:0071356 cellular response to tumor necrosis factor	11	0.13301	1.746	0.107	Biological Process	GO:0071356	cellular response to tumor necrosis factor	0.00891499	0.13301	0	0	11	103
GO:0043069 negative regulation of programmed cell death	39	0.133325	6.19	0.07	Biological Process	GO:0043069	negative regulation of programmed cell death	0.00897323	0.133325	0	0	39	560
GO:0060411 cardiac septum morphogenesis	8	0.133325	1.27	0.127	Biological Process	GO:0060411	cardiac septum morphogenesis	0.00898506	0.133325	0	0	8	63
GO:0018149 peptide cross-linking	5	0.133325	0.794	0.179	Biological Process	GO:0018149	peptide cross-linking	0.00900782	0.133325	0	0	5	28
GO:0051270 regulation of cellular component movement	46	0.133494	7.302	0.067	Biological Process	GO:0051270	regulation of cellular component movement	0.00909531	0.133494	0	0	46	685
GO:0010596 negative regulation of endothelial cell migration	6	0.133494	0.952	0.154	Biological Process	GO:0010596	negative regulation of endothelial cell migration	0.00911492	0.133494	0	0	6	39
GO:1903201 regulation of oxidative stress-induced cell death	6	0.133494	0.952	0.154	Biological Process	GO:1903201	regulation of oxidative stress-induced cell death	0.00911492	0.133494	0	0	6	39
GO:2000134 negative regulation of G1/S transition of mitotic cell cycle	6	0.133494	0.952	0.154	Biological Process	GO:2000134	negative regulation of G1/S transition of mitotic cell cycle	0.00911492	0.133494	0	0	6	39
GO:0048729 tissue morphogenesis	35	0.134791	5.556	0.071	Biological Process	GO:0048729	tissue morphogenesis	0.00922761	0.134791	0	0	35	491
GO:0097193 intrinsic apoptotic signaling pathway	18	0.134849	2.857	0.087	Biological Process	GO:0097193	intrinsic apoptotic signaling pathway	0.00925575	0.134849	0	0	18	208
GO:0007010 cytoskeleton organization	59	0.13593	9.365	0.064	Biological Process	GO:0007010	cytoskeleton organization	0.00935433	0.13593	0	0	59	923
GO:0009612 response to mechanical stimulus	10	0.136727	1.587	0.111	Biological Process	GO:0009612	response to mechanical stimulus	0.00945816	0.136727	0	0	10	90
GO:1900180 regulation of protein localization to nucleus	10	0.136727	1.587	0.111	Biological Process	GO:1900180	regulation of protein localization to nucleus	0.00945816	0.136727	0	0	10	90
GO:0071214 cellular response to abiotic stimulus	17	0.13687	2.698	0.088	Biological Process	GO:0071214	cellular response to abiotic stimulus	0.00951709	0.13687	0	0	17	193
GO:0104004 cellular response to environmental stimulus	17	0.13687	2.698	0.088	Biological Process	GO:0104004	cellular response to environmental stimulus	0.00951709	0.13687	0	0	17	193
GO:0014733 regulation of skeletal muscle adaptation	3	0.137899	0.476	0.3	Biological Process	GO:0014733	regulation of skeletal muscle adaptation	0.00966281	0.137899	0	0	3	10
GO:0036490 regulation of translation in response to endoplasmic reticulum stress	3	0.137899	0.476	0.3	Biological Process	GO:0036490	regulation of translation in response to endoplasmic reticulum stress	0.00966281	0.137899	0	0	3	10
GO:0090178 regulation of establishment of planar polarity involved in neural tube closure	3	0.137899	0.476	0.3	Biological Process	GO:0090178	regulation of establishment of planar polarity involved in neural tube closure	0.00966281	0.137899	0	0	3	10
GO:0023056 positive regulation of signaling	68	0.137957	10.794	0.062	Biological Process	GO:0023056	positive regulation of signaling	0.00969163	0.137957	0	0	68	1092
GO:0005858 axonemal dynein complex	4	0.138228	0.693	0.222	Cellular Component	GO:0005858	axonemal dynein complex	0.00879426	0.138228	0	0	4	18
GO:0034097 response to cytokine	35	0.139003	5.556	0.071	Biological Process	GO:0034097	response to cytokine	0.00979002	0.139003	0	0	35	493
GO:0030278 regulation of ossification	15	0.139271	2.381	0.092	Biological Process	GO:0030278	regulation of ossification	0.00984255	0.139271	0	0	15	163
GO:0008593 regulation of Notch signaling pathway	8	0.139271	1.27	0.125	Biological Process	GO:0008593	regulation of Notch signaling pathway	0.0098588	0.139271	0	0	8	64
GO:0044447 axoneme part	5	0.139496	0.867	0.179	Cellular Component	GO:0044447	axoneme part	0.0091025	0.139496	0	0	5	28
GO:0050790 regulation of catalytic activity	70	0.140625	11.111	0.062	Biological Process	GO:0050790	regulation of catalytic activity	0.00997986	0.140625	0	0	70	1131
GO:0031399 regulation of protein modification process	72	0.14132	11.429	0.062	Biological Process	GO:0031399	regulation of protein modification process	0.0100545	0.14132	0	0	72	1169
GO:0019083 viral transcription	6	0.143446	0.952	0.15	Biological Process	GO:0019083	viral transcription	0.0103086	0.143446	0	0	6	40
GO:0030239 myofibril assembly	6	0.143446	0.952	0.15	Biological Process	GO:0030239	myofibril assembly	0.0103086	0.143446	0	0	6	40
GO:0055017 cardiac muscle tissue growth	6	0.143446	0.952	0.15	Biological Process	GO:0055017	cardiac muscle tissue growth	0.0103086	0.143446	0	0	6	40
GO:0060761 negative regulation of response to cytokine stimulus	6	0.143446	0.952	0.15	Biological Process	GO:0060761	negative regulation of response to cytokine stimulus	0.0103086	0.143446	0	0	6	40
GO:0005667 transcription factor complex	20	0.143854	3.466	0.083	Cellular Component	GO:0005667	transcription factor complex	0.00962153	0.143854	0	0	20	240
GO:0060113 inner ear receptor cell differentiation	7	0.144281	1.111	0.135	Biological Process	GO:0060113	inner ear receptor cell differentiation	0.0103944	0.144281	0	0	7	52
GO:0030031 cell projection assembly	26	0.144518	4.127	0.076	Biological Process	GO:0030031	cell projection assembly	0.0104374	0.144518	0	0	26	341
GO:0070161 anchoring junction	18	0.14462	3.12	0.086	Cellular Component	GO:0070161	anchoring junction	0.0099087	0.14462	0	0	18	209
GO:0008284 positive regulation of cell proliferation	39	0.145832	6.19	0.069	Biological Process	GO:0008284	positive regulation of cell proliferation	0.0105818	0.145832	0	0	39	566
GO:0003171 atrioventricular valve development	4	0.145832	0.635	0.211	Biological Process	GO:0003171	atrioventricular valve development	0.0106368	0.145832	0	0	4	19
GO:0060421 positive regulation of heart growth	4	0.145832	0.635	0.211	Biological Process	GO:0060421	positive regulation of heart growth	0.0106368	0.145832	0	0	4	19
GO:0070498 interleukin-1-mediated signaling pathway	4	0.145832	0.635	0.211	Biological Process	GO:0070498	interleukin-1-mediated signaling pathway	0.0106368	0.145832	0	0	4	19
GO:0050840 extracellular matrix binding	6	0.14619	0.955	0.171	Molecular Function	GO:0050840	extracellular matrix binding	0.00499261	0.14619	0	0	6	35
GO:0007188 adenylate cyclase-modulating G protein-coupled receptor signaling pathway	11	0.149895	1.746	0.104	Biological Process	GO:0007188	adenylate cyclase-modulating G protein-coupled receptor signaling pathway	0.0109601	0.149895	0	0	11	106
GO:0006139 nucleobase-containing compound metabolic process	206	0.152764	32.698	0.054	Biological Process	GO:0006139	nucleobase-containing compound metabolic process	0.0111972	0.152764	0	0	206	3831
GO:0001818 negative regulation of cytokine production	16	0.153439	2.54	0.088	Biological Process	GO:0001818	negative regulation of cytokine production	0.0113017	0.153439	0	0	16	181
GO:0045444 fat cell differentiation	16	0.153439	2.54	0.088	Biological Process	GO:0045444	fat cell differentiation	0.0113017	0.153439	0	0	16	181
GO:0051149 positive regulation of muscle cell differentiation	7	0.154911	1.111	0.132	Biological Process	GO:0051149	positive regulation of muscle cell differentiation	0.0115052	0.154911	0	0	7	53
GO:0035601 protein deacylation	9	0.154911	1.429	0.114	Biological Process	GO:0035601	protein deacylation	0.0115378	0.154911	0	0	9	79
GO:0098732 macromolecule deacylation	9	0.154911	1.429	0.114	Biological Process	GO:0098732	macromolecule deacylation	0.0115378	0.154911	0	0	9	79
GO:0060548 negative regulation of cell death	41	0.154911	6.508	0.068	Biological Process	GO:0060548	negative regulation of cell death	0.0115914	0.154911	0	0	41	605
GO:1902807 negative regulation of cell cycle G1/S phase transition	6	0.154911	0.952	0.146	Biological Process	GO:1902807	negative regulation of cell cycle G1/S phase transition	0.0116091	0.154911	0	0	6	41
GO:0090596 sensory organ morphogenesis	18	0.154911	2.857	0.085	Biological Process	GO:0090596	sensory organ morphogenesis	0.0116544	0.154911	0	0	18	213
GO:0010951 negative regulation of endopeptidase activity	8	0.154911	1.27	0.121	Biological Process	GO:0010951	negative regulation of endopeptidase activity	0.0117935	0.154911	0	0	8	66
GO:0042493 response to drug	31	0.154911	4.921	0.072	Biological Process	GO:0042493	response to drug	0.0118604	0.154911	0	0	31	430
GO:0001961 positive regulation of cytokine-mediated signaling pathway	5	0.154911	0.794	0.167	Biological Process	GO:0001961	positive regulation of cytokine-mediated signaling pathway	0.0120938	0.154911	0	0	5	30
GO:0014904 myotube cell development	5	0.154911	0.794	0.167	Biological Process	GO:0014904	myotube cell development	0.0120938	0.154911	0	0	5	30
GO:0046579 positive regulation of Ras protein signal transduction	5	0.154911	0.794	0.167	Biological Process	GO:0046579	positive regulation of Ras protein signal transduction	0.0120938	0.154911	0	0	5	30
GO:0055021 regulation of cardiac muscle tissue growth	5	0.154911	0.794	0.167	Biological Process	GO:0055021	regulation of cardiac muscle tissue growth	0.0120938	0.154911	0	0	5	30
GO:0003205 cardiac chamber development	13	0.154911	2.063	0.095	Biological Process	GO:0003205	cardiac chamber development	0.0123105	0.154911	0	0	13	137
GO:0001705 ectoderm formation	2	0.154911	0.317	0.5	Biological Process	GO:0001705	ectoderm formation	0.0124095	0.154911	0	0	2	4
GO:0003219 cardiac right ventricle formation	2	0.154911	0.317	0.5	Biological Process	GO:0003219	cardiac right ventricle formation	0.0124095	0.154911	0	0	2	4
GO:0007386 compartment pattern specification	2	0.154911	0.317	0.5	Biological Process	GO:0007386	compartment pattern specification	0.0124095	0.154911	0	0	2	4
GO:0010990 regulation of SMAD protein complex assembly	2	0.154911	0.317	0.5	Biological Process	GO:0010990	regulation of SMAD protein complex assembly	0.0124095	0.154911	0	0	2	4
GO:0010991 negative regulation of SMAD protein complex assembly	2	0.154911	0.317	0.5	Biological Process	GO:0010991	negative regulation of SMAD protein complex assembly	0.0124095	0.154911	0	0	2	4
GO:0014744 positive regulation of muscle adaptation	2	0.154911	0.317	0.5	Biological Process	GO:0014744	positive regulation of muscle adaptation	0.0124095	0.154911	0	0	2	4
GO:0014854 response to inactivity	2	0.154911	0.317	0.5	Biological Process	GO:0014854	response to inactivity	0.0124095	0.154911	0	0	2	4
GO:0014870 response to muscle inactivity	2	0.154911	0.317	0.5	Biological Process	GO:0014870	response to muscle inactivity	0.0124095	0.154911	0	0	2	4
GO:0014877 response to muscle inactivity involved in regulation of muscle adaptation	2	0.154911	0.317	0.5	Biological Process	GO:0014877	response to muscle inactivity involved in regulation of muscle adaptation	0.0124095	0.154911	0	0	2	4
GO:0014894 response to denervation involved in regulation of muscle adaptation	2	0.154911	0.317	0.5	Biological Process	GO:0014894	response to denervation involved in regulation of muscle adaptation	0.0124095	0.154911	0	0	2	4
GO:0036446 myofibroblast differentiation	2	0.154911	0.317	0.5	Biological Process	GO:0036446	myofibroblast differentiation	0.0124095	0.154911	0	0	2	4
GO:0061314 Notch signaling involved in heart development	2	0.154911	0.317	0.5	Biological Process	GO:0061314	Notch signaling involved in heart development	0.0124095	0.154911	0	0	2	4
GO:0072008 glomerular mesangial cell differentiation	2	0.154911	0.317	0.5	Biological Process	GO:0072008	glomerular mesangial cell differentiation	0.0124095	0.154911	0	0	2	4
GO:0072143 mesangial cell development	2	0.154911	0.317	0.5	Biological Process	GO:0072143	mesangial cell development	0.0124095	0.154911	0	0	2	4
GO:0086073 bundle of His cell-Purkinje myocyte adhesion involved in cell communication	2	0.154911	0.317	0.5	Biological Process	GO:0086073	bundle of His cell-Purkinje myocyte adhesion involved in cell communication	0.0124095	0.154911	0	0	2	4
GO:0090500 endocardial cushion to mesenchymal transition	2	0.154911	0.317	0.5	Biological Process	GO:0090500	endocardial cushion to mesenchymal transition	0.0124095	0.154911	0	0	2	4
GO:1901299 negative regulation of hydrogen peroxide-mediated programmed cell death	2	0.154911	0.317	0.5	Biological Process	GO:1901299	negative regulation of hydrogen peroxide-mediated programmed cell death	0.0124095	0.154911	0	0	2	4
GO:1904760 regulation of myofibroblast differentiation	2	0.154911	0.317	0.5	Biological Process	GO:1904760	regulation of myofibroblast differentiation	0.0124095	0.154911	0	0	2	4
GO:1904761 negative regulation of myofibroblast differentiation	2	0.154911	0.317	0.5	Biological Process	GO:1904761	negative regulation of myofibroblast differentiation	0.0124095	0.154911	0	0	2	4
GO:1904906 positive regulation of endothelial cell-matrix adhesion via fibronectin	2	0.154911	0.317	0.5	Biological Process	GO:1904906	positive regulation of endothelial cell-matrix adhesion via fibronectin	0.0124095	0.154911	0	0	2	4
GO:1905380 regulation of snRNA transcription by RNA polymerase II	2	0.154911	0.317	0.5	Biological Process	GO:1905380	regulation of snRNA transcription by RNA polymerase II	0.0124095	0.154911	0	0	2	4
GO:1905448 positive regulation of mitochondrial ATP synthesis coupled electron transport	2	0.154911	0.317	0.5	Biological Process	GO:1905448	positive regulation of mitochondrial ATP synthesis coupled electron transport	0.0124095	0.154911	0	0	2	4
GO:2001016 positive regulation of skeletal muscle cell differentiation	2	0.154911	0.317	0.5	Biological Process	GO:2001016	positive regulation of skeletal muscle cell differentiation	0.0124095	0.154911	0	0	2	4
GO:0030165 PDZ domain binding	7	0.155721	1.115	0.149	Molecular Function	GO:0030165	PDZ domain binding	0.00557756	0.155721	0	0	7	47
GO:0015016 [heparan sulfate]-glucosamine N-sulfotransferase activity	2	0.155721	0.318	0.667	Molecular Function	GO:0015016	[heparan sulfate]-glucosamine N-sulfotransferase activity	0.00624427	0.155721	0	0	2	3
GO:0030172 troponin C binding	2	0.155721	0.318	0.667	Molecular Function	GO:0030172	troponin C binding	0.00624427	0.155721	0	0	2	3
GO:0031014 troponin T binding	2	0.155721	0.318	0.667	Molecular Function	GO:0031014	troponin T binding	0.00624427	0.155721	0	0	2	3
GO:0055131 C3HC4-type RING finger domain binding	2	0.155721	0.318	0.667	Molecular Function	GO:0055131	C3HC4-type RING finger domain binding	0.00624427	0.155721	0	0	2	3
GO:0001085 RNA polymerase II transcription factor binding	11	0.155721	1.752	0.11	Molecular Function	GO:0001085	RNA polymerase II transcription factor binding	0.00654317	0.155721	0	0	11	100
GO:0003774 motor activity	12	0.155721	1.911	0.105	Molecular Function	GO:0003774	motor activity	0.00655766	0.155721	0	0	12	114
GO:0001227 DNA-binding transcription repressor activity, RNA polymerase II-specific	16	0.155721	2.548	0.092	Molecular Function	GO:0001227	DNA-binding transcription repressor activity, RNA polymerase II-specific	0.00664763	0.155721	0	0	16	173
GO:1902882 regulation of response to oxidative stress	7	0.157703	1.111	0.13	Biological Process	GO:1902882	regulation of response to oxidative stress	0.0126993	0.157703	0	0	7	54
GO:0071384 cellular response to corticosteroid stimulus	4	0.157703	0.635	0.2	Biological Process	GO:0071384	cellular response to corticosteroid stimulus	0.0128117	0.157703	0	0	4	20
GO:2000273 positive regulation of signaling receptor activity	4	0.157703	0.635	0.2	Biological Process	GO:2000273	positive regulation of signaling receptor activity	0.0128117	0.157703	0	0	4	20
GO:0010667 negative regulation of cardiac muscle cell apoptotic process	3	0.157703	0.476	0.273	Biological Process	GO:0010667	negative regulation of cardiac muscle cell apoptotic process	0.0128283	0.157703	0	0	3	11
GO:0090177 establishment of planar polarity involved in neural tube closure	3	0.157703	0.476	0.273	Biological Process	GO:0090177	establishment of planar polarity involved in neural tube closure	0.0128283	0.157703	0	0	3	11
GO:0071495 cellular response to endogenous stimulus	50	0.157703	7.937	0.065	Biological Process	GO:0071495	cellular response to endogenous stimulus	0.0128289	0.157703	0	0	50	772
GO:0007266 Rho protein signal transduction	8	0.157703	1.27	0.119	Biological Process	GO:0007266	Rho protein signal transduction	0.0128593	0.157703	0	0	8	67
GO:0042770 signal transduction in response to DNA damage	8	0.157703	1.27	0.119	Biological Process	GO:0042770	signal transduction in response to DNA damage	0.0128593	0.157703	0	0	8	67
GO:0032481 positive regulation of type I interferon production	6	0.159337	0.952	0.143	Biological Process	GO:0032481	positive regulation of type I interferon production	0.0130211	0.159337	0	0	6	42
GO:0005912 adherens junction	17	0.160055	2.946	0.087	Cellular Component	GO:0005912	adherens junction	0.0112273	0.160055	0	0	17	196
GO:0001822 kidney development	19	0.162127	3.016	0.082	Biological Process	GO:0001822	kidney development	0.0132825	0.162127	0	0	19	232
GO:0014070 response to organic cyclic compound	27	0.162127	4.286	0.074	Biological Process	GO:0014070	response to organic cyclic compound	0.0133072	0.162127	0	0	27	365
GO:0031589 cell-substrate adhesion	19	0.167597	3.016	0.082	Biological Process	GO:0031589	cell-substrate adhesion	0.0138513	0.167597	0	0	19	233
GO:0017145 stem cell division	5	0.167597	0.794	0.161	Biological Process	GO:0017145	stem cell division	0.0138763	0.167597	0	0	5	31
GO:0042491 inner ear auditory receptor cell differentiation	5	0.167597	0.794	0.161	Biological Process	GO:0042491	inner ear auditory receptor cell differentiation	0.0138763	0.167597	0	0	5	31
GO:0060412 ventricular septum morphogenesis	5	0.167597	0.794	0.161	Biological Process	GO:0060412	ventricular septum morphogenesis	0.0138763	0.167597	0	0	5	31
GO:0036473 cell death in response to oxidative stress	7	0.168485	1.111	0.127	Biological Process	GO:0036473	cell death in response to oxidative stress	0.0139801	0.168485	0	0	7	55
GO:0000835 ER ubiquitin ligase complex	2	0.168518	0.347	0.5	Cellular Component	GO:0000835	ER ubiquitin ligase complex	0.0124744	0.168518	0	0	2	4
GO:0099078 BORC complex	2	0.168518	0.347	0.5	Cellular Component	GO:0099078	BORC complex	0.0124744	0.168518	0	0	2	4
GO:0016580 Sin3 complex	3	0.168518	0.52	0.273	Cellular Component	GO:0016580	Sin3 complex	0.0129206	0.168518	0	0	3	11
GO:0070822 Sin3-type complex	3	0.168518	0.52	0.273	Cellular Component	GO:0070822	Sin3-type complex	0.0129206	0.168518	0	0	3	11
GO:0032268 regulation of cellular protein metabolic process	93	0.169218	14.762	0.058	Biological Process	GO:0032268	regulation of cellular protein metabolic process	0.0140711	0.169218	0	0	93	1590
GO:0000302 response to reactive oxygen species	11	0.170314	1.746	0.1	Biological Process	GO:0000302	response to reactive oxygen species	0.0142233	0.170314	0	0	11	110
GO:0007187 G protein-coupled receptor signaling pathway, coupled to cyclic nucleotide second messenger	11	0.170314	1.746	0.1	Biological Process	GO:0007187	G protein-coupled receptor signaling pathway, coupled to cyclic nucleotide second messenger	0.0142233	0.170314	0	0	11	110
GO:0051246 regulation of protein metabolic process	98	0.170605	15.556	0.058	Biological Process	GO:0051246	regulation of protein metabolic process	0.0142782	0.170605	0	0	98	1688
GO:0009607 response to biotic stimulus	38	0.172472	6.032	0.068	Biological Process	GO:0009607	response to biotic stimulus	0.0144654	0.172472	0	0	38	560
GO:0042471 ear morphogenesis	10	0.173013	1.587	0.104	Biological Process	GO:0042471	ear morphogenesis	0.0145418	0.173013	0	0	10	96
GO:0045766 positive regulation of angiogenesis	11	0.179156	1.746	0.099	Biological Process	GO:0045766	positive regulation of angiogenesis	0.0151431	0.179156	0	0	11	111
GO:0006476 protein deacetylation	8	0.179156	1.27	0.116	Biological Process	GO:0006476	protein deacetylation	0.0151999	0.179156	0	0	8	69
GO:2000045 regulation of G1/S transition of mitotic cell cycle	8	0.179156	1.27	0.116	Biological Process	GO:2000045	regulation of G1/S transition of mitotic cell cycle	0.0151999	0.179156	0	0	8	69
GO:0003176 aortic valve development	4	0.179156	0.635	0.19	Biological Process	GO:0003176	aortic valve development	0.0152507	0.179156	0	0	4	21
GO:0045686 negative regulation of glial cell differentiation	4	0.179156	0.635	0.19	Biological Process	GO:0045686	negative regulation of glial cell differentiation	0.0152507	0.179156	0	0	4	21
GO:0045724 positive regulation of cilium assembly	4	0.179156	0.635	0.19	Biological Process	GO:0045724	positive regulation of cilium assembly	0.0152507	0.179156	0	0	4	21
GO:0042490 mechanoreceptor differentiation	7	0.17995	1.111	0.125	Biological Process	GO:0042490	mechanoreceptor differentiation	0.0153506	0.17995	0	0	7	56
GO:1901343 negative regulation of vasculature development	10	0.181977	1.587	0.103	Biological Process	GO:1901343	negative regulation of vasculature development	0.0155561	0.181977	0	0	10	97
GO:0051101 regulation of DNA binding	9	0.182226	1.429	0.108	Biological Process	GO:0051101	regulation of DNA binding	0.0156363	0.182226	0	0	9	83
GO:0000165 MAPK cascade	34	0.182226	5.397	0.069	Biological Process	GO:0000165	MAPK cascade	0.0156753	0.182226	0	0	34	492
GO:0023014 signal transduction by protein phosphorylation	34	0.182226	5.397	0.069	Biological Process	GO:0023014	signal transduction by protein phosphorylation	0.0156753	0.182226	0	0	34	492
GO:0033993 response to lipid	30	0.182514	4.762	0.071	Biological Process	GO:0033993	response to lipid	0.0157329	0.182514	0	0	30	422
GO:0051384 response to glucocorticoid	5	0.182849	0.794	0.156	Biological Process	GO:0051384	response to glucocorticoid	0.0158273	0.182849	0	0	5	32
GO:0090049 regulation of cell migration involved in sprouting angiogenesis	5	0.182849	0.794	0.156	Biological Process	GO:0090049	regulation of cell migration involved in sprouting angiogenesis	0.0158273	0.182849	0	0	5	32
GO:0046483 heterocycle metabolic process	209	0.184321	33.175	0.053	Biological Process	GO:0046483	heterocycle metabolic process	0.0160066	0.184321	0	0	209	3925
GO:1901360 organic cyclic compound metabolic process	217	0.184321	34.444	0.053	Biological Process	GO:1901360	organic cyclic compound metabolic process	0.0160836	0.184321	0	0	217	4090
GO:0071897 DNA biosynthetic process	11	0.184321	1.746	0.098	Biological Process	GO:0071897	DNA biosynthetic process	0.0161069	0.184321	0	0	11	112
GO:0060419 heart growth	6	0.184321	0.952	0.136	Biological Process	GO:0060419	heart growth	0.0161974	0.184321	0	0	6	44
GO:0006725 cellular aromatic compound metabolic process	211	0.184321	33.492	0.053	Biological Process	GO:0006725	cellular aromatic compound metabolic process	0.0163339	0.184321	0	0	211	3968
GO:0032269 negative regulation of cellular protein metabolic process	39	0.184321	6.19	0.067	Biological Process	GO:0032269	negative regulation of cellular protein metabolic process	0.016474	0.184321	0	0	39	583
GO:0045446 endothelial cell differentiation	8	0.184321	1.27	0.114	Biological Process	GO:0045446	endothelial cell differentiation	0.0164794	0.184321	0	0	8	70
GO:1905477 positive regulation of protein localization to membrane	8	0.184321	1.27	0.114	Biological Process	GO:1905477	positive regulation of protein localization to membrane	0.0164794	0.184321	0	0	8	70
GO:0003222 ventricular trabecula myocardium morphogenesis	3	0.184321	0.476	0.25	Biological Process	GO:0003222	ventricular trabecula myocardium morphogenesis	0.0165162	0.184321	0	0	3	12
GO:0014742 positive regulation of muscle hypertrophy	3	0.184321	0.476	0.25	Biological Process	GO:0014742	positive regulation of muscle hypertrophy	0.0165162	0.184321	0	0	3	12
GO:0034755 iron ion transmembrane transport	3	0.184321	0.476	0.25	Biological Process	GO:0034755	iron ion transmembrane transport	0.0165162	0.184321	0	0	3	12
GO:0043555 regulation of translation in response to stress	3	0.184321	0.476	0.25	Biological Process	GO:0043555	regulation of translation in response to stress	0.0165162	0.184321	0	0	3	12
GO:0043567 regulation of insulin-like growth factor receptor signaling pathway	3	0.184321	0.476	0.25	Biological Process	GO:0043567	regulation of insulin-like growth factor receptor signaling pathway	0.0165162	0.184321	0	0	3	12
GO:0044321 response to leptin	3	0.184321	0.476	0.25	Biological Process	GO:0044321	response to leptin	0.0165162	0.184321	0	0	3	12
GO:0071295 cellular response to vitamin	3	0.184321	0.476	0.25	Biological Process	GO:0071295	cellular response to vitamin	0.0165162	0.184321	0	0	3	12
GO:0071498 cellular response to fluid shear stress	3	0.184321	0.476	0.25	Biological Process	GO:0071498	cellular response to fluid shear stress	0.0165162	0.184321	0	0	3	12
GO:2001025 positive regulation of response to drug	3	0.184321	0.476	0.25	Biological Process	GO:2001025	positive regulation of response to drug	0.0165162	0.184321	0	0	3	12
GO:0010631 epithelial cell migration	17	0.184496	2.698	0.083	Biological Process	GO:0010631	epithelial cell migration	0.016565	0.184496	0	0	17	205
GO:1902532 negative regulation of intracellular signal transduction	26	0.186358	4.127	0.073	Biological Process	GO:1902532	negative regulation of intracellular signal transduction	0.0167655	0.186358	0	0	26	355
GO:1903670 regulation of sprouting angiogenesis	7	0.186524	1.111	0.123	Biological Process	GO:1903670	regulation of sprouting angiogenesis	0.0168139	0.186524	0	0	7	57
GO:0007160 cell-matrix adhesion	13	0.189281	2.063	0.091	Biological Process	GO:0007160	cell-matrix adhesion	0.0171143	0.189281	0	0	13	143
GO:0043583 ear development	15	0.189281	2.381	0.086	Biological Process	GO:0043583	ear development	0.0171303	0.189281	0	0	15	174
GO:0009790 embryo development	53	0.190076	8.413	0.063	Biological Process	GO:0009790	embryo development	0.0172363	0.190076	0	0	53	841
GO:0090132 epithelium migration	17	0.190183	2.698	0.083	Biological Process	GO:0090132	epithelium migration	0.017298	0.190183	0	0	17	206
GO:0007389 pattern specification process	26	0.190183	4.127	0.073	Biological Process	GO:0007389	pattern specification process	0.0173141	0.190183	0	0	26	356
GO:0045639 positive regulation of myeloid cell differentiation	8	0.195517	1.27	0.113	Biological Process	GO:0045639	positive regulation of myeloid cell differentiation	0.0178348	0.195517	0	0	8	71
GO:0060420 regulation of heart growth	5	0.196231	0.794	0.152	Biological Process	GO:0060420	regulation of heart growth	0.0179528	0.196231	0	0	5	33
GO:0035904 aorta development	6	0.196231	0.952	0.133	Biological Process	GO:0035904	aorta development	0.0179703	0.196231	0	0	6	45
GO:0045930 negative regulation of mitotic cell cycle	13	0.196569	2.063	0.09	Biological Process	GO:0045930	negative regulation of mitotic cell cycle	0.0180365	0.196569	0	0	13	144
GO:0003013 circulatory system process	22	0.200977	3.492	0.076	Biological Process	GO:0003013	circulatory system process	0.018477	0.200977	0	0	22	290
GO:0090130 tissue migration	17	0.204519	2.698	0.082	Biological Process	GO:0090130	tissue migration	0.0188392	0.204519	0	0	17	208
GO:0034504 protein localization to nucleus	16	0.20478	2.54	0.083	Biological Process	GO:0034504	protein localization to nucleus	0.0188999	0.20478	0	0	16	192
GO:0045926 negative regulation of growth	13	0.205419	2.063	0.09	Biological Process	GO:0045926	negative regulation of growth	0.0189957	0.205419	0	0	13	145
GO:0010562 positive regulation of phosphorus metabolic process	43	0.205577	6.825	0.065	Biological Process	GO:0010562	positive regulation of phosphorus metabolic process	0.0192612	0.205577	0	0	43	662
GO:0045937 positive regulation of phosphate metabolic process	43	0.205577	6.825	0.065	Biological Process	GO:0045937	positive regulation of phosphate metabolic process	0.0192612	0.205577	0	0	43	662
GO:0043406 positive regulation of MAP kinase activity	12	0.205577	1.905	0.092	Biological Process	GO:0043406	positive regulation of MAP kinase activity	0.0192664	0.205577	0	0	12	130
GO:0090316 positive regulation of intracellular protein transport	9	0.205577	1.429	0.105	Biological Process	GO:0090316	positive regulation of intracellular protein transport	0.0193469	0.205577	0	0	9	86
GO:0071345 cellular response to cytokine stimulus	30	0.205577	4.762	0.07	Biological Process	GO:0071345	cellular response to cytokine stimulus	0.0198558	0.205577	0	0	30	430
GO:0072001 renal system development	19	0.205577	3.016	0.079	Biological Process	GO:0072001	renal system development	0.0198779	0.205577	0	0	19	242
GO:0003190 atrioventricular valve formation	2	0.205577	0.317	0.4	Biological Process	GO:0003190	atrioventricular valve formation	0.020042	0.205577	0	0	2	5
GO:0030049 muscle filament sliding	2	0.205577	0.317	0.4	Biological Process	GO:0030049	muscle filament sliding	0.020042	0.205577	0	0	2	5
GO:0034196 acylglycerol transport	2	0.205577	0.317	0.4	Biological Process	GO:0034196	acylglycerol transport	0.020042	0.205577	0	0	2	5
GO:0034197 triglyceride transport	2	0.205577	0.317	0.4	Biological Process	GO:0034197	triglyceride transport	0.020042	0.205577	0	0	2	5
GO:0036480 neuron intrinsic apoptotic signaling pathway in response to oxidative stress	2	0.205577	0.317	0.4	Biological Process	GO:0036480	neuron intrinsic apoptotic signaling pathway in response to oxidative stress	0.020042	0.205577	0	0	2	5
GO:0044062 regulation of excretion	2	0.205577	0.317	0.4	Biological Process	GO:0044062	regulation of excretion	0.020042	0.205577	0	0	2	5
GO:0045741 positive regulation of epidermal growth factor-activated receptor activity	2	0.205577	0.317	0.4	Biological Process	GO:0045741	positive regulation of epidermal growth factor-activated receptor activity	0.020042	0.205577	0	0	2	5
GO:0048743 positive regulation of skeletal muscle fiber development	2	0.205577	0.317	0.4	Biological Process	GO:0048743	positive regulation of skeletal muscle fiber development	0.020042	0.205577	0	0	2	5
GO:0060054 positive regulation of epithelial cell proliferation involved in wound healing	2	0.205577	0.317	0.4	Biological Process	GO:0060054	positive regulation of epithelial cell proliferation involved in wound healing	0.020042	0.205577	0	0	2	5
GO:0060842 arterial endothelial cell differentiation	2	0.205577	0.317	0.4	Biological Process	GO:0060842	arterial endothelial cell differentiation	0.020042	0.205577	0	0	2	5
GO:0060956 endocardial cell differentiation	2	0.205577	0.317	0.4	Biological Process	GO:0060956	endocardial cell differentiation	0.020042	0.205577	0	0	2	5
GO:0071499 cellular response to laminar fluid shear stress	2	0.205577	0.317	0.4	Biological Process	GO:0071499	cellular response to laminar fluid shear stress	0.020042	0.205577	0	0	2	5
GO:0071694 maintenance of protein location in extracellular region	2	0.205577	0.317	0.4	Biological Process	GO:0071694	maintenance of protein location in extracellular region	0.020042	0.205577	0	0	2	5
GO:0072007 mesangial cell differentiation	2	0.205577	0.317	0.4	Biological Process	GO:0072007	mesangial cell differentiation	0.020042	0.205577	0	0	2	5
GO:0086042 cardiac muscle cell-cardiac muscle cell adhesion	2	0.205577	0.317	0.4	Biological Process	GO:0086042	cardiac muscle cell-cardiac muscle cell adhesion	0.020042	0.205577	0	0	2	5
GO:1901298 regulation of hydrogen peroxide-mediated programmed cell death	2	0.205577	0.317	0.4	Biological Process	GO:1901298	regulation of hydrogen peroxide-mediated programmed cell death	0.020042	0.205577	0	0	2	5
GO:1901977 negative regulation of cell cycle checkpoint	2	0.205577	0.317	0.4	Biological Process	GO:1901977	negative regulation of cell cycle checkpoint	0.020042	0.205577	0	0	2	5
GO:1902035 positive regulation of hematopoietic stem cell proliferation	2	0.205577	0.317	0.4	Biological Process	GO:1902035	positive regulation of hematopoietic stem cell proliferation	0.020042	0.205577	0	0	2	5
GO:1902339 positive regulation of apoptotic process involved in morphogenesis	2	0.205577	0.317	0.4	Biological Process	GO:1902339	positive regulation of apoptotic process involved in morphogenesis	0.020042	0.205577	0	0	2	5
GO:1903376 regulation of oxidative stress-induced neuron intrinsic apoptotic signaling pathway	2	0.205577	0.317	0.4	Biological Process	GO:1903376	regulation of oxidative stress-induced neuron intrinsic apoptotic signaling pathway	0.020042	0.205577	0	0	2	5
GO:1904747 positive regulation of apoptotic process involved in development	2	0.205577	0.317	0.4	Biological Process	GO:1904747	positive regulation of apoptotic process involved in development	0.020042	0.205577	0	0	2	5
GO:1905446 regulation of mitochondrial ATP synthesis coupled electron transport	2	0.205577	0.317	0.4	Biological Process	GO:1905446	regulation of mitochondrial ATP synthesis coupled electron transport	0.020042	0.205577	0	0	2	5
GO:0045995 regulation of embryonic development	10	0.206249	1.587	0.099	Biological Process	GO:0045995	regulation of embryonic development	0.0201444	0.206249	0	0	10	101
GO:0051057 positive regulation of small GTPase mediated signal transduction	5	0.206282	0.794	0.147	Biological Process	GO:0051057	positive regulation of small GTPase mediated signal transduction	0.0202585	0.206282	0	0	5	34
GO:0060038 cardiac muscle cell proliferation	5	0.206282	0.794	0.147	Biological Process	GO:0060038	cardiac muscle cell proliferation	0.0202585	0.206282	0	0	5	34
GO:0060760 positive regulation of response to cytokine stimulus	5	0.206282	0.794	0.147	Biological Process	GO:0060760	positive regulation of response to cytokine stimulus	0.0202585	0.206282	0	0	5	34
GO:0140096 catalytic activity, acting on a protein	102	0.207588	16.242	0.058	Molecular Function	GO:0140096	catalytic activity, acting on a protein	0.00908334	0.207588	0	0	102	1759
GO:0030029 actin filament-based process	35	0.207718	5.556	0.067	Biological Process	GO:0030029	actin filament-based process	0.0205559	0.207718	0	0	35	520
GO:0030336 negative regulation of cell migration	15	0.207718	2.381	0.084	Biological Process	GO:0030336	negative regulation of cell migration	0.020618	0.207718	0	0	15	178
GO:0016525 negative regulation of angiogenesis	9	0.207718	1.429	0.103	Biological Process	GO:0016525	negative regulation of angiogenesis	0.0207147	0.207718	0	0	9	87
GO:0003207 cardiac chamber formation	3	0.207718	0.476	0.231	Biological Process	GO:0003207	cardiac chamber formation	0.0207346	0.207718	0	0	3	13
GO:0010664 negative regulation of striated muscle cell apoptotic process	3	0.207718	0.476	0.231	Biological Process	GO:0010664	negative regulation of striated muscle cell apoptotic process	0.0207346	0.207718	0	0	3	13
GO:0014741 negative regulation of muscle hypertrophy	3	0.207718	0.476	0.231	Biological Process	GO:0014741	negative regulation of muscle hypertrophy	0.0207346	0.207718	0	0	3	13
GO:1900016 negative regulation of cytokine production involved in inflammatory response	3	0.207718	0.476	0.231	Biological Process	GO:1900016	negative regulation of cytokine production involved in inflammatory response	0.0207346	0.207718	0	0	3	13
GO:1901741 positive regulation of myoblast fusion	3	0.207718	0.476	0.231	Biological Process	GO:1901741	positive regulation of myoblast fusion	0.0207346	0.207718	0	0	3	13
GO:2000678 negative regulation of transcription regulatory region DNA binding	3	0.207718	0.476	0.231	Biological Process	GO:2000678	negative regulation of transcription regulatory region DNA binding	0.0207346	0.207718	0	0	3	13
GO:0043403 skeletal muscle tissue regeneration	4	0.208824	0.635	0.174	Biological Process	GO:0043403	skeletal muscle tissue regeneration	0.0209572	0.208824	0	0	4	23
GO:0060142 regulation of syncytium formation by plasma membrane fusion	4	0.208824	0.635	0.174	Biological Process	GO:0060142	regulation of syncytium formation by plasma membrane fusion	0.0209572	0.208824	0	0	4	23
GO:1901031 regulation of response to reactive oxygen species	4	0.208824	0.635	0.174	Biological Process	GO:1901031	regulation of response to reactive oxygen species	0.0209572	0.208824	0	0	4	23
GO:0048839 inner ear development	13	0.209163	2.063	0.088	Biological Process	GO:0048839	inner ear development	0.0210288	0.209163	0	0	13	147
GO:0043408 regulation of MAPK cascade	31	0.21065	4.921	0.069	Biological Process	GO:0043408	regulation of MAPK cascade	0.021216	0.21065	0	0	31	450
GO:0000930 gamma-tubulin complex	3	0.212425	0.52	0.25	Cellular Component	GO:0000930	gamma-tubulin complex	0.0166336	0.212425	0	0	3	12
GO:0030330 DNA damage response, signal transduction by p53 class mediator	6	0.215233	0.952	0.128	Biological Process	GO:0030330	DNA damage response, signal transduction by p53 class mediator	0.0219052	0.215233	0	0	6	47
GO:0030514 negative regulation of BMP signaling pathway	6	0.215233	0.952	0.128	Biological Process	GO:0030514	negative regulation of BMP signaling pathway	0.0219052	0.215233	0	0	6	47
GO:0032963 collagen metabolic process	6	0.215233	0.952	0.128	Biological Process	GO:0032963	collagen metabolic process	0.0219052	0.215233	0	0	6	47
GO:0055024 regulation of cardiac muscle tissue development	6	0.215233	0.952	0.128	Biological Process	GO:0055024	regulation of cardiac muscle tissue development	0.0219052	0.215233	0	0	6	47
GO:1903901 negative regulation of viral life cycle	6	0.215233	0.952	0.128	Biological Process	GO:1903901	negative regulation of viral life cycle	0.0219052	0.215233	0	0	6	47
GO:0032386 regulation of intracellular transport	21	0.215233	3.333	0.076	Biological Process	GO:0032386	regulation of intracellular transport	0.021909	0.215233	0	0	21	278
GO:0008285 negative regulation of cell proliferation	31	0.219727	4.921	0.069	Biological Process	GO:0008285	negative regulation of cell proliferation	0.0224059	0.219727	0	0	31	452
GO:0010243 response to organonitrogen compound	32	0.220387	5.079	0.068	Biological Process	GO:0010243	response to organonitrogen compound	0.0225503	0.220387	0	0	32	470
GO:0001836 release of cytochrome c from mitochondria	5	0.220387	0.794	0.143	Biological Process	GO:0001836	release of cytochrome c from mitochondria	0.0227496	0.220387	0	0	5	35
GO:0003197 endocardial cushion development	5	0.220387	0.794	0.143	Biological Process	GO:0003197	endocardial cushion development	0.0227496	0.220387	0	0	5	35
GO:0031648 protein destabilization	5	0.220387	0.794	0.143	Biological Process	GO:0031648	protein destabilization	0.0227496	0.220387	0	0	5	35
GO:0034113 heterotypic cell-cell adhesion	5	0.220387	0.794	0.143	Biological Process	GO:0034113	heterotypic cell-cell adhesion	0.0227496	0.220387	0	0	5	35
GO:0035850 epithelial cell differentiation involved in kidney development	5	0.220387	0.794	0.143	Biological Process	GO:0035850	epithelial cell differentiation involved in kidney development	0.0227496	0.220387	0	0	5	35
GO:0043462 regulation of ATPase activity	5	0.220387	0.794	0.143	Biological Process	GO:0043462	regulation of ATPase activity	0.0227496	0.220387	0	0	5	35
GO:0090288 negative regulation of cellular response to growth factor stimulus	11	0.221277	1.746	0.093	Biological Process	GO:0090288	negative regulation of cellular response to growth factor stimulus	0.0228811	0.221277	0	0	11	118
GO:0007265 Ras protein signal transduction	16	0.226232	2.54	0.081	Biological Process	GO:0007265	Ras protein signal transduction	0.0234341	0.226232	0	0	16	197
GO:0048511 rhythmic process	14	0.226617	2.222	0.085	Biological Process	GO:0048511	rhythmic process	0.0235145	0.226617	0	0	14	165
GO:0034614 cellular response to reactive oxygen species	9	0.226812	1.429	0.101	Biological Process	GO:0034614	cellular response to reactive oxygen species	0.0236567	0.226812	0	0	9	89
GO:0043534 blood vessel endothelial cell migration	9	0.226812	1.429	0.101	Biological Process	GO:0043534	blood vessel endothelial cell migration	0.0236567	0.226812	0	0	9	89
GO:2000181 negative regulation of blood vessel morphogenesis	9	0.226812	1.429	0.101	Biological Process	GO:2000181	negative regulation of blood vessel morphogenesis	0.0236567	0.226812	0	0	9	89
GO:0010467 gene expression	205	0.228859	32.54	0.053	Biological Process	GO:0010467	gene expression	0.0240543	0.228859	0	0	205	3882
GO:0010466 negative regulation of peptidase activity	8	0.228859	1.27	0.107	Biological Process	GO:0010466	negative regulation of peptidase activity	0.0240595	0.228859	0	0	8	75
GO:0008206 bile acid metabolic process	4	0.228859	0.635	0.167	Biological Process	GO:0008206	bile acid metabolic process	0.0242393	0.228859	0	0	4	24
GO:0010611 regulation of cardiac muscle hypertrophy	4	0.228859	0.635	0.167	Biological Process	GO:0010611	regulation of cardiac muscle hypertrophy	0.0242393	0.228859	0	0	4	24
GO:0014014 negative regulation of gliogenesis	4	0.228859	0.635	0.167	Biological Process	GO:0014014	negative regulation of gliogenesis	0.0242393	0.228859	0	0	4	24
GO:0060317 cardiac epithelial to mesenchymal transition	4	0.228859	0.635	0.167	Biological Process	GO:0060317	cardiac epithelial to mesenchymal transition	0.0242393	0.228859	0	0	4	24
GO:0060914 heart formation	4	0.228859	0.635	0.167	Biological Process	GO:0060914	heart formation	0.0242393	0.228859	0	0	4	24
GO:0061098 positive regulation of protein tyrosine kinase activity	4	0.228859	0.635	0.167	Biological Process	GO:0061098	positive regulation of protein tyrosine kinase activity	0.0242393	0.228859	0	0	4	24
GO:1902186 regulation of viral release from host cell	4	0.228859	0.635	0.167	Biological Process	GO:1902186	regulation of viral release from host cell	0.0242393	0.228859	0	0	4	24
GO:0045171 intercellular bridge	7	0.232708	1.213	0.121	Cellular Component	GO:0045171	intercellular bridge	0.0186014	0.232708	0	0	7	58
GO:0120031 plasma membrane bounded cell projection assembly	24	0.234294	3.81	0.072	Biological Process	GO:0120031	plasma membrane bounded cell projection assembly	0.024857	0.234294	0	0	24	333
GO:0002020 protease binding	9	0.236906	1.433	0.113	Molecular Function	GO:0002020	protease binding	0.0115458	0.236906	0	0	9	80
GO:0008201 heparin binding	9	0.236906	1.433	0.113	Molecular Function	GO:0008201	heparin binding	0.0115458	0.236906	0	0	9	80
GO:0033613 activating transcription factor binding	7	0.236906	1.115	0.13	Molecular Function	GO:0033613	activating transcription factor binding	0.0118961	0.236906	0	0	7	54
GO:0008131 primary amine oxidase activity	2	0.236906	0.318	0.5	Molecular Function	GO:0008131	primary amine oxidase activity	0.0121051	0.236906	0	0	2	4
GO:0008296 3'-5'-exodeoxyribonuclease activity	2	0.236906	0.318	0.5	Molecular Function	GO:0008296	3'-5'-exodeoxyribonuclease activity	0.0121051	0.236906	0	0	2	4
GO:0004529 exodeoxyribonuclease activity	3	0.236906	0.478	0.273	Molecular Function	GO:0004529	exodeoxyribonuclease activity	0.0123889	0.236906	0	0	3	11
GO:0005088 Ras guanyl-nucleotide exchange factor activity	3	0.236906	0.478	0.273	Molecular Function	GO:0005088	Ras guanyl-nucleotide exchange factor activity	0.0123889	0.236906	0	0	3	11
GO:0016895 exodeoxyribonuclease activity, producing 5'-phosphomonoesters	3	0.236906	0.478	0.273	Molecular Function	GO:0016895	exodeoxyribonuclease activity, producing 5'-phosphomonoesters	0.0123889	0.236906	0	0	3	11
GO:0048661 positive regulation of smooth muscle cell proliferation	5	0.237421	0.794	0.139	Biological Process	GO:0048661	positive regulation of smooth muscle cell proliferation	0.0254307	0.237421	0	0	5	36
GO:0002755 MyD88-dependent toll-like receptor signaling pathway	3	0.237421	0.476	0.214	Biological Process	GO:0002755	MyD88-dependent toll-like receptor signaling pathway	0.0254866	0.237421	0	0	3	14
GO:0010665 regulation of cardiac muscle cell apoptotic process	3	0.237421	0.476	0.214	Biological Process	GO:0010665	regulation of cardiac muscle cell apoptotic process	0.0254866	0.237421	0	0	3	14
GO:0032727 positive regulation of interferon-alpha production	3	0.237421	0.476	0.214	Biological Process	GO:0032727	positive regulation of interferon-alpha production	0.0254866	0.237421	0	0	3	14
GO:0061323 cell proliferation involved in heart morphogenesis	3	0.237421	0.476	0.214	Biological Process	GO:0061323	cell proliferation involved in heart morphogenesis	0.0254866	0.237421	0	0	3	14
GO:1903203 regulation of oxidative stress-induced neuron death	3	0.237421	0.476	0.214	Biological Process	GO:1903203	regulation of oxidative stress-induced neuron death	0.0254866	0.237421	0	0	3	14
GO:2000136 regulation of cell proliferation involved in heart morphogenesis	3	0.237421	0.476	0.214	Biological Process	GO:2000136	regulation of cell proliferation involved in heart morphogenesis	0.0254866	0.237421	0	0	3	14
GO:0000082 G1/S transition of mitotic cell cycle	10	0.238553	1.587	0.095	Biological Process	GO:0000082	G1/S transition of mitotic cell cycle	0.0256509	0.238553	0	0	10	105
GO:0043405 regulation of MAP kinase activity	15	0.238649	2.381	0.082	Biological Process	GO:0043405	regulation of MAP kinase activity	0.025704	0.238649	0	0	15	183
GO:0042327 positive regulation of phosphorylation	40	0.238887	6.349	0.065	Biological Process	GO:0042327	positive regulation of phosphorylation	0.0257724	0.238887	0	0	40	620
GO:0071453 cellular response to oxygen levels	8	0.238996	1.27	0.105	Biological Process	GO:0071453	cellular response to oxygen levels	0.025827	0.238996	0	0	8	76
GO:0008015 blood circulation	21	0.240518	3.333	0.074	Biological Process	GO:0008015	blood circulation	0.0260346	0.240518	0	0	21	283
GO:0097435 supramolecular fiber organization	32	0.242145	5.079	0.067	Biological Process	GO:0097435	supramolecular fiber organization	0.0263744	0.242145	0	0	32	476
GO:0007584 response to nutrient	6	0.242145	0.952	0.122	Biological Process	GO:0007584	response to nutrient	0.0263833	0.242145	0	0	6	49
GO:1900407 regulation of cellular response to oxidative stress	6	0.242145	0.952	0.122	Biological Process	GO:1900407	regulation of cellular response to oxidative stress	0.0263833	0.242145	0	0	6	49
GO:0031669 cellular response to nutrient levels	12	0.242145	1.905	0.088	Biological Process	GO:0031669	cellular response to nutrient levels	0.0263843	0.242145	0	0	12	136
GO:0005201 extracellular matrix structural constituent	5	0.24222	0.796	0.161	Molecular Function	GO:0005201	extracellular matrix structural constituent	0.0131838	0.24222	0	0	5	31
GO:0019213 deacetylase activity	5	0.24222	0.796	0.161	Molecular Function	GO:0019213	deacetylase activity	0.0131838	0.24222	0	0	5	31
GO:0030334 regulation of cell migration	39	0.243159	6.19	0.065	Biological Process	GO:0030334	regulation of cell migration	0.0265384	0.243159	0	0	39	603
GO:0051091 positive regulation of DNA-binding transcription factor activity	15	0.245378	2.381	0.082	Biological Process	GO:0051091	positive regulation of DNA-binding transcription factor activity	0.0268245	0.245378	0	0	15	184
GO:0032880 regulation of protein localization	36	0.246059	5.714	0.066	Biological Process	GO:0032880	regulation of protein localization	0.026943	0.246059	0	0	36	549
GO:0004672 protein kinase activity	37	0.246452	5.892	0.068	Molecular Function	GO:0004672	protein kinase activity	0.0136772	0.246452	0	0	37	547
GO:0008544 epidermis development	17	0.247223	2.698	0.078	Biological Process	GO:0008544	epidermis development	0.0271148	0.247223	0	0	17	217
GO:0043170 macromolecule metabolic process	336	0.24913	53.333	0.051	Biological Process	GO:0043170	macromolecule metabolic process	0.0273686	0.24913	0	0	336	6641
GO:0016209 antioxidant activity	7	0.249762	1.115	0.125	Molecular Function	GO:0016209	antioxidant activity	0.014394	0.249762	0	0	7	56
GO:0046332 SMAD binding	7	0.249762	1.115	0.125	Molecular Function	GO:0046332	SMAD binding	0.014394	0.249762	0	0	7	56
GO:0005737 cytoplasm	336	0.250973	58.232	0.051	Cellular Component	GO:0005737	cytoplasm	0.0208373	0.250973	0	0	336	6618
GO:0098644 complex of collagen trimers	3	0.250973	0.52	0.231	Cellular Component	GO:0098644	complex of collagen trimers	0.0208803	0.250973	0	0	3	13
GO:0070252 actin-mediated cell contraction	7	0.251144	1.111	0.111	Biological Process	GO:0070252	actin-mediated cell contraction	0.0277053	0.251144	0	0	7	63
GO:0001501 skeletal system development	27	0.251144	4.286	0.069	Biological Process	GO:0001501	skeletal system development	0.0277143	0.251144	0	0	27	389
GO:0045596 negative regulation of cell differentiation	32	0.251144	5.079	0.067	Biological Process	GO:0045596	negative regulation of cell differentiation	0.0277557	0.251144	0	0	32	478
GO:0042743 hydrogen peroxide metabolic process	4	0.251144	0.635	0.16	Biological Process	GO:0042743	hydrogen peroxide metabolic process	0.0278149	0.251144	0	0	4	25
GO:1903115 regulation of actin filament-based movement	4	0.251144	0.635	0.16	Biological Process	GO:1903115	regulation of actin filament-based movement	0.0278149	0.251144	0	0	4	25
GO:2000146 negative regulation of cell motility	15	0.251845	2.381	0.081	Biological Process	GO:2000146	negative regulation of cell motility	0.0279808	0.251845	0	0	15	185
GO:0097190 apoptotic signaling pathway	28	0.251845	4.444	0.069	Biological Process	GO:0097190	apoptotic signaling pathway	0.0279828	0.251845	0	0	28	407
GO:0090287 regulation of cellular response to growth factor stimulus	17	0.252862	2.698	0.078	Biological Process	GO:0090287	regulation of cellular response to growth factor stimulus	0.0281799	0.252862	0	0	17	218
GO:0007423 sensory organ development	29	0.252862	4.603	0.068	Biological Process	GO:0007423	sensory organ development	0.0281864	0.252862	0	0	29	425
GO:0060976 coronary vasculature development	5	0.25312	0.794	0.135	Biological Process	GO:0060976	coronary vasculature development	0.0283059	0.25312	0	0	5	37
GO:2000677 regulation of transcription regulatory region DNA binding	5	0.25312	0.794	0.135	Biological Process	GO:2000677	regulation of transcription regulatory region DNA binding	0.0283059	0.25312	0	0	5	37
GO:1901698 response to nitrogen compound	34	0.253234	5.397	0.066	Biological Process	GO:1901698	response to nitrogen compound	0.0284284	0.253234	0	0	34	515
GO:0048562 embryonic organ morphogenesis	18	0.253234	2.857	0.077	Biological Process	GO:0048562	embryonic organ morphogenesis	0.0285496	0.253234	0	0	18	235
GO:0010633 negative regulation of epithelial cell migration	6	0.253234	0.952	0.12	Biological Process	GO:0010633	negative regulation of epithelial cell migration	0.0288342	0.253234	0	0	6	50
GO:0003149 membranous septum morphogenesis	2	0.253234	0.317	0.333	Biological Process	GO:0003149	membranous septum morphogenesis	0.0291356	0.253234	0	0	2	6
GO:0003175 tricuspid valve development	2	0.253234	0.317	0.333	Biological Process	GO:0003175	tricuspid valve development	0.0291356	0.253234	0	0	2	6
GO:0003330 regulation of extracellular matrix constituent secretion	2	0.253234	0.317	0.333	Biological Process	GO:0003330	regulation of extracellular matrix constituent secretion	0.0291356	0.253234	0	0	2	6
GO:0003348 cardiac endothelial cell differentiation	2	0.253234	0.317	0.333	Biological Process	GO:0003348	cardiac endothelial cell differentiation	0.0291356	0.253234	0	0	2	6
GO:0010668 ectodermal cell differentiation	2	0.253234	0.317	0.333	Biological Process	GO:0010668	ectodermal cell differentiation	0.0291356	0.253234	0	0	2	6
GO:0031915 positive regulation of synaptic plasticity	2	0.253234	0.317	0.333	Biological Process	GO:0031915	positive regulation of synaptic plasticity	0.0291356	0.253234	0	0	2	6
GO:0043652 engulfment of apoptotic cell	2	0.253234	0.317	0.333	Biological Process	GO:0043652	engulfment of apoptotic cell	0.0291356	0.253234	0	0	2	6
GO:0060947 cardiac vascular smooth muscle cell differentiation	2	0.253234	0.317	0.333	Biological Process	GO:0060947	cardiac vascular smooth muscle cell differentiation	0.0291356	0.253234	0	0	2	6
GO:0061309 cardiac neural crest cell development involved in outflow tract morphogenesis	2	0.253234	0.317	0.333	Biological Process	GO:0061309	cardiac neural crest cell development involved in outflow tract morphogenesis	0.0291356	0.253234	0	0	2	6
GO:0071361 cellular response to ethanol	2	0.253234	0.317	0.333	Biological Process	GO:0071361	cellular response to ethanol	0.0291356	0.253234	0	0	2	6
GO:0071692 protein localization to extracellular region	2	0.253234	0.317	0.333	Biological Process	GO:0071692	protein localization to extracellular region	0.0291356	0.253234	0	0	2	6
GO:0072378 blood coagulation, fibrin clot formation	2	0.253234	0.317	0.333	Biological Process	GO:0072378	blood coagulation, fibrin clot formation	0.0291356	0.253234	0	0	2	6
GO:0150011 regulation of neuron projection arborization	2	0.253234	0.317	0.333	Biological Process	GO:0150011	regulation of neuron projection arborization	0.0291356	0.253234	0	0	2	6
GO:1903862 positive regulation of oxidative phosphorylation	2	0.253234	0.317	0.333	Biological Process	GO:1903862	positive regulation of oxidative phosphorylation	0.0291356	0.253234	0	0	2	6
GO:1903912 negative regulation of endoplasmic reticulum stress-induced eIF2 alpha phosphorylation	2	0.253234	0.317	0.333	Biological Process	GO:1903912	negative regulation of endoplasmic reticulum stress-induced eIF2 alpha phosphorylation	0.0291356	0.253234	0	0	2	6
GO:0060840 artery development	8	0.257125	1.27	0.103	Biological Process	GO:0060840	artery development	0.0296293	0.257125	0	0	8	78
GO:0071456 cellular response to hypoxia	7	0.259045	1.111	0.109	Biological Process	GO:0071456	cellular response to hypoxia	0.029897	0.259045	0	0	7	64
GO:0030674 protein binding, bridging	8	0.260937	1.274	0.114	Molecular Function	GO:0030674	protein binding, bridging	0.0153656	0.260937	0	0	8	70
GO:0005523 tropomyosin binding	3	0.260937	0.478	0.25	Molecular Function	GO:0005523	tropomyosin binding	0.0159576	0.260937	0	0	3	12
GO:0055106 ubiquitin-protein transferase regulator activity	3	0.260937	0.478	0.25	Molecular Function	GO:0055106	ubiquitin-protein transferase regulator activity	0.0159576	0.260937	0	0	3	12
GO:0042802 identical protein binding	77	0.260937	12.261	0.059	Molecular Function	GO:0042802	identical protein binding	0.0161519	0.260937	0	0	77	1307
GO:0090092 regulation of transmembrane receptor protein serine/threonine kinase signaling pathway	15	0.263027	2.381	0.08	Biological Process	GO:0090092	regulation of transmembrane receptor protein serine/threonine kinase signaling pathway	0.0304036	0.263027	0	0	15	187
GO:0001539 cilium or flagellum-dependent cell motility	3	0.263348	0.476	0.2	Biological Process	GO:0001539	cilium or flagellum-dependent cell motility	0.0307712	0.263348	0	0	3	15
GO:0010659 cardiac muscle cell apoptotic process	3	0.263348	0.476	0.2	Biological Process	GO:0010659	cardiac muscle cell apoptotic process	0.0307712	0.263348	0	0	3	15
GO:0035455 response to interferon-alpha	3	0.263348	0.476	0.2	Biological Process	GO:0035455	response to interferon-alpha	0.0307712	0.263348	0	0	3	15
GO:0048103 somatic stem cell division	3	0.263348	0.476	0.2	Biological Process	GO:0048103	somatic stem cell division	0.0307712	0.263348	0	0	3	15
GO:0060285 cilium-dependent cell motility	3	0.263348	0.476	0.2	Biological Process	GO:0060285	cilium-dependent cell motility	0.0307712	0.263348	0	0	3	15
GO:1903205 regulation of hydrogen peroxide-induced cell death	3	0.263348	0.476	0.2	Biological Process	GO:1903205	regulation of hydrogen peroxide-induced cell death	0.0307712	0.263348	0	0	3	15
GO:1903747 regulation of establishment of protein localization to mitochondrion	3	0.263348	0.476	0.2	Biological Process	GO:1903747	regulation of establishment of protein localization to mitochondrion	0.0307712	0.263348	0	0	3	15
GO:0051248 negative regulation of protein metabolic process	39	0.265096	6.19	0.064	Biological Process	GO:0051248	negative regulation of protein metabolic process	0.0310274	0.265096	0	0	39	610
GO:0007193 adenylate cyclase-inhibiting G protein-coupled receptor signaling pathway	5	0.265096	0.794	0.132	Biological Process	GO:0007193	adenylate cyclase-inhibiting G protein-coupled receptor signaling pathway	0.031379	0.265096	0	0	5	38
GO:0019080 viral gene expression	6	0.265096	0.952	0.118	Biological Process	GO:0019080	viral gene expression	0.0314303	0.265096	0	0	6	51
GO:0033209 tumor necrosis factor-mediated signaling pathway	6	0.265096	0.952	0.118	Biological Process	GO:0033209	tumor necrosis factor-mediated signaling pathway	0.0314303	0.265096	0	0	6	51
GO:0001959 regulation of cytokine-mediated signaling pathway	8	0.265096	1.27	0.101	Biological Process	GO:0001959	regulation of cytokine-mediated signaling pathway	0.0316678	0.265096	0	0	8	79
GO:0003158 endothelium development	8	0.265096	1.27	0.101	Biological Process	GO:0003158	endothelium development	0.0316678	0.265096	0	0	8	79
GO:0042472 inner ear morphogenesis	8	0.265096	1.27	0.101	Biological Process	GO:0042472	inner ear morphogenesis	0.0316678	0.265096	0	0	8	79
GO:0062013 positive regulation of small molecule metabolic process	8	0.265096	1.27	0.101	Biological Process	GO:0062013	positive regulation of small molecule metabolic process	0.0316678	0.265096	0	0	8	79
GO:0021591 ventricular system development	4	0.265096	0.635	0.154	Biological Process	GO:0021591	ventricular system development	0.031688	0.265096	0	0	4	26
GO:0031670 cellular response to nutrient	4	0.265096	0.635	0.154	Biological Process	GO:0031670	cellular response to nutrient	0.031688	0.265096	0	0	4	26
GO:0043277 apoptotic cell clearance	4	0.265096	0.635	0.154	Biological Process	GO:0043277	apoptotic cell clearance	0.031688	0.265096	0	0	4	26
GO:0045601 regulation of endothelial cell differentiation	4	0.265096	0.635	0.154	Biological Process	GO:0045601	regulation of endothelial cell differentiation	0.031688	0.265096	0	0	4	26
GO:0048013 ephrin receptor signaling pathway	4	0.265096	0.635	0.154	Biological Process	GO:0048013	ephrin receptor signaling pathway	0.031688	0.265096	0	0	4	26
GO:0055025 positive regulation of cardiac muscle tissue development	4	0.265096	0.635	0.154	Biological Process	GO:0055025	positive regulation of cardiac muscle tissue development	0.031688	0.265096	0	0	4	26
GO:0060043 regulation of cardiac muscle cell proliferation	4	0.265096	0.635	0.154	Biological Process	GO:0060043	regulation of cardiac muscle cell proliferation	0.031688	0.265096	0	0	4	26
GO:0051338 regulation of transferase activity	35	0.266496	5.556	0.065	Biological Process	GO:0051338	regulation of transferase activity	0.0319031	0.266496	0	0	35	538
GO:0007155 cell adhesion	52	0.267022	8.254	0.061	Biological Process	GO:0007155	cell adhesion	0.0320139	0.267022	0	0	52	854
GO:0036294 cellular response to decreased oxygen levels	7	0.268138	1.111	0.108	Biological Process	GO:0036294	cellular response to decreased oxygen levels	0.0322025	0.268138	0	0	7	65
GO:0032635 interleukin-6 production	9	0.268138	1.429	0.096	Biological Process	GO:0032635	interleukin-6 production	0.0322919	0.268138	0	0	9	94
GO:0032675 regulation of interleukin-6 production	9	0.268138	1.429	0.096	Biological Process	GO:0032675	regulation of interleukin-6 production	0.0322919	0.268138	0	0	9	94
GO:0001655 urogenital system development	20	0.273311	3.175	0.073	Biological Process	GO:0001655	urogenital system development	0.0329638	0.273311	0	0	20	273
GO:0005381 iron ion transmembrane transporter activity	2	0.276839	0.318	0.4	Molecular Function	GO:0005381	iron ion transmembrane transporter activity	0.0195582	0.276839	0	0	2	5
GO:0008297 single-stranded DNA exodeoxyribonuclease activity	2	0.276839	0.318	0.4	Molecular Function	GO:0008297	single-stranded DNA exodeoxyribonuclease activity	0.0195582	0.276839	0	0	2	5
GO:0016426 tRNA (adenine) methyltransferase activity	2	0.276839	0.318	0.4	Molecular Function	GO:0016426	tRNA (adenine) methyltransferase activity	0.0195582	0.276839	0	0	2	5
GO:0016429 tRNA (adenine-N1-)-methyltransferase activity	2	0.276839	0.318	0.4	Molecular Function	GO:0016429	tRNA (adenine-N1-)-methyltransferase activity	0.0195582	0.276839	0	0	2	5
GO:0035620 ceramide transporter activity	2	0.276839	0.318	0.4	Molecular Function	GO:0035620	ceramide transporter activity	0.0195582	0.276839	0	0	2	5
GO:0061629 RNA polymerase II sequence-specific DNA-binding transcription factor binding	2	0.276839	0.318	0.4	Molecular Function	GO:0061629	RNA polymerase II sequence-specific DNA-binding transcription factor binding	0.0195582	0.276839	0	0	2	5
GO:0042803 protein homodimerization activity	31	0.276839	4.936	0.068	Molecular Function	GO:0042803	protein homodimerization activity	0.0196768	0.276839	0	0	31	453
GO:0017017 MAP kinase tyrosine/serine/threonine phosphatase activity	3	0.276839	0.478	0.231	Molecular Function	GO:0017017	MAP kinase tyrosine/serine/threonine phosphatase activity	0.0200421	0.276839	0	0	3	13
GO:0003785 actin monomer binding	4	0.276839	0.637	0.174	Molecular Function	GO:0003785	actin monomer binding	0.0200908	0.276839	0	0	4	23
GO:0004407 histone deacetylase activity	4	0.276839	0.637	0.174	Molecular Function	GO:0004407	histone deacetylase activity	0.0200908	0.276839	0	0	4	23
GO:0033157 regulation of intracellular protein transport	12	0.278537	1.905	0.085	Biological Process	GO:0033157	regulation of intracellular protein transport	0.0336441	0.278537	0	0	12	141
GO:0001952 regulation of cell-matrix adhesion	8	0.279414	1.27	0.1	Biological Process	GO:0001952	regulation of cell-matrix adhesion	0.0338001	0.279414	0	0	8	80
GO:1901988 negative regulation of cell cycle phase transition	10	0.28028	1.587	0.091	Biological Process	GO:1901988	negative regulation of cell cycle phase transition	0.0339551	0.28028	0	0	10	110
GO:0016575 histone deacetylation	6	0.281671	0.952	0.115	Biological Process	GO:0016575	histone deacetylation	0.0341741	0.281671	0	0	6	52
GO:0006796 phosphate-containing compound metabolic process	120	0.282098	19.048	0.055	Biological Process	GO:0006796	phosphate-containing compound metabolic process	0.0342764	0.282098	0	0	120	2188
GO:0003300 cardiac muscle hypertrophy	5	0.283688	0.794	0.128	Biological Process	GO:0003300	cardiac muscle hypertrophy	0.0346531	0.283688	0	0	5	39
GO:0042246 tissue regeneration	5	0.283688	0.794	0.128	Biological Process	GO:0042246	tissue regeneration	0.0346531	0.283688	0	0	5	39
GO:0007219 Notch signaling pathway	11	0.283688	1.746	0.087	Biological Process	GO:0007219	Notch signaling pathway	0.0348779	0.283688	0	0	11	126
GO:0018105 peptidyl-serine phosphorylation	14	0.283688	2.222	0.08	Biological Process	GO:0018105	peptidyl-serine phosphorylation	0.034882	0.283688	0	0	14	174
GO:2000145 regulation of cell motility	40	0.283688	6.349	0.063	Biological Process	GO:2000145	regulation of cell motility	0.0349549	0.283688	0	0	40	634
GO:0010810 regulation of cell-substrate adhesion	12	0.283688	1.905	0.085	Biological Process	GO:0010810	regulation of cell-substrate adhesion	0.0352517	0.283688	0	0	12	142
GO:0003044 regulation of systemic arterial blood pressure mediated by a chemical signal	4	0.283688	0.635	0.148	Biological Process	GO:0003044	regulation of systemic arterial blood pressure mediated by a chemical signal	0.0358615	0.283688	0	0	4	27
GO:0006308 DNA catabolic process	4	0.283688	0.635	0.148	Biological Process	GO:0006308	DNA catabolic process	0.0358615	0.283688	0	0	4	27
GO:0010259 multicellular organism aging	4	0.283688	0.635	0.148	Biological Process	GO:0010259	multicellular organism aging	0.0358615	0.283688	0	0	4	27
GO:0019076 viral release from host cell	4	0.283688	0.635	0.148	Biological Process	GO:0019076	viral release from host cell	0.0358615	0.283688	0	0	4	27
GO:0035890 exit from host	4	0.283688	0.635	0.148	Biological Process	GO:0035890	exit from host	0.0358615	0.283688	0	0	4	27
GO:0035891 exit from host cell	4	0.283688	0.635	0.148	Biological Process	GO:0035891	exit from host cell	0.0358615	0.283688	0	0	4	27
GO:0045746 negative regulation of Notch signaling pathway	4	0.283688	0.635	0.148	Biological Process	GO:0045746	negative regulation of Notch signaling pathway	0.0358615	0.283688	0	0	4	27
GO:0052126 movement in host environment	4	0.283688	0.635	0.148	Biological Process	GO:0052126	movement in host environment	0.0358615	0.283688	0	0	4	27
GO:0052192 movement in environment of other organism involved in symbiotic interaction	4	0.283688	0.635	0.148	Biological Process	GO:0052192	movement in environment of other organism involved in symbiotic interaction	0.0358615	0.283688	0	0	4	27
GO:0060337 type I interferon signaling pathway	4	0.283688	0.635	0.148	Biological Process	GO:0060337	type I interferon signaling pathway	0.0358615	0.283688	0	0	4	27
GO:0046330 positive regulation of JNK cascade	8	0.283688	1.27	0.099	Biological Process	GO:0046330	positive regulation of JNK cascade	0.0360279	0.283688	0	0	8	81
GO:0045216 cell-cell junction organization	9	0.283688	1.429	0.094	Biological Process	GO:0045216	cell-cell junction organization	0.0362892	0.283688	0	0	9	96
GO:0010638 positive regulation of organelle organization	28	0.283688	4.444	0.067	Biological Process	GO:0010638	positive regulation of organelle organization	0.0365454	0.283688	0	0	28	417
GO:0003180 aortic valve morphogenesis	3	0.283688	0.476	0.188	Biological Process	GO:0003180	aortic valve morphogenesis	0.0365834	0.283688	0	0	3	16
GO:0003181 atrioventricular valve morphogenesis	3	0.283688	0.476	0.188	Biological Process	GO:0003181	atrioventricular valve morphogenesis	0.0365834	0.283688	0	0	3	16
GO:0010662 regulation of striated muscle cell apoptotic process	3	0.283688	0.476	0.188	Biological Process	GO:0010662	regulation of striated muscle cell apoptotic process	0.0365834	0.283688	0	0	3	16
GO:0036475 neuron death in response to oxidative stress	3	0.283688	0.476	0.188	Biological Process	GO:0036475	neuron death in response to oxidative stress	0.0365834	0.283688	0	0	3	16
GO:0051443 positive regulation of ubiquitin-protein transferase activity	3	0.283688	0.476	0.188	Biological Process	GO:0051443	positive regulation of ubiquitin-protein transferase activity	0.0365834	0.283688	0	0	3	16
GO:0060045 positive regulation of cardiac muscle cell proliferation	3	0.283688	0.476	0.188	Biological Process	GO:0060045	positive regulation of cardiac muscle cell proliferation	0.0365834	0.283688	0	0	3	16
GO:0071216 cellular response to biotic stimulus	11	0.283688	1.746	0.087	Biological Process	GO:0071216	cellular response to biotic stimulus	0.0366396	0.283688	0	0	11	127
GO:2001234 negative regulation of apoptotic signaling pathway	12	0.283688	1.905	0.084	Biological Process	GO:2001234	negative regulation of apoptotic signaling pathway	0.0369132	0.283688	0	0	12	143
GO:1904035 regulation of epithelial cell apoptotic process	6	0.283688	0.952	0.113	Biological Process	GO:1904035	regulation of epithelial cell apoptotic process	0.037068	0.283688	0	0	6	53
GO:0048660 regulation of smooth muscle cell proliferation	7	0.283688	1.111	0.104	Biological Process	GO:0048660	regulation of smooth muscle cell proliferation	0.0371631	0.283688	0	0	7	67
GO:0030856 regulation of epithelial cell differentiation	10	0.283688	1.587	0.089	Biological Process	GO:0030856	regulation of epithelial cell differentiation	0.0377501	0.283688	0	0	10	112
GO:0050873 brown fat cell differentiation	5	0.283688	0.794	0.125	Biological Process	GO:0050873	brown fat cell differentiation	0.0381309	0.283688	0	0	5	40
GO:0044249 cellular biosynthetic process	212	0.283688	33.651	0.052	Biological Process	GO:0044249	cellular biosynthetic process	0.0383308	0.283688	0	0	212	4075
GO:0060048 cardiac muscle contraction	8	0.283688	1.27	0.098	Biological Process	GO:0060048	cardiac muscle contraction	0.0383526	0.283688	0	0	8	82
GO:1902806 regulation of cell cycle G1/S phase transition	8	0.283688	1.27	0.098	Biological Process	GO:1902806	regulation of cell cycle G1/S phase transition	0.0383526	0.283688	0	0	8	82
GO:0009605 response to external stimulus	80	0.283688	12.698	0.057	Biological Process	GO:0009605	response to external stimulus	0.0386383	0.283688	0	0	80	1405
GO:0006793 phosphorus metabolic process	120	0.283688	19.048	0.055	Biological Process	GO:0006793	phosphorus metabolic process	0.0389487	0.283688	0	0	120	2199
GO:0051707 response to other organism	34	0.283688	5.397	0.064	Biological Process	GO:0051707	response to other organism	0.0394558	0.283688	0	0	34	529
GO:0003223 ventricular compact myocardium morphogenesis	2	0.283688	0.317	0.286	Biological Process	GO:0003223	ventricular compact myocardium morphogenesis	0.0395366	0.283688	0	0	2	7
GO:0008627 intrinsic apoptotic signaling pathway in response to osmotic stress	2	0.283688	0.317	0.286	Biological Process	GO:0008627	intrinsic apoptotic signaling pathway in response to osmotic stress	0.0395366	0.283688	0	0	2	7
GO:0010421 hydrogen peroxide-mediated programmed cell death	2	0.283688	0.317	0.286	Biological Process	GO:0010421	hydrogen peroxide-mediated programmed cell death	0.0395366	0.283688	0	0	2	7
GO:0035581 sequestering of extracellular ligand from receptor	2	0.283688	0.317	0.286	Biological Process	GO:0035581	sequestering of extracellular ligand from receptor	0.0395366	0.283688	0	0	2	7
GO:0048742 regulation of skeletal muscle fiber development	2	0.283688	0.317	0.286	Biological Process	GO:0048742	regulation of skeletal muscle fiber development	0.0395366	0.283688	0	0	2	7
GO:0048755 branching morphogenesis of a nerve	2	0.283688	0.317	0.286	Biological Process	GO:0048755	branching morphogenesis of a nerve	0.0395366	0.283688	0	0	2	7
GO:0048845 venous blood vessel morphogenesis	2	0.283688	0.317	0.286	Biological Process	GO:0048845	venous blood vessel morphogenesis	0.0395366	0.283688	0	0	2	7
GO:0060022 hard palate development	2	0.283688	0.317	0.286	Biological Process	GO:0060022	hard palate development	0.0395366	0.283688	0	0	2	7
GO:0060837 blood vessel endothelial cell differentiation	2	0.283688	0.317	0.286	Biological Process	GO:0060837	blood vessel endothelial cell differentiation	0.0395366	0.283688	0	0	2	7
GO:0070278 extracellular matrix constituent secretion	2	0.283688	0.317	0.286	Biological Process	GO:0070278	extracellular matrix constituent secretion	0.0395366	0.283688	0	0	2	7
GO:0072015 glomerular visceral epithelial cell development	2	0.283688	0.317	0.286	Biological Process	GO:0072015	glomerular visceral epithelial cell development	0.0395366	0.283688	0	0	2	7
GO:0097286 iron ion import	2	0.283688	0.317	0.286	Biological Process	GO:0097286	iron ion import	0.0395366	0.283688	0	0	2	7
GO:1900115 extracellular regulation of signal transduction	2	0.283688	0.317	0.286	Biological Process	GO:1900115	extracellular regulation of signal transduction	0.0395366	0.283688	0	0	2	7
GO:1900116 extracellular negative regulation of signal transduction	2	0.283688	0.317	0.286	Biological Process	GO:1900116	extracellular negative regulation of signal transduction	0.0395366	0.283688	0	0	2	7
GO:1902732 positive regulation of chondrocyte proliferation	2	0.283688	0.317	0.286	Biological Process	GO:1902732	positive regulation of chondrocyte proliferation	0.0395366	0.283688	0	0	2	7
GO:1903054 negative regulation of extracellular matrix organization	2	0.283688	0.317	0.286	Biological Process	GO:1903054	negative regulation of extracellular matrix organization	0.0395366	0.283688	0	0	2	7
GO:1903749 positive regulation of establishment of protein localization to mitochondrion	2	0.283688	0.317	0.286	Biological Process	GO:1903749	positive regulation of establishment of protein localization to mitochondrion	0.0395366	0.283688	0	0	2	7
GO:2001223 negative regulation of neuron migration	2	0.283688	0.317	0.286	Biological Process	GO:2001223	negative regulation of neuron migration	0.0395366	0.283688	0	0	2	7
GO:0071236 cellular response to antibiotic	7	0.283688	1.111	0.103	Biological Process	GO:0071236	cellular response to antibiotic	0.0398218	0.283688	0	0	7	68
GO:0051403 stress-activated MAPK cascade	13	0.283688	2.063	0.081	Biological Process	GO:0051403	stress-activated MAPK cascade	0.0400586	0.283688	0	0	13	161
GO:0071357 cellular response to type I interferon	4	0.283688	0.635	0.143	Biological Process	GO:0071357	cellular response to type I interferon	0.0403371	0.283688	0	0	4	28
GO:1900408 negative regulation of cellular response to oxidative stress	4	0.283688	0.635	0.143	Biological Process	GO:1900408	negative regulation of cellular response to oxidative stress	0.0403371	0.283688	0	0	4	28
GO:1902742 apoptotic process involved in development	4	0.283688	0.635	0.143	Biological Process	GO:1902742	apoptotic process involved in development	0.0403371	0.283688	0	0	4	28
GO:1902883 negative regulation of response to oxidative stress	4	0.283688	0.635	0.143	Biological Process	GO:1902883	negative regulation of response to oxidative stress	0.0403371	0.283688	0	0	4	28
GO:1903202 negative regulation of oxidative stress-induced cell death	4	0.283688	0.635	0.143	Biological Process	GO:1903202	negative regulation of oxidative stress-induced cell death	0.0403371	0.283688	0	0	4	28
GO:0032388 positive regulation of intracellular transport	11	0.283688	1.746	0.085	Biological Process	GO:0032388	positive regulation of intracellular transport	0.0403484	0.283688	0	0	11	129
GO:0071772 response to BMP	11	0.283688	1.746	0.085	Biological Process	GO:0071772	response to BMP	0.0403484	0.283688	0	0	11	129
GO:0071773 cellular response to BMP stimulus	11	0.283688	1.746	0.085	Biological Process	GO:0071773	cellular response to BMP stimulus	0.0403484	0.283688	0	0	11	129
GO:0043207 response to external biotic stimulus	34	0.283688	5.397	0.064	Biological Process	GO:0043207	response to external biotic stimulus	0.0403524	0.283688	0	0	34	530
GO:1901991 negative regulation of mitotic cell cycle phase transition	9	0.283688	1.429	0.092	Biological Process	GO:1901991	negative regulation of mitotic cell cycle phase transition	0.0406128	0.283688	0	0	9	98
GO:0051347 positive regulation of transferase activity	24	0.283688	3.81	0.069	Biological Process	GO:0051347	positive regulation of transferase activity	0.0410049	0.283688	0	0	24	350
GO:0032835 glomerulus development	5	0.283688	0.794	0.122	Biological Process	GO:0032835	glomerulus development	0.0418145	0.283688	0	0	5	41
GO:0032922 circadian regulation of gene expression	5	0.283688	0.794	0.122	Biological Process	GO:0032922	circadian regulation of gene expression	0.0418145	0.283688	0	0	5	41
GO:0022610 biological adhesion	52	0.283688	8.254	0.06	Biological Process	GO:0022610	biological adhesion	0.04187	0.283688	0	0	52	869
GO:0007169 transmembrane receptor protein tyrosine kinase signaling pathway	28	0.283688	4.444	0.066	Biological Process	GO:0007169	transmembrane receptor protein tyrosine kinase signaling pathway	0.0425546	0.283688	0	0	28	423
GO:0042752 regulation of circadian rhythm	7	0.283688	1.111	0.101	Biological Process	GO:0042752	regulation of circadian rhythm	0.0426017	0.283688	0	0	7	69
GO:0048659 smooth muscle cell proliferation	7	0.283688	1.111	0.101	Biological Process	GO:0048659	smooth muscle cell proliferation	0.0426017	0.283688	0	0	7	69
GO:0034976 response to endoplasmic reticulum stress	14	0.283688	2.222	0.078	Biological Process	GO:0034976	response to endoplasmic reticulum stress	0.0426881	0.283688	0	0	14	179
GO:0003351 epithelial cilium movement	3	0.283688	0.476	0.176	Biological Process	GO:0003351	epithelial cilium movement	0.042915	0.283688	0	0	3	17
GO:0006623 protein targeting to vacuole	3	0.283688	0.476	0.176	Biological Process	GO:0006623	protein targeting to vacuole	0.042915	0.283688	0	0	3	17
GO:0032607 interferon-alpha production	3	0.283688	0.476	0.176	Biological Process	GO:0032607	interferon-alpha production	0.042915	0.283688	0	0	3	17
GO:0032647 regulation of interferon-alpha production	3	0.283688	0.476	0.176	Biological Process	GO:0032647	regulation of interferon-alpha production	0.042915	0.283688	0	0	3	17
GO:0048169 regulation of long-term neuronal synaptic plasticity	3	0.283688	0.476	0.176	Biological Process	GO:0048169	regulation of long-term neuronal synaptic plasticity	0.042915	0.283688	0	0	3	17
GO:0060039 pericardium development	3	0.283688	0.476	0.176	Biological Process	GO:0060039	pericardium development	0.042915	0.283688	0	0	3	17
GO:0070168 negative regulation of biomineral tissue development	3	0.283688	0.476	0.176	Biological Process	GO:0070168	negative regulation of biomineral tissue development	0.042915	0.283688	0	0	3	17
GO:0090344 negative regulation of cell aging	3	0.283688	0.476	0.176	Biological Process	GO:0090344	negative regulation of cell aging	0.042915	0.283688	0	0	3	17
GO:0140058 neuron projection arborization	3	0.283688	0.476	0.176	Biological Process	GO:0140058	neuron projection arborization	0.042915	0.283688	0	0	3	17
GO:1901385 regulation of voltage-gated calcium channel activity	3	0.283688	0.476	0.176	Biological Process	GO:1901385	regulation of voltage-gated calcium channel activity	0.042915	0.283688	0	0	3	17
GO:2001038 regulation of cellular response to drug	3	0.283688	0.476	0.176	Biological Process	GO:2001038	regulation of cellular response to drug	0.042915	0.283688	0	0	3	17
GO:0046578 regulation of Ras protein signal transduction	10	0.283688	1.587	0.087	Biological Process	GO:0046578	regulation of Ras protein signal transduction	0.0439766	0.283688	0	0	10	115
GO:0048598 embryonic morphogenesis	31	0.283688	4.921	0.065	Biological Process	GO:0048598	embryonic morphogenesis	0.0441286	0.283688	0	0	31	479
GO:0001934 positive regulation of protein phosphorylation	37	0.283688	5.873	0.063	Biological Process	GO:0001934	positive regulation of protein phosphorylation	0.0445766	0.283688	0	0	37	590
GO:0006417 regulation of translation	15	0.283688	2.381	0.076	Biological Process	GO:0006417	regulation of translation	0.0448708	0.283688	0	0	15	197
GO:0048255 mRNA stabilization	4	0.283688	0.635	0.138	Biological Process	GO:0048255	mRNA stabilization	0.0451154	0.283688	0	0	4	29
GO:1904019 epithelial cell apoptotic process	7	0.283688	1.111	0.1	Biological Process	GO:1904019	epithelial cell apoptotic process	0.0455042	0.283688	0	0	7	70
GO:0002042 cell migration involved in sprouting angiogenesis	5	0.283688	0.794	0.119	Biological Process	GO:0002042	cell migration involved in sprouting angiogenesis	0.0457056	0.283688	0	0	5	42
GO:0045814 negative regulation of gene expression, epigenetic	5	0.283688	0.794	0.119	Biological Process	GO:0045814	negative regulation of gene expression, epigenetic	0.0457056	0.283688	0	0	5	42
GO:0055006 cardiac cell development	5	0.283688	0.794	0.119	Biological Process	GO:0055006	cardiac cell development	0.0457056	0.283688	0	0	5	42
GO:0030510 regulation of BMP signaling pathway	8	0.283688	1.27	0.094	Biological Process	GO:0030510	regulation of BMP signaling pathway	0.045922	0.283688	0	0	8	85
GO:0007254 JNK cascade	10	0.283688	1.587	0.086	Biological Process	GO:0007254	JNK cascade	0.0461983	0.283688	0	0	10	116
GO:0031349 positive regulation of defense response	18	0.283688	2.857	0.072	Biological Process	GO:0031349	positive regulation of defense response	0.0462542	0.283688	0	0	18	249
GO:0051271 negative regulation of cellular component movement	15	0.283688	2.381	0.076	Biological Process	GO:0051271	negative regulation of cellular component movement	0.0465461	0.283688	0	0	15	198
GO:0001715 ectodermal cell fate specification	1	0.283688	0.159	1	Biological Process	GO:0001715	ectodermal cell fate specification	0.0469764	0.283688	0	0	1	1
GO:0002355 detection of tumor cell	1	0.283688	0.159	1	Biological Process	GO:0002355	detection of tumor cell	0.0469764	0.283688	0	0	1	1
GO:0002383 immune response in brain or nervous system	1	0.283688	0.159	1	Biological Process	GO:0002383	immune response in brain or nervous system	0.0469764	0.283688	0	0	1	1
GO:0002545 chronic inflammatory response to non-antigenic stimulus	1	0.283688	0.159	1	Biological Process	GO:0002545	chronic inflammatory response to non-antigenic stimulus	0.0469764	0.283688	0	0	1	1
GO:0002880 regulation of chronic inflammatory response to non-antigenic stimulus	1	0.283688	0.159	1	Biological Process	GO:0002880	regulation of chronic inflammatory response to non-antigenic stimulus	0.0469764	0.283688	0	0	1	1
GO:0002882 positive regulation of chronic inflammatory response to non-antigenic stimulus	1	0.283688	0.159	1	Biological Process	GO:0002882	positive regulation of chronic inflammatory response to non-antigenic stimulus	0.0469764	0.283688	0	0	1	1
GO:0003169 coronary vein morphogenesis	1	0.283688	0.159	1	Biological Process	GO:0003169	coronary vein morphogenesis	0.0469764	0.283688	0	0	1	1
GO:0003178 coronary sinus valve development	1	0.283688	0.159	1	Biological Process	GO:0003178	coronary sinus valve development	0.0469764	0.283688	0	0	1	1
GO:0003182 coronary sinus valve morphogenesis	1	0.283688	0.159	1	Biological Process	GO:0003182	coronary sinus valve morphogenesis	0.0469764	0.283688	0	0	1	1
GO:0003270 Notch signaling pathway involved in regulation of secondary heart field cardioblast proliferation	1	0.283688	0.159	1	Biological Process	GO:0003270	Notch signaling pathway involved in regulation of secondary heart field cardioblast proliferation	0.0469764	0.283688	0	0	1	1
GO:0003412 establishment of epithelial cell apical/basal polarity involved in camera-type eye morphogenesis	1	0.283688	0.159	1	Biological Process	GO:0003412	establishment of epithelial cell apical/basal polarity involved in camera-type eye morphogenesis	0.0469764	0.283688	0	0	1	1
GO:0006021 inositol biosynthetic process	1	0.283688	0.159	1	Biological Process	GO:0006021	inositol biosynthetic process	0.0469764	0.283688	0	0	1	1
GO:0006198 cAMP catabolic process	1	0.283688	0.159	1	Biological Process	GO:0006198	cAMP catabolic process	0.0469764	0.283688	0	0	1	1
GO:0007225 patched ligand maturation	1	0.283688	0.159	1	Biological Process	GO:0007225	patched ligand maturation	0.0469764	0.283688	0	0	1	1
GO:0007518 myoblast fate determination	1	0.283688	0.159	1	Biological Process	GO:0007518	myoblast fate determination	0.0469764	0.283688	0	0	1	1
GO:0009234 menaquinone biosynthetic process	1	0.283688	0.159	1	Biological Process	GO:0009234	menaquinone biosynthetic process	0.0469764	0.283688	0	0	1	1
GO:0009682 induced systemic resistance	1	0.283688	0.159	1	Biological Process	GO:0009682	induced systemic resistance	0.0469764	0.283688	0	0	1	1
GO:0010266 response to vitamin B1	1	0.283688	0.159	1	Biological Process	GO:0010266	response to vitamin B1	0.0469764	0.283688	0	0	1	1
GO:0010335 response to non-ionic osmotic stress	1	0.283688	0.159	1	Biological Process	GO:0010335	response to non-ionic osmotic stress	0.0469764	0.283688	0	0	1	1
GO:0015689 molybdate ion transport	1	0.283688	0.159	1	Biological Process	GO:0015689	molybdate ion transport	0.0469764	0.283688	0	0	1	1
GO:0015826 threonine transport	1	0.283688	0.159	1	Biological Process	GO:0015826	threonine transport	0.0469764	0.283688	0	0	1	1
GO:0021512 spinal cord anterior/posterior patterning	1	0.283688	0.159	1	Biological Process	GO:0021512	spinal cord anterior/posterior patterning	0.0469764	0.283688	0	0	1	1
GO:0030185 nitric oxide transport	1	0.283688	0.159	1	Biological Process	GO:0030185	nitric oxide transport	0.0469764	0.283688	0	0	1	1
GO:0031086 nuclear-transcribed mRNA catabolic process, deadenylation-independent decay	1	0.283688	0.159	1	Biological Process	GO:0031086	nuclear-transcribed mRNA catabolic process, deadenylation-independent decay	0.0469764	0.283688	0	0	1	1
GO:0031087 deadenylation-independent decapping of nuclear-transcribed mRNA	1	0.283688	0.159	1	Biological Process	GO:0031087	deadenylation-independent decapping of nuclear-transcribed mRNA	0.0469764	0.283688	0	0	1	1
GO:0031509 telomeric heterochromatin assembly	1	0.283688	0.159	1	Biological Process	GO:0031509	telomeric heterochromatin assembly	0.0469764	0.283688	0	0	1	1
GO:0031583 phospholipase D-activating G protein-coupled receptor signaling pathway	1	0.283688	0.159	1	Biological Process	GO:0031583	phospholipase D-activating G protein-coupled receptor signaling pathway	0.0469764	0.283688	0	0	1	1
GO:0031938 regulation of chromatin silencing at telomere	1	0.283688	0.159	1	Biological Process	GO:0031938	regulation of chromatin silencing at telomere	0.0469764	0.283688	0	0	1	1
GO:0031940 positive regulation of chromatin silencing at telomere	1	0.283688	0.159	1	Biological Process	GO:0031940	positive regulation of chromatin silencing at telomere	0.0469764	0.283688	0	0	1	1
GO:0032055 negative regulation of translation in response to stress	1	0.283688	0.159	1	Biological Process	GO:0032055	negative regulation of translation in response to stress	0.0469764	0.283688	0	0	1	1
GO:0032361 pyridoxal phosphate catabolic process	1	0.283688	0.159	1	Biological Process	GO:0032361	pyridoxal phosphate catabolic process	0.0469764	0.283688	0	0	1	1
GO:0032762 mast cell cytokine production	1	0.283688	0.159	1	Biological Process	GO:0032762	mast cell cytokine production	0.0469764	0.283688	0	0	1	1
GO:0032763 regulation of mast cell cytokine production	1	0.283688	0.159	1	Biological Process	GO:0032763	regulation of mast cell cytokine production	0.0469764	0.283688	0	0	1	1
GO:0032764 negative regulation of mast cell cytokine production	1	0.283688	0.159	1	Biological Process	GO:0032764	negative regulation of mast cell cytokine production	0.0469764	0.283688	0	0	1	1
GO:0032972 regulation of muscle filament sliding speed	1	0.283688	0.159	1	Biological Process	GO:0032972	regulation of muscle filament sliding speed	0.0469764	0.283688	0	0	1	1
GO:0033024 mast cell apoptotic process	1	0.283688	0.159	1	Biological Process	GO:0033024	mast cell apoptotic process	0.0469764	0.283688	0	0	1	1
GO:0033025 regulation of mast cell apoptotic process	1	0.283688	0.159	1	Biological Process	GO:0033025	regulation of mast cell apoptotic process	0.0469764	0.283688	0	0	1	1
GO:0033026 negative regulation of mast cell apoptotic process	1	0.283688	0.159	1	Biological Process	GO:0033026	negative regulation of mast cell apoptotic process	0.0469764	0.283688	0	0	1	1
GO:0033603 positive regulation of dopamine secretion	1	0.283688	0.159	1	Biological Process	GO:0033603	positive regulation of dopamine secretion	0.0469764	0.283688	0	0	1	1
GO:0034444 regulation of plasma lipoprotein oxidation	1	0.283688	0.159	1	Biological Process	GO:0034444	regulation of plasma lipoprotein oxidation	0.0469764	0.283688	0	0	1	1
GO:0034445 negative regulation of plasma lipoprotein oxidation	1	0.283688	0.159	1	Biological Process	GO:0034445	negative regulation of plasma lipoprotein oxidation	0.0469764	0.283688	0	0	1	1
GO:0034589 hydroxyproline transport	1	0.283688	0.159	1	Biological Process	GO:0034589	hydroxyproline transport	0.0469764	0.283688	0	0	1	1
GO:0035482 gastric motility	1	0.283688	0.159	1	Biological Process	GO:0035482	gastric motility	0.0469764	0.283688	0	0	1	1
GO:0035611 protein branching point deglutamylation	1	0.283688	0.159	1	Biological Process	GO:0035611	protein branching point deglutamylation	0.0469764	0.283688	0	0	1	1
GO:0035638 signal maturation	1	0.283688	0.159	1	Biological Process	GO:0035638	signal maturation	0.0469764	0.283688	0	0	1	1
GO:0035922 foramen ovale closure	1	0.283688	0.159	1	Biological Process	GO:0035922	foramen ovale closure	0.0469764	0.283688	0	0	1	1
GO:0036304 umbilical cord morphogenesis	1	0.283688	0.159	1	Biological Process	GO:0036304	umbilical cord morphogenesis	0.0469764	0.283688	0	0	1	1
GO:0036306 embryonic heart tube elongation	1	0.283688	0.159	1	Biological Process	GO:0036306	embryonic heart tube elongation	0.0469764	0.283688	0	0	1	1
GO:0038002 endocrine signaling	1	0.283688	0.159	1	Biological Process	GO:0038002	endocrine signaling	0.0469764	0.283688	0	0	1	1
GO:0038184 cell surface bile acid receptor signaling pathway	1	0.283688	0.159	1	Biological Process	GO:0038184	cell surface bile acid receptor signaling pathway	0.0469764	0.283688	0	0	1	1
GO:0042313 protein kinase C deactivation	1	0.283688	0.159	1	Biological Process	GO:0042313	protein kinase C deactivation	0.0469764	0.283688	0	0	1	1
GO:0042365 water-soluble vitamin catabolic process	1	0.283688	0.159	1	Biological Process	GO:0042365	water-soluble vitamin catabolic process	0.0469764	0.283688	0	0	1	1
GO:0042371 vitamin K biosynthetic process	1	0.283688	0.159	1	Biological Process	GO:0042371	vitamin K biosynthetic process	0.0469764	0.283688	0	0	1	1
GO:0042665 regulation of ectodermal cell fate specification	1	0.283688	0.159	1	Biological Process	GO:0042665	regulation of ectodermal cell fate specification	0.0469764	0.283688	0	0	1	1
GO:0042666 negative regulation of ectodermal cell fate specification	1	0.283688	0.159	1	Biological Process	GO:0042666	negative regulation of ectodermal cell fate specification	0.0469764	0.283688	0	0	1	1
GO:0042820 vitamin B6 catabolic process	1	0.283688	0.159	1	Biological Process	GO:0042820	vitamin B6 catabolic process	0.0469764	0.283688	0	0	1	1
GO:0043179 rhythmic excitation	1	0.283688	0.159	1	Biological Process	GO:0043179	rhythmic excitation	0.0469764	0.283688	0	0	1	1
GO:0043990 histone H2A-S1 phosphorylation	1	0.283688	0.159	1	Biological Process	GO:0043990	histone H2A-S1 phosphorylation	0.0469764	0.283688	0	0	1	1
GO:0046380 N-acetylneuraminate biosynthetic process	1	0.283688	0.159	1	Biological Process	GO:0046380	N-acetylneuraminate biosynthetic process	0.0469764	0.283688	0	0	1	1
GO:0048250 iron import into the mitochondrion	1	0.283688	0.159	1	Biological Process	GO:0048250	iron import into the mitochondrion	0.0469764	0.283688	0	0	1	1
GO:0051102 DNA ligation involved in DNA recombination	1	0.283688	0.159	1	Biological Process	GO:0051102	DNA ligation involved in DNA recombination	0.0469764	0.283688	0	0	1	1
GO:0060034 notochord cell differentiation	1	0.283688	0.159	1	Biological Process	GO:0060034	notochord cell differentiation	0.0469764	0.283688	0	0	1	1
GO:0060035 notochord cell development	1	0.283688	0.159	1	Biological Process	GO:0060035	notochord cell development	0.0469764	0.283688	0	0	1	1
GO:0060121 vestibular receptor cell stereocilium organization	1	0.283688	0.159	1	Biological Process	GO:0060121	vestibular receptor cell stereocilium organization	0.0469764	0.283688	0	0	1	1
GO:0060488 orthogonal dichotomous subdivision of terminal units involved in lung branching morphogenesis	1	0.283688	0.159	1	Biological Process	GO:0060488	orthogonal dichotomous subdivision of terminal units involved in lung branching morphogenesis	0.0469764	0.283688	0	0	1	1
GO:0060489 planar dichotomous subdivision of terminal units involved in lung branching morphogenesis	1	0.283688	0.159	1	Biological Process	GO:0060489	planar dichotomous subdivision of terminal units involved in lung branching morphogenesis	0.0469764	0.283688	0	0	1	1
GO:0060490 lateral sprouting involved in lung morphogenesis	1	0.283688	0.159	1	Biological Process	GO:0060490	lateral sprouting involved in lung morphogenesis	0.0469764	0.283688	0	0	1	1
GO:0060577 pulmonary vein morphogenesis	1	0.283688	0.159	1	Biological Process	GO:0060577	pulmonary vein morphogenesis	0.0469764	0.283688	0	0	1	1
GO:0060843 venous endothelial cell differentiation	1	0.283688	0.159	1	Biological Process	GO:0060843	venous endothelial cell differentiation	0.0469764	0.283688	0	0	1	1
GO:0061027 umbilical cord development	1	0.283688	0.159	1	Biological Process	GO:0061027	umbilical cord development	0.0469764	0.283688	0	0	1	1
GO:0061032 visceral serous pericardium development	1	0.283688	0.159	1	Biological Process	GO:0061032	visceral serous pericardium development	0.0469764	0.283688	0	0	1	1
GO:0061300 cerebellum vasculature development	1	0.283688	0.159	1	Biological Process	GO:0061300	cerebellum vasculature development	0.0469764	0.283688	0	0	1	1
GO:0061301 cerebellum vasculature morphogenesis	1	0.283688	0.159	1	Biological Process	GO:0061301	cerebellum vasculature morphogenesis	0.0469764	0.283688	0	0	1	1
GO:0061443 endocardial cushion cell differentiation	1	0.283688	0.159	1	Biological Process	GO:0061443	endocardial cushion cell differentiation	0.0469764	0.283688	0	0	1	1
GO:0061444 endocardial cushion cell development	1	0.283688	0.159	1	Biological Process	GO:0061444	endocardial cushion cell development	0.0469764	0.283688	0	0	1	1
GO:0070208 protein heterotrimerization	1	0.283688	0.159	1	Biological Process	GO:0070208	protein heterotrimerization	0.0469764	0.283688	0	0	1	1
GO:0070315 G1 to G0 transition involved in cell differentiation	1	0.283688	0.159	1	Biological Process	GO:0070315	G1 to G0 transition involved in cell differentiation	0.0469764	0.283688	0	0	1	1
GO:0070447 positive regulation of oligodendrocyte progenitor proliferation	1	0.283688	0.159	1	Biological Process	GO:0070447	positive regulation of oligodendrocyte progenitor proliferation	0.0469764	0.283688	0	0	1	1
GO:0070926 regulation of ATP:ADP antiporter activity	1	0.283688	0.159	1	Biological Process	GO:0070926	regulation of ATP:ADP antiporter activity	0.0469764	0.283688	0	0	1	1
GO:0071387 cellular response to cortisol stimulus	1	0.283688	0.159	1	Biological Process	GO:0071387	cellular response to cortisol stimulus	0.0469764	0.283688	0	0	1	1
GO:0071471 cellular response to non-ionic osmotic stress	1	0.283688	0.159	1	Biological Process	GO:0071471	cellular response to non-ionic osmotic stress	0.0469764	0.283688	0	0	1	1
GO:0071527 semaphorin-plexin signaling pathway involved in outflow tract morphogenesis	1	0.283688	0.159	1	Biological Process	GO:0071527	semaphorin-plexin signaling pathway involved in outflow tract morphogenesis	0.0469764	0.283688	0	0	1	1
GO:0071882 phospholipase C-activating adrenergic receptor signaling pathway	1	0.283688	0.159	1	Biological Process	GO:0071882	phospholipase C-activating adrenergic receptor signaling pathway	0.0469764	0.283688	0	0	1	1
GO:0072394 detection of stimulus involved in cell cycle checkpoint	1	0.283688	0.159	1	Biological Process	GO:0072394	detection of stimulus involved in cell cycle checkpoint	0.0469764	0.283688	0	0	1	1
GO:0072421 detection of DNA damage stimulus involved in DNA damage checkpoint	1	0.283688	0.159	1	Biological Process	GO:0072421	detection of DNA damage stimulus involved in DNA damage checkpoint	0.0469764	0.283688	0	0	1	1
GO:0072682 eosinophil extravasation	1	0.283688	0.159	1	Biological Process	GO:0072682	eosinophil extravasation	0.0469764	0.283688	0	0	1	1
GO:0072702 response to methyl methanesulfonate	1	0.283688	0.159	1	Biological Process	GO:0072702	response to methyl methanesulfonate	0.0469764	0.283688	0	0	1	1
GO:0072703 cellular response to methyl methanesulfonate	1	0.283688	0.159	1	Biological Process	GO:0072703	cellular response to methyl methanesulfonate	0.0469764	0.283688	0	0	1	1
GO:0072750 cellular response to leptomycin B	1	0.283688	0.159	1	Biological Process	GO:0072750	cellular response to leptomycin B	0.0469764	0.283688	0	0	1	1
GO:0090251 protein localization involved in establishment of planar polarity	1	0.283688	0.159	1	Biological Process	GO:0090251	protein localization involved in establishment of planar polarity	0.0469764	0.283688	0	0	1	1
GO:0090429 detection of endogenous biotic stimulus	1	0.283688	0.159	1	Biological Process	GO:0090429	detection of endogenous biotic stimulus	0.0469764	0.283688	0	0	1	1
GO:0090649 response to oxygen-glucose deprivation	1	0.283688	0.159	1	Biological Process	GO:0090649	response to oxygen-glucose deprivation	0.0469764	0.283688	0	0	1	1
GO:0090650 cellular response to oxygen-glucose deprivation	1	0.283688	0.159	1	Biological Process	GO:0090650	cellular response to oxygen-glucose deprivation	0.0469764	0.283688	0	0	1	1
GO:0090667 cell chemotaxis to vascular endothelial growth factor	1	0.283688	0.159	1	Biological Process	GO:0090667	cell chemotaxis to vascular endothelial growth factor	0.0469764	0.283688	0	0	1	1
GO:0090668 endothelial cell chemotaxis to vascular endothelial growth factor	1	0.283688	0.159	1	Biological Process	GO:0090668	endothelial cell chemotaxis to vascular endothelial growth factor	0.0469764	0.283688	0	0	1	1
GO:0097281 immune complex formation	1	0.283688	0.159	1	Biological Process	GO:0097281	immune complex formation	0.0469764	0.283688	0	0	1	1
GO:0098718 serine import across plasma membrane	1	0.283688	0.159	1	Biological Process	GO:0098718	serine import across plasma membrane	0.0469764	0.283688	0	0	1	1
GO:0106028 neuron projection retraction	1	0.283688	0.159	1	Biological Process	GO:0106028	neuron projection retraction	0.0469764	0.283688	0	0	1	1
GO:1900141 regulation of oligodendrocyte apoptotic process	1	0.283688	0.159	1	Biological Process	GO:1900141	regulation of oligodendrocyte apoptotic process	0.0469764	0.283688	0	0	1	1
GO:1900142 negative regulation of oligodendrocyte apoptotic process	1	0.283688	0.159	1	Biological Process	GO:1900142	negative regulation of oligodendrocyte apoptotic process	0.0469764	0.283688	0	0	1	1
GO:1900450 negative regulation of glutamate receptor signaling pathway	1	0.283688	0.159	1	Biological Process	GO:1900450	negative regulation of glutamate receptor signaling pathway	0.0469764	0.283688	0	0	1	1
GO:1900480 regulation of diacylglycerol biosynthetic process	1	0.283688	0.159	1	Biological Process	GO:1900480	regulation of diacylglycerol biosynthetic process	0.0469764	0.283688	0	0	1	1
GO:1901253 negative regulation of intracellular transport of viral material	1	0.283688	0.159	1	Biological Process	GO:1901253	negative regulation of intracellular transport of viral material	0.0469764	0.283688	0	0	1	1
GO:1901344 response to leptomycin B	1	0.283688	0.159	1	Biological Process	GO:1901344	response to leptomycin B	0.0469764	0.283688	0	0	1	1
GO:1901675 negative regulation of histone H3-K27 acetylation	1	0.283688	0.159	1	Biological Process	GO:1901675	negative regulation of histone H3-K27 acetylation	0.0469764	0.283688	0	0	1	1
GO:1901834 regulation of deadenylation-independent decapping of nuclear-transcribed mRNA	1	0.283688	0.159	1	Biological Process	GO:1901834	regulation of deadenylation-independent decapping of nuclear-transcribed mRNA	0.0469764	0.283688	0	0	1	1
GO:1901835 positive regulation of deadenylation-independent decapping of nuclear-transcribed mRNA	1	0.283688	0.159	1	Biological Process	GO:1901835	positive regulation of deadenylation-independent decapping of nuclear-transcribed mRNA	0.0469764	0.283688	0	0	1	1
GO:1901897 regulation of relaxation of cardiac muscle	1	0.283688	0.159	1	Biological Process	GO:1901897	regulation of relaxation of cardiac muscle	0.0469764	0.283688	0	0	1	1
GO:1901898 negative regulation of relaxation of cardiac muscle	1	0.283688	0.159	1	Biological Process	GO:1901898	negative regulation of relaxation of cardiac muscle	0.0469764	0.283688	0	0	1	1
GO:1902010 negative regulation of translation in response to endoplasmic reticulum stress	1	0.283688	0.159	1	Biological Process	GO:1902010	negative regulation of translation in response to endoplasmic reticulum stress	0.0469764	0.283688	0	0	1	1
GO:1902605 heterotrimeric G-protein complex assembly	1	0.283688	0.159	1	Biological Process	GO:1902605	heterotrimeric G-protein complex assembly	0.0469764	0.283688	0	0	1	1
GO:1903434 negative regulation of constitutive secretory pathway	1	0.283688	0.159	1	Biological Process	GO:1903434	negative regulation of constitutive secretory pathway	0.0469764	0.283688	0	0	1	1
GO:1903610 regulation of calcium-dependent ATPase activity	1	0.283688	0.159	1	Biological Process	GO:1903610	regulation of calcium-dependent ATPase activity	0.0469764	0.283688	0	0	1	1
GO:1903612 positive regulation of calcium-dependent ATPase activity	1	0.283688	0.159	1	Biological Process	GO:1903612	positive regulation of calcium-dependent ATPase activity	0.0469764	0.283688	0	0	1	1
GO:1903674 regulation of cap-dependent translational initiation	1	0.283688	0.159	1	Biological Process	GO:1903674	regulation of cap-dependent translational initiation	0.0469764	0.283688	0	0	1	1
GO:1903676 positive regulation of cap-dependent translational initiation	1	0.283688	0.159	1	Biological Process	GO:1903676	positive regulation of cap-dependent translational initiation	0.0469764	0.283688	0	0	1	1
GO:1903812 L-serine import across plasma membrane	1	0.283688	0.159	1	Biological Process	GO:1903812	L-serine import across plasma membrane	0.0469764	0.283688	0	0	1	1
GO:1904054 regulation of cholangiocyte proliferation	1	0.283688	0.159	1	Biological Process	GO:1904054	regulation of cholangiocyte proliferation	0.0469764	0.283688	0	0	1	1
GO:1904161 DNA synthesis involved in UV-damage excision repair	1	0.283688	0.159	1	Biological Process	GO:1904161	DNA synthesis involved in UV-damage excision repair	0.0469764	0.283688	0	0	1	1
GO:1904205 negative regulation of skeletal muscle hypertrophy	1	0.283688	0.159	1	Biological Process	GO:1904205	negative regulation of skeletal muscle hypertrophy	0.0469764	0.283688	0	0	1	1
GO:1904206 positive regulation of skeletal muscle hypertrophy	1	0.283688	0.159	1	Biological Process	GO:1904206	positive regulation of skeletal muscle hypertrophy	0.0469764	0.283688	0	0	1	1
GO:1904221 negative regulation of serine C-palmitoyltransferase activity	1	0.283688	0.159	1	Biological Process	GO:1904221	negative regulation of serine C-palmitoyltransferase activity	0.0469764	0.283688	0	0	1	1
GO:1904246 negative regulation of polynucleotide adenylyltransferase activity	1	0.283688	0.159	1	Biological Process	GO:1904246	negative regulation of polynucleotide adenylyltransferase activity	0.0469764	0.283688	0	0	1	1
GO:1904290 negative regulation of mitotic DNA damage checkpoint	1	0.283688	0.159	1	Biological Process	GO:1904290	negative regulation of mitotic DNA damage checkpoint	0.0469764	0.283688	0	0	1	1
GO:1904782 negative regulation of NMDA glutamate receptor activity	1	0.283688	0.159	1	Biological Process	GO:1904782	negative regulation of NMDA glutamate receptor activity	0.0469764	0.283688	0	0	1	1
GO:1904783 positive regulation of NMDA glutamate receptor activity	1	0.283688	0.159	1	Biological Process	GO:1904783	positive regulation of NMDA glutamate receptor activity	0.0469764	0.283688	0	0	1	1
GO:1904905 negative regulation of endothelial cell-matrix adhesion via fibronectin	1	0.283688	0.159	1	Biological Process	GO:1904905	negative regulation of endothelial cell-matrix adhesion via fibronectin	0.0469764	0.283688	0	0	1	1
GO:1904998 negative regulation of leukocyte adhesion to arterial endothelial cell	1	0.283688	0.159	1	Biological Process	GO:1904998	negative regulation of leukocyte adhesion to arterial endothelial cell	0.0469764	0.283688	0	0	1	1
GO:1905333 regulation of gastric motility	1	0.283688	0.159	1	Biological Process	GO:1905333	regulation of gastric motility	0.0469764	0.283688	0	0	1	1
GO:1905492 positive regulation of branching morphogenesis of a nerve	1	0.283688	0.159	1	Biological Process	GO:1905492	positive regulation of branching morphogenesis of a nerve	0.0469764	0.283688	0	0	1	1
GO:1905503 regulation of motile cilium assembly	1	0.283688	0.159	1	Biological Process	GO:1905503	regulation of motile cilium assembly	0.0469764	0.283688	0	0	1	1
GO:1905505 positive regulation of motile cilium assembly	1	0.283688	0.159	1	Biological Process	GO:1905505	positive regulation of motile cilium assembly	0.0469764	0.283688	0	0	1	1
GO:1905547 regulation of telomeric heterochromatin assembly	1	0.283688	0.159	1	Biological Process	GO:1905547	regulation of telomeric heterochromatin assembly	0.0469764	0.283688	0	0	1	1
GO:1905549 positive regulation of telomeric heterochromatin assembly	1	0.283688	0.159	1	Biological Process	GO:1905549	positive regulation of telomeric heterochromatin assembly	0.0469764	0.283688	0	0	1	1
GO:1905751 positive regulation of endosome to plasma membrane protein transport	1	0.283688	0.159	1	Biological Process	GO:1905751	positive regulation of endosome to plasma membrane protein transport	0.0469764	0.283688	0	0	1	1
GO:2000156 regulation of retrograde vesicle-mediated transport, Golgi to ER	1	0.283688	0.159	1	Biological Process	GO:2000156	regulation of retrograde vesicle-mediated transport, Golgi to ER	0.0469764	0.283688	0	0	1	1
GO:2000266 regulation of blood coagulation, intrinsic pathway	1	0.283688	0.159	1	Biological Process	GO:2000266	regulation of blood coagulation, intrinsic pathway	0.0469764	0.283688	0	0	1	1
GO:2000342 negative regulation of chemokine (C-X-C motif) ligand 2 production	1	0.283688	0.159	1	Biological Process	GO:2000342	negative regulation of chemokine (C-X-C motif) ligand 2 production	0.0469764	0.283688	0	0	1	1
GO:2000374 regulation of oxygen metabolic process	1	0.283688	0.159	1	Biological Process	GO:2000374	regulation of oxygen metabolic process	0.0469764	0.283688	0	0	1	1
GO:2000376 positive regulation of oxygen metabolic process	1	0.283688	0.159	1	Biological Process	GO:2000376	positive regulation of oxygen metabolic process	0.0469764	0.283688	0	0	1	1
GO:2000417 negative regulation of eosinophil migration	1	0.283688	0.159	1	Biological Process	GO:2000417	negative regulation of eosinophil migration	0.0469764	0.283688	0	0	1	1
GO:2000419 regulation of eosinophil extravasation	1	0.283688	0.159	1	Biological Process	GO:2000419	regulation of eosinophil extravasation	0.0469764	0.283688	0	0	1	1
GO:2000420 negative regulation of eosinophil extravasation	1	0.283688	0.159	1	Biological Process	GO:2000420	negative regulation of eosinophil extravasation	0.0469764	0.283688	0	0	1	1
GO:2000763 positive regulation of transcription from RNA polymerase II promoter involved in norepinephrine biosynthetic process	1	0.283688	0.159	1	Biological Process	GO:2000763	positive regulation of transcription from RNA polymerase II promoter involved in norepinephrine biosynthetic process	0.0469764	0.283688	0	0	1	1
GO:2000764 positive regulation of semaphorin-plexin signaling pathway involved in outflow tract morphogenesis	1	0.283688	0.159	1	Biological Process	GO:2000764	positive regulation of semaphorin-plexin signaling pathway involved in outflow tract morphogenesis	0.0469764	0.283688	0	0	1	1
GO:2000818 negative regulation of myoblast proliferation	1	0.283688	0.159	1	Biological Process	GO:2000818	negative regulation of myoblast proliferation	0.0469764	0.283688	0	0	1	1
GO:2001262 positive regulation of semaphorin-plexin signaling pathway	1	0.283688	0.159	1	Biological Process	GO:2001262	positive regulation of semaphorin-plexin signaling pathway	0.0469764	0.283688	0	0	1	1
GO:0016529 sarcoplasmic reticulum	4	0.288181	0.693	0.167	Cellular Component	GO:0016529	sarcoplasmic reticulum	0.024446	0.288181	0	0	4	24
GO:0051346 negative regulation of hydrolase activity	14	0.2891	2.222	0.077	Biological Process	GO:0051346	negative regulation of hydrolase activity	0.0479243	0.2891	0	0	14	182
GO:0009314 response to radiation	20	0.289261	3.175	0.07	Biological Process	GO:0009314	response to radiation	0.0480318	0.289261	0	0	20	285
GO:0031348 negative regulation of defense response	12	0.289261	1.905	0.081	Biological Process	GO:0031348	negative regulation of defense response	0.0480547	0.289261	0	0	12	149
GO:0060271 cilium assembly	16	0.290515	2.54	0.074	Biological Process	GO:0060271	cilium assembly	0.0483151	0.290515	0	0	16	216
GO:0044843 cell cycle G1/S phase transition	10	0.291281	1.587	0.085	Biological Process	GO:0044843	cell cycle G1/S phase transition	0.0484946	0.291281	0	0	10	117
GO:0010508 positive regulation of autophagy	8	0.291886	1.27	0.093	Biological Process	GO:0010508	positive regulation of autophagy	0.0486477	0.291886	0	0	8	86
GO:0001933 negative regulation of protein phosphorylation	19	0.29206	3.016	0.071	Biological Process	GO:0001933	negative regulation of protein phosphorylation	0.0487291	0.29206	0	0	19	268
GO:0002064 epithelial cell development	13	0.293887	2.063	0.078	Biological Process	GO:0002064	epithelial cell development	0.0491392	0.293887	0	0	13	166
GO:0031098 stress-activated protein kinase signaling cascade	13	0.293887	2.063	0.078	Biological Process	GO:0031098	stress-activated protein kinase signaling cascade	0.0491392	0.293887	0	0	13	166
GO:0031065 positive regulation of histone deacetylation	3	0.295802	0.476	0.167	Biological Process	GO:0031065	positive regulation of histone deacetylation	0.0497549	0.295802	0	0	3	18
GO:0045671 negative regulation of osteoclast differentiation	3	0.295802	0.476	0.167	Biological Process	GO:0045671	negative regulation of osteoclast differentiation	0.0497549	0.295802	0	0	3	18
GO:0045742 positive regulation of epidermal growth factor receptor signaling pathway	3	0.295802	0.476	0.167	Biological Process	GO:0045742	positive regulation of epidermal growth factor receptor signaling pathway	0.0497549	0.295802	0	0	3	18
GO:0060716 labyrinthine layer blood vessel development	3	0.295802	0.476	0.167	Biological Process	GO:0060716	labyrinthine layer blood vessel development	0.0497549	0.295802	0	0	3	18
GO:0001763 morphogenesis of a branching structure	14	0.295802	2.222	0.077	Biological Process	GO:0001763	morphogenesis of a branching structure	0.049765	0.295802	0	0	14	183
GO:1901796 regulation of signal transduction by p53 class mediator	5	0.295802	0.794	0.116	Biological Process	GO:1901796	regulation of signal transduction by p53 class mediator	0.0498051	0.295802	0	0	5	43
GO:0003281 ventricular septum development	6	0.295802	0.952	0.105	Biological Process	GO:0003281	ventricular septum development	0.0501823	0.295802	0	0	6	57
GO:0001569 branching involved in blood vessel morphogenesis	4	0.295802	0.635	0.133	Biological Process	GO:0001569	branching involved in blood vessel morphogenesis	0.0501956	0.295802	0	0	4	30
GO:0046622 positive regulation of organ growth	4	0.295802	0.635	0.133	Biological Process	GO:0046622	positive regulation of organ growth	0.0501956	0.295802	0	0	4	30
GO:0045732 positive regulation of protein catabolic process	11	0.295802	1.746	0.082	Biological Process	GO:0045732	positive regulation of protein catabolic process	0.0507398	0.295802	0	0	11	134
GO:2001242 regulation of intrinsic apoptotic signaling pathway	10	0.295802	1.587	0.085	Biological Process	GO:2001242	regulation of intrinsic apoptotic signaling pathway	0.0508663	0.295802	0	0	10	118
GO:0001171 reverse transcription	2	0.295802	0.317	0.25	Biological Process	GO:0001171	reverse transcription	0.0511027	0.295802	0	0	2	8
GO:0003344 pericardium morphogenesis	2	0.295802	0.317	0.25	Biological Process	GO:0003344	pericardium morphogenesis	0.0511027	0.295802	0	0	2	8
GO:0007183 SMAD protein complex assembly	2	0.295802	0.317	0.25	Biological Process	GO:0007183	SMAD protein complex assembly	0.0511027	0.295802	0	0	2	8
GO:0014807 regulation of somitogenesis	2	0.295802	0.317	0.25	Biological Process	GO:0014807	regulation of somitogenesis	0.0511027	0.295802	0	0	2	8
GO:0031281 positive regulation of cyclase activity	2	0.295802	0.317	0.25	Biological Process	GO:0031281	positive regulation of cyclase activity	0.0511027	0.295802	0	0	2	8
GO:0034115 negative regulation of heterotypic cell-cell adhesion	2	0.295802	0.317	0.25	Biological Process	GO:0034115	negative regulation of heterotypic cell-cell adhesion	0.0511027	0.295802	0	0	2	8
GO:0034616 response to laminar fluid shear stress	2	0.295802	0.317	0.25	Biological Process	GO:0034616	response to laminar fluid shear stress	0.0511027	0.295802	0	0	2	8
GO:0035562 negative regulation of chromatin binding	2	0.295802	0.317	0.25	Biological Process	GO:0035562	negative regulation of chromatin binding	0.0511027	0.295802	0	0	2	8
GO:0036491 regulation of translation initiation in response to endoplasmic reticulum stress	2	0.295802	0.317	0.25	Biological Process	GO:0036491	regulation of translation initiation in response to endoplasmic reticulum stress	0.0511027	0.295802	0	0	2	8
GO:0036492 eiF2alpha phosphorylation in response to endoplasmic reticulum stress	2	0.295802	0.317	0.25	Biological Process	GO:0036492	eiF2alpha phosphorylation in response to endoplasmic reticulum stress	0.0511027	0.295802	0	0	2	8
GO:0061418 regulation of transcription from RNA polymerase II promoter in response to hypoxia	2	0.295802	0.317	0.25	Biological Process	GO:0061418	regulation of transcription from RNA polymerase II promoter in response to hypoxia	0.0511027	0.295802	0	0	2	8
GO:0070587 regulation of cell-cell adhesion involved in gastrulation	2	0.295802	0.317	0.25	Biological Process	GO:0070587	regulation of cell-cell adhesion involved in gastrulation	0.0511027	0.295802	0	0	2	8
GO:0072109 glomerular mesangium development	2	0.295802	0.317	0.25	Biological Process	GO:0072109	glomerular mesangium development	0.0511027	0.295802	0	0	2	8
GO:0072310 glomerular epithelial cell development	2	0.295802	0.317	0.25	Biological Process	GO:0072310	glomerular epithelial cell development	0.0511027	0.295802	0	0	2	8
GO:0072567 chemokine (C-X-C motif) ligand 2 production	2	0.295802	0.317	0.25	Biological Process	GO:0072567	chemokine (C-X-C motif) ligand 2 production	0.0511027	0.295802	0	0	2	8
GO:0090160 Golgi to lysosome transport	2	0.295802	0.317	0.25	Biological Process	GO:0090160	Golgi to lysosome transport	0.0511027	0.295802	0	0	2	8
GO:0097084 vascular smooth muscle cell development	2	0.295802	0.317	0.25	Biological Process	GO:0097084	vascular smooth muscle cell development	0.0511027	0.295802	0	0	2	8
GO:0097468 programmed cell death in response to reactive oxygen species	2	0.295802	0.317	0.25	Biological Process	GO:0097468	programmed cell death in response to reactive oxygen species	0.0511027	0.295802	0	0	2	8
GO:1902033 regulation of hematopoietic stem cell proliferation	2	0.295802	0.317	0.25	Biological Process	GO:1902033	regulation of hematopoietic stem cell proliferation	0.0511027	0.295802	0	0	2	8
GO:2000341 regulation of chemokine (C-X-C motif) ligand 2 production	2	0.295802	0.317	0.25	Biological Process	GO:2000341	regulation of chemokine (C-X-C motif) ligand 2 production	0.0511027	0.295802	0	0	2	8
GO:0097159 organic cyclic compound binding	206	0.298124	32.803	0.052	Molecular Function	GO:0097159	organic cyclic compound binding	0.0219536	0.298124	0	0	206	3944
GO:0018108 peptidyl-tyrosine phosphorylation	14	0.298226	2.222	0.076	Biological Process	GO:0018108	peptidyl-tyrosine phosphorylation	0.0516542	0.298226	0	0	14	184
GO:0030048 actin filament-based movement	7	0.298226	1.111	0.097	Biological Process	GO:0030048	actin filament-based movement	0.0516819	0.298226	0	0	7	72
GO:0031099 regeneration	7	0.298226	1.111	0.097	Biological Process	GO:0031099	regeneration	0.0516819	0.298226	0	0	7	72
GO:0048638 regulation of developmental growth	15	0.298802	2.381	0.075	Biological Process	GO:0048638	regulation of developmental growth	0.0518352	0.298802	0	0	15	201
GO:0009725 response to hormone	26	0.299983	4.127	0.066	Biological Process	GO:0009725	response to hormone	0.0520939	0.299983	0	0	26	395
GO:0046777 protein autophosphorylation	12	0.300468	1.905	0.079	Biological Process	GO:0046777	protein autophosphorylation	0.0522318	0.300468	0	0	12	151
GO:0071407 cellular response to organic cyclic compound	18	0.301751	2.857	0.071	Biological Process	GO:0071407	cellular response to organic cyclic compound	0.052509	0.301751	0	0	18	253
GO:0005576 extracellular region	68	0.302855	11.785	0.059	Cellular Component	GO:0005576	extracellular region	0.0261849	0.302855	0	0	68	1145
GO:0044782 cilium organization	17	0.304791	2.698	0.072	Biological Process	GO:0044782	cilium organization	0.0530926	0.304791	0	0	17	236
GO:1905475 regulation of protein localization to membrane	10	0.305747	1.587	0.084	Biological Process	GO:1905475	regulation of protein localization to membrane	0.053314	0.305747	0	0	10	119
GO:0010822 positive regulation of mitochondrion organization	6	0.308519	0.952	0.103	Biological Process	GO:0010822	positive regulation of mitochondrion organization	0.0538525	0.308519	0	0	6	58
GO:0000164 protein phosphatase type 1 complex	2	0.309492	0.347	0.333	Cellular Component	GO:0000164	protein phosphatase type 1 complex	0.0292831	0.309492	0	0	2	6
GO:0036157 outer dynein arm	2	0.309492	0.347	0.333	Cellular Component	GO:0036157	outer dynein arm	0.0292831	0.309492	0	0	2	6
GO:0071458 integral component of cytoplasmic side of endoplasmic reticulum membrane	2	0.309492	0.347	0.333	Cellular Component	GO:0071458	integral component of cytoplasmic side of endoplasmic reticulum membrane	0.0292831	0.309492	0	0	2	6
GO:0071556 integral component of lumenal side of endoplasmic reticulum membrane	2	0.309492	0.347	0.333	Cellular Component	GO:0071556	integral component of lumenal side of endoplasmic reticulum membrane	0.0292831	0.309492	0	0	2	6
GO:0098553 lumenal side of endoplasmic reticulum membrane	2	0.309492	0.347	0.333	Cellular Component	GO:0098553	lumenal side of endoplasmic reticulum membrane	0.0292831	0.309492	0	0	2	6
GO:0033558 protein deacetylase activity	4	0.311189	0.637	0.167	Molecular Function	GO:0033558	protein deacetylase activity	0.0232479	0.311189	0	0	4	24
GO:0035051 cardiocyte differentiation	8	0.311386	1.27	0.091	Biological Process	GO:0035051	cardiocyte differentiation	0.0544089	0.311386	0	0	8	88
GO:0009617 response to bacterium	23	0.313956	3.651	0.067	Biological Process	GO:0009617	response to bacterium	0.0549141	0.313956	0	0	23	343
GO:2001233 regulation of apoptotic signaling pathway	19	0.314008	3.016	0.07	Biological Process	GO:2001233	regulation of apoptotic signaling pathway	0.0549795	0.314008	0	0	19	272
GO:0008631 intrinsic apoptotic signaling pathway in response to oxidative stress	4	0.31546	0.635	0.129	Biological Process	GO:0008631	intrinsic apoptotic signaling pathway in response to oxidative stress	0.0555762	0.31546	0	0	4	31
GO:0045880 positive regulation of smoothened signaling pathway	4	0.31546	0.635	0.129	Biological Process	GO:0045880	positive regulation of smoothened signaling pathway	0.0555762	0.31546	0	0	4	31
GO:1904036 negative regulation of epithelial cell apoptotic process	4	0.31546	0.635	0.129	Biological Process	GO:1904036	negative regulation of epithelial cell apoptotic process	0.0555762	0.31546	0	0	4	31
GO:0043588 skin development	14	0.31546	2.222	0.075	Biological Process	GO:0043588	skin development	0.05558	0.31546	0	0	14	186
GO:0007264 small GTPase mediated signal transduction	20	0.31546	3.175	0.069	Biological Process	GO:0007264	small GTPase mediated signal transduction	0.0555816	0.31546	0	0	20	290
GO:0032874 positive regulation of stress-activated MAPK cascade	9	0.31546	1.429	0.087	Biological Process	GO:0032874	positive regulation of stress-activated MAPK cascade	0.0556294	0.31546	0	0	9	104
GO:0071222 cellular response to lipopolysaccharide	9	0.31546	1.429	0.087	Biological Process	GO:0071222	cellular response to lipopolysaccharide	0.0556294	0.31546	0	0	9	104
GO:0043433 negative regulation of DNA-binding transcription factor activity	10	0.316069	1.587	0.083	Biological Process	GO:0043433	negative regulation of DNA-binding transcription factor activity	0.0558384	0.316069	0	0	10	120
GO:0032970 regulation of actin filament-based process	18	0.316069	2.857	0.071	Biological Process	GO:0032970	regulation of actin filament-based process	0.0558502	0.316069	0	0	18	255
GO:0043226 organelle	410	0.316553	71.057	0.05	Cellular Component	GO:0043226	organelle	0.0304676	0.316553	0	0	410	8259
GO:0010948 negative regulation of cell cycle process	12	0.319518	1.905	0.078	Biological Process	GO:0010948	negative regulation of cell cycle process	0.0566488	0.319518	0	0	12	153
GO:0045137 development of primary sexual characteristics	12	0.319518	1.905	0.078	Biological Process	GO:0045137	development of primary sexual characteristics	0.0566488	0.319518	0	0	12	153
GO:0002320 lymphoid progenitor cell differentiation	3	0.319518	0.476	0.158	Biological Process	GO:0002320	lymphoid progenitor cell differentiation	0.0570895	0.319518	0	0	3	19
GO:0007007 inner mitochondrial membrane organization	3	0.319518	0.476	0.158	Biological Process	GO:0007007	inner mitochondrial membrane organization	0.0570895	0.319518	0	0	3	19
GO:0010658 striated muscle cell apoptotic process	3	0.319518	0.476	0.158	Biological Process	GO:0010658	striated muscle cell apoptotic process	0.0570895	0.319518	0	0	3	19
GO:0034405 response to fluid shear stress	3	0.319518	0.476	0.158	Biological Process	GO:0034405	response to fluid shear stress	0.0570895	0.319518	0	0	3	19
GO:0036474 cell death in response to hydrogen peroxide	3	0.319518	0.476	0.158	Biological Process	GO:0036474	cell death in response to hydrogen peroxide	0.0570895	0.319518	0	0	3	19
GO:0061311 cell surface receptor signaling pathway involved in heart development	3	0.319518	0.476	0.158	Biological Process	GO:0061311	cell surface receptor signaling pathway involved in heart development	0.0570895	0.319518	0	0	3	19
GO:1901186 positive regulation of ERBB signaling pathway	3	0.319518	0.476	0.158	Biological Process	GO:1901186	positive regulation of ERBB signaling pathway	0.0570895	0.319518	0	0	3	19
GO:1902175 regulation of oxidative stress-induced intrinsic apoptotic signaling pathway	3	0.319518	0.476	0.158	Biological Process	GO:1902175	regulation of oxidative stress-induced intrinsic apoptotic signaling pathway	0.0570895	0.319518	0	0	3	19
GO:1904707 positive regulation of vascular smooth muscle cell proliferation	3	0.319518	0.476	0.158	Biological Process	GO:1904707	positive regulation of vascular smooth muscle cell proliferation	0.0570895	0.319518	0	0	3	19
GO:0001102 RNA polymerase II activating transcription factor binding	5	0.319626	0.796	0.139	Molecular Function	GO:0001102	RNA polymerase II activating transcription factor binding	0.0242193	0.319626	0	0	5	36
GO:0033549 MAP kinase phosphatase activity	3	0.320745	0.478	0.214	Molecular Function	GO:0033549	MAP kinase phosphatase activity	0.0246463	0.320745	0	0	3	14
GO:0051048 negative regulation of secretion	8	0.321192	1.27	0.09	Biological Process	GO:0051048	negative regulation of secretion	0.0574462	0.321192	0	0	8	89
GO:0018212 peptidyl-tyrosine modification	14	0.321827	2.222	0.075	Biological Process	GO:0018212	peptidyl-tyrosine modification	0.0576173	0.321827	0	0	14	187
GO:0001819 positive regulation of cytokine production	22	0.322248	3.492	0.067	Biological Process	GO:0001819	positive regulation of cytokine production	0.0577757	0.322248	0	0	22	327
GO:0043086 negative regulation of catalytic activity	24	0.322248	3.81	0.066	Biological Process	GO:0043086	negative regulation of catalytic activity	0.0578083	0.322248	0	0	24	363
GO:0005758 mitochondrial intermembrane space	5	0.323237	0.867	0.132	Cellular Component	GO:0005758	mitochondrial intermembrane space	0.0316826	0.323237	0	0	5	38
GO:0031012 extracellular matrix	17	0.323237	2.946	0.077	Cellular Component	GO:0031012	extracellular matrix	0.0321655	0.323237	0	0	17	221
GO:0043901 negative regulation of multi-organism process	9	0.325444	1.429	0.086	Biological Process	GO:0043901	negative regulation of multi-organism process	0.0584399	0.325444	0	0	9	105
GO:0035023 regulation of Rho protein signal transduction	5	0.325537	0.794	0.111	Biological Process	GO:0035023	regulation of Rho protein signal transduction	0.0586317	0.325537	0	0	5	45
GO:0106027 neuron projection organization	5	0.325537	0.794	0.111	Biological Process	GO:0106027	neuron projection organization	0.0586317	0.325537	0	0	5	45
GO:1903078 positive regulation of protein localization to plasma membrane	5	0.325537	0.794	0.111	Biological Process	GO:1903078	positive regulation of protein localization to plasma membrane	0.0586317	0.325537	0	0	5	45
GO:1901363 heterocyclic compound binding	203	0.325791	32.325	0.052	Molecular Function	GO:1901363	heterocyclic compound binding	0.0253818	0.325791	0	0	203	3896
GO:0003777 microtubule motor activity	7	0.328762	1.115	0.111	Molecular Function	GO:0003777	microtubule motor activity	0.0260685	0.328762	0	0	7	63
GO:0019199 transmembrane receptor protein kinase activity	7	0.328762	1.115	0.109	Molecular Function	GO:0019199	transmembrane receptor protein kinase activity	0.0281444	0.328762	0	0	7	64
GO:0001217 bacterial-type RNA polymerase transcriptional repressor activity, sequence-specific DNA binding	2	0.328762	0.318	0.333	Molecular Function	GO:0001217	bacterial-type RNA polymerase transcriptional repressor activity, sequence-specific DNA binding	0.0284436	0.328762	0	0	2	6
GO:0005031 tumor necrosis factor-activated receptor activity	2	0.328762	0.318	0.333	Molecular Function	GO:0005031	tumor necrosis factor-activated receptor activity	0.0284436	0.328762	0	0	2	6
GO:0008093 cytoskeletal adaptor activity	2	0.328762	0.318	0.333	Molecular Function	GO:0008093	cytoskeletal adaptor activity	0.0284436	0.328762	0	0	2	6
GO:0017136 NAD-dependent histone deacetylase activity	2	0.328762	0.318	0.333	Molecular Function	GO:0017136	NAD-dependent histone deacetylase activity	0.0284436	0.328762	0	0	2	6
GO:0042500 aspartic endopeptidase activity, intramembrane cleaving	2	0.328762	0.318	0.333	Molecular Function	GO:0042500	aspartic endopeptidase activity, intramembrane cleaving	0.0284436	0.328762	0	0	2	6
GO:1904121 phosphatidylethanolamine transporter activity	2	0.328762	0.318	0.333	Molecular Function	GO:1904121	phosphatidylethanolamine transporter activity	0.0284436	0.328762	0	0	2	6
GO:0060090 molecular adaptor activity	11	0.328762	1.752	0.089	Molecular Function	GO:0060090	molecular adaptor activity	0.0291018	0.328762	0	0	11	124
GO:0001130 bacterial-type RNA polymerase transcription factor activity, sequence-specific DNA binding	3	0.328762	0.478	0.188	Molecular Function	GO:0001130	bacterial-type RNA polymerase transcription factor activity, sequence-specific DNA binding	0.0354081	0.328762	0	0	3	16
GO:0034237 protein kinase A regulatory subunit binding	3	0.328762	0.478	0.188	Molecular Function	GO:0034237	protein kinase A regulatory subunit binding	0.0354081	0.328762	0	0	3	16
GO:0051018 protein kinase A binding	5	0.328762	0.796	0.125	Molecular Function	GO:0051018	protein kinase A binding	0.0363829	0.328762	0	0	5	40
GO:1901681 sulfur compound binding	11	0.328762	1.752	0.085	Molecular Function	GO:1901681	sulfur compound binding	0.0373286	0.328762	0	0	11	129
GO:0008134 transcription factor binding	28	0.328762	4.459	0.066	Molecular Function	GO:0008134	transcription factor binding	0.0381181	0.328762	0	0	28	424
GO:0001848 complement binding	2	0.328762	0.318	0.286	Molecular Function	GO:0001848	complement binding	0.0386131	0.328762	0	0	2	7
GO:0004935 adrenergic receptor activity	2	0.328762	0.318	0.286	Molecular Function	GO:0004935	adrenergic receptor activity	0.0386131	0.328762	0	0	2	7
GO:0005035 death receptor activity	2	0.328762	0.318	0.286	Molecular Function	GO:0005035	death receptor activity	0.0386131	0.328762	0	0	2	7
GO:0034979 NAD-dependent protein deacetylase activity	2	0.328762	0.318	0.286	Molecular Function	GO:0034979	NAD-dependent protein deacetylase activity	0.0386131	0.328762	0	0	2	7
GO:0046624 sphingolipid transporter activity	2	0.328762	0.318	0.286	Molecular Function	GO:0046624	sphingolipid transporter activity	0.0386131	0.328762	0	0	2	7
GO:0047184 1-acylglycerophosphocholine O-acyltransferase activity	2	0.328762	0.318	0.286	Molecular Function	GO:0047184	1-acylglycerophosphocholine O-acyltransferase activity	0.0386131	0.328762	0	0	2	7
GO:0097027 ubiquitin-protein transferase activator activity	2	0.328762	0.318	0.286	Molecular Function	GO:0097027	ubiquitin-protein transferase activator activity	0.0386131	0.328762	0	0	2	7
GO:0004713 protein tyrosine kinase activity	9	0.328762	1.433	0.091	Molecular Function	GO:0004713	protein tyrosine kinase activity	0.0400777	0.328762	0	0	9	99
GO:0019838 growth factor binding	9	0.328762	1.433	0.091	Molecular Function	GO:0019838	growth factor binding	0.0400777	0.328762	0	0	9	99
GO:0003712 transcription coregulator activity	20	0.328762	3.185	0.07	Molecular Function	GO:0003712	transcription coregulator activity	0.0457469	0.328762	0	0	20	287
GO:0001010 RNA polymerase II sequence-specific DNA-binding transcription factor recruiting activity	1	0.328762	0.159	1	Molecular Function	GO:0001010	RNA polymerase II sequence-specific DNA-binding transcription factor recruiting activity	0.0463777	0.328762	0	0	1	1
GO:0001515 opioid peptide activity	1	0.328762	0.159	1	Molecular Function	GO:0001515	opioid peptide activity	0.0463777	0.328762	0	0	1	1
GO:0001792 polymeric immunoglobulin receptor activity	1	0.328762	0.159	1	Molecular Function	GO:0001792	polymeric immunoglobulin receptor activity	0.0463777	0.328762	0	0	1	1
GO:0001855 complement component C4b binding	1	0.328762	0.159	1	Molecular Function	GO:0001855	complement component C4b binding	0.0463777	0.328762	0	0	1	1
GO:0004315 3-oxoacyl-[acyl-carrier-protein] synthase activity	1	0.328762	0.159	1	Molecular Function	GO:0004315	3-oxoacyl-[acyl-carrier-protein] synthase activity	0.0463777	0.328762	0	0	1	1
GO:0004512 inositol-3-phosphate synthase activity	1	0.328762	0.159	1	Molecular Function	GO:0004512	inositol-3-phosphate synthase activity	0.0463777	0.328762	0	0	1	1
GO:0005089 Rho guanyl-nucleotide exchange factor activity	1	0.328762	0.159	1	Molecular Function	GO:0005089	Rho guanyl-nucleotide exchange factor activity	0.0463777	0.328762	0	0	1	1
GO:0008403 25-hydroxycholecalciferol-24-hydroxylase activity	1	0.328762	0.159	1	Molecular Function	GO:0008403	25-hydroxycholecalciferol-24-hydroxylase activity	0.0463777	0.328762	0	0	1	1
GO:0008948 oxaloacetate decarboxylase activity	1	0.328762	0.159	1	Molecular Function	GO:0008948	oxaloacetate decarboxylase activity	0.0463777	0.328762	0	0	1	1
GO:0015098 molybdate ion transmembrane transporter activity	1	0.328762	0.159	1	Molecular Function	GO:0015098	molybdate ion transmembrane transporter activity	0.0463777	0.328762	0	0	1	1
GO:0015195 L-threonine transmembrane transporter activity	1	0.328762	0.159	1	Molecular Function	GO:0015195	L-threonine transmembrane transporter activity	0.0463777	0.328762	0	0	1	1
GO:0016154 pyrimidine-nucleoside phosphorylase activity	1	0.328762	0.159	1	Molecular Function	GO:0016154	pyrimidine-nucleoside phosphorylase activity	0.0463777	0.328762	0	0	1	1
GO:0016872 intramolecular lyase activity	1	0.328762	0.159	1	Molecular Function	GO:0016872	intramolecular lyase activity	0.0463777	0.328762	0	0	1	1
GO:0018773 acetylpyruvate hydrolase activity	1	0.328762	0.159	1	Molecular Function	GO:0018773	acetylpyruvate hydrolase activity	0.0463777	0.328762	0	0	1	1
GO:0030342 1-alpha,25-dihydroxyvitamin D3 24-hydroxylase activity	1	0.328762	0.159	1	Molecular Function	GO:0030342	1-alpha,25-dihydroxyvitamin D3 24-hydroxylase activity	0.0463777	0.328762	0	0	1	1
GO:0031707 endothelin A receptor binding	1	0.328762	0.159	1	Molecular Function	GO:0031707	endothelin A receptor binding	0.0463777	0.328762	0	0	1	1
GO:0033819 lipoyl(octanoyl) transferase activity	1	0.328762	0.159	1	Molecular Function	GO:0033819	lipoyl(octanoyl) transferase activity	0.0463777	0.328762	0	0	1	1
GO:0033883 pyridoxal phosphatase activity	1	0.328762	0.159	1	Molecular Function	GO:0033883	pyridoxal phosphatase activity	0.0463777	0.328762	0	0	1	1
GO:0034545 fumarylpyruvate hydrolase activity	1	0.328762	0.159	1	Molecular Function	GO:0034545	fumarylpyruvate hydrolase activity	0.0463777	0.328762	0	0	1	1
GO:0034590 L-hydroxyproline transmembrane transporter activity	1	0.328762	0.159	1	Molecular Function	GO:0034590	L-hydroxyproline transmembrane transporter activity	0.0463777	0.328762	0	0	1	1
GO:0038182 G protein-coupled bile acid receptor activity	1	0.328762	0.159	1	Molecular Function	GO:0038182	G protein-coupled bile acid receptor activity	0.0463777	0.328762	0	0	1	1
GO:0047023 androsterone dehydrogenase activity	1	0.328762	0.159	1	Molecular Function	GO:0047023	androsterone dehydrogenase activity	0.0463777	0.328762	0	0	1	1
GO:0047747 cholate-CoA ligase activity	1	0.328762	0.159	1	Molecular Function	GO:0047747	cholate-CoA ligase activity	0.0463777	0.328762	0	0	1	1
GO:0050124 N-acylneuraminate-9-phosphatase activity	1	0.328762	0.159	1	Molecular Function	GO:0050124	N-acylneuraminate-9-phosphatase activity	0.0463777	0.328762	0	0	1	1
GO:0050683 AF-1 domain binding	1	0.328762	0.159	1	Molecular Function	GO:0050683	AF-1 domain binding	0.0463777	0.328762	0	0	1	1
GO:0050816 phosphothreonine residue binding	1	0.328762	0.159	1	Molecular Function	GO:0050816	phosphothreonine residue binding	0.0463777	0.328762	0	0	1	1
GO:0070976 TIR domain binding	1	0.328762	0.159	1	Molecular Function	GO:0070976	TIR domain binding	0.0463777	0.328762	0	0	1	1
GO:0071074 eukaryotic initiation factor eIF2 binding	1	0.328762	0.159	1	Molecular Function	GO:0071074	eukaryotic initiation factor eIF2 binding	0.0463777	0.328762	0	0	1	1
GO:0099579 G protein-coupled neurotransmitter receptor activity involved in regulation of postsynaptic membrane potential	1	0.328762	0.159	1	Molecular Function	GO:0099579	G protein-coupled neurotransmitter receptor activity involved in regulation of postsynaptic membrane potential	0.0463777	0.328762	0	0	1	1
GO:0102140 heparan sulfate N-deacetylase activity	1	0.328762	0.159	1	Molecular Function	GO:0102140	heparan sulfate N-deacetylase activity	0.0463777	0.328762	0	0	1	1
[truncated: 5,937 more rows]
