# Supplementary material for: Transcriptome analysis of long non-coding RNA and mRNA Profiles in VSV-infected BHK-21 Cells
Source: BMC Genomics. 2024 Jan 15;25:62. doi: 10.1186/s12864-024-09991-9 (PMC10789022; doi:10.1186/s12864-024-09991-9)
Supplement: Supplementary file 6 — Additional file 6. [file 12864_2024_9991_MOESM6_ESM.xlsx]

## Sheet: antisense
Table S6 KEGG enrichment analysis of differentially expressed lncRNAs antisense-target genes between Mock and VSV-infected BHK-21 cells
id	num	qvalue	per	ratio	class	ID	Descrption	Pvalue	Qvalue	Up	Down	fg_num	bg_num
Complement and coagulation cascades	2	0.00322879	66.667	0.026	Organismal Systems	ko04610	Complement and coagulation cascades	0.000269066	0.00322879	0	0	2	77
Pathways in cancer	2	0.0795807	66.667	0.004	Human Diseases	ko05200	Pathways in cancer	0.0135262	0.0795807	0	0	2	554
Inflammatory bowel disease	1	0.0795807	33.333	0.016	Human Diseases	ko05321	Inflammatory bowel disease	0.0225555	0.0795807	0	0	1	61
Staphylococcus aureus infection	1	0.0795807	33.333	0.011	Human Diseases	ko05150	Staphylococcus aureus infection	0.0327943	0.0795807	0	0	1	89
Th1 and Th2 cell differentiation	1	0.0795807	33.333	0.011	Organismal Systems	ko04658	Th1 and Th2 cell differentiation	0.0331586	0.0795807	0	0	1	90
Platelet activation	1	0.0876537	33.333	0.008	Organismal Systems	ko04611	Platelet activation	0.0476574	0.0876537	0	0	1	130
JAK-STAT signaling pathway	1	0.0876537	33.333	0.006	Environmental Information Processing	ko04630	JAK-STAT signaling pathway	0.0562867	0.0876537	0	0	1	154
Phospholipase D signaling pathway	1	0.0876537	33.333	0.006	Environmental Information Processing	ko04072	Phospholipase D signaling pathway	0.0584358	0.0876537	0	0	1	160
Regulation of actin cytoskeleton	1	0.09849	33.333	0.005	Cellular Processes	ko04810	Regulation of actin cytoskeleton	0.0797481	0.09849	0	0	1	220
Pathogenic Escherichia coli infection	1	0.09849	33.333	0.004	Human Diseases	ko05130	Pathogenic Escherichia coli infection	0.0829169	0.09849	0	0	1	229
Cytokine-cytokine receptor interaction	1	0.09849	33.333	0.004	Environmental Information Processing	ko04060	Cytokine-cytokine receptor interaction	0.0902825	0.09849	0	0	1	250
Neuroactive ligand-receptor interaction	1	0.119693	33.333	0.003	Environmental Information Processing	ko04080	Neuroactive ligand-receptor interaction	0.119693	0.119693	0	0	1	335

## Sheet: cis
Table S6 KEGG enrichment analysis of differentially expressed lncRNAs cis-target genes between Mock and VSV-infected BHK-21 cells
id	num	qvalue	per	ratio	class	ID	Descrption	Pvalue	Qvalue	Up	Down	fg_num	bg_num
Apoptosis	3	0.00326768	60	0.019	Cellular Processes	ko04210	Apoptosis	6.66873e-05	0.00326768	0	0	3	154
MicroRNAs in cancer	2	0.101701	40	0.012	Human Diseases	ko05206	MicroRNAs in cancer	0.00415108	0.101701	0	0	2	168
Epstein-Barr virus infection	2	0.115941	40	0.009	Human Diseases	ko05169	Epstein-Barr virus infection	0.00709844	0.115941	0	0	2	221
Thyroid cancer	1	0.121052	20	0.027	Human Diseases	ko05216	Thyroid cancer	0.0227683	0.121052	0	0	1	37
Base excision repair	1	0.121052	20	0.025	Genetic Information Processing	ko03410	Base excision repair	0.024596	0.121052	0	0	1	40
Graft-versus-host disease	1	0.121052	20	0.024	Human Diseases	ko05332	Graft-versus-host disease	0.0252046	0.121052	0	0	1	41
African trypanosomiasis	1	0.121052	20	0.023	Human Diseases	ko05143	African trypanosomiasis	0.0270288	0.121052	0	0	1	44
Fanconi anemia pathway	1	0.121052	20	0.019	Genetic Information Processing	ko03460	Fanconi anemia pathway	0.0318797	0.121052	0	0	1	52
Type I diabetes mellitus	1	0.121052	20	0.019	Human Diseases	ko04940	Type I diabetes mellitus	0.0318797	0.121052	0	0	1	52
Allograft rejection	1	0.121052	20	0.019	Human Diseases	ko05330	Allograft rejection	0.0330893	0.121052	0	0	1	54
Autoimmune thyroid disease	1	0.121052	20	0.018	Human Diseases	ko05320	Autoimmune thyroid disease	0.0349016	0.121052	0	0	1	57
Endometrial cancer	1	0.121052	20	0.017	Human Diseases	ko05213	Endometrial cancer	0.0361083	0.121052	0	0	1	59
Basal cell carcinoma	1	0.121052	20	0.016	Human Diseases	ko05217	Basal cell carcinoma	0.0391197	0.121052	0	0	1	64
Pathways in cancer	2	0.121052	40	0.004	Human Diseases	ko05200	Pathways in cancer	0.0410947	0.121052	0	0	2	554
Non-small cell lung cancer	1	0.121052	20	0.014	Human Diseases	ko05223	Non-small cell lung cancer	0.0427235	0.121052	0	0	1	70
Melanoma	1	0.121052	20	0.014	Human Diseases	ko05218	Melanoma	0.0451199	0.121052	0	0	1	74
Pancreatic cancer	1	0.121052	20	0.013	Human Diseases	ko05212	Pancreatic cancer	0.0475116	0.121052	0	0	1	78
Glioma	1	0.121052	20	0.012	Human Diseases	ko05214	Glioma	0.0493022	0.121052	0	0	1	81
p53 signaling pathway	1	0.121052	20	0.012	Cellular Processes	ko04115	p53 signaling pathway	0.0510902	0.121052	0	0	1	84
Chronic myeloid leukemia	1	0.121052	20	0.012	Human Diseases	ko05220	Chronic myeloid leukemia	0.0516855	0.121052	0	0	1	85
Platinum drug resistance	1	0.121052	20	0.011	Human Diseases	ko01524	Platinum drug resistance	0.0534699	0.121052	0	0	1	88
Longevity regulating pathway - worm	1	0.121052	20	0.011	Organismal Systems	ko04212	Longevity regulating pathway - worm	0.0570305	0.121052	0	0	1	94
Colorectal cancer	1	0.121052	20	0.011	Human Diseases	ko05210	Colorectal cancer	0.0570305	0.121052	0	0	1	94
Natural killer cell mediated cytotoxicity	1	0.121052	20	0.01	Organismal Systems	ko04650	Natural killer cell mediated cytotoxicity	0.0617613	0.121052	0	0	1	102
Small cell lung cancer	1	0.121052	20	0.01	Human Diseases	ko05222	Small cell lung cancer	0.0617613	0.121052	0	0	1	102
TNF signaling pathway	1	0.122769	20	0.009	Environmental Information Processing	ko04668	TNF signaling pathway	0.0664731	0.122769	0	0	1	110
Chagas disease	1	0.122769	20	0.009	Human Diseases	ko05142	Chagas disease	0.0676481	0.122769	0	0	1	112
Measles	1	0.132317	20	0.007	Human Diseases	ko05162	Measles	0.0862875	0.132317	0	0	1	144
Necroptosis	1	0.132317	20	0.007	Cellular Processes	ko04217	Necroptosis	0.0885963	0.132317	0	0	1	148
Breast cancer	1	0.132317	20	0.007	Human Diseases	ko05224	Breast cancer	0.089749	0.132317	0	0	1	150
Gastric cancer	1	0.132317	20	0.007	Human Diseases	ko05226	Gastric cancer	0.0909005	0.132317	0	0	1	152
Non-alcoholic fatty liver disease	1	0.132317	20	0.007	Human Diseases	ko04932	Non-alcoholic fatty liver disease	0.0914758	0.132317	0	0	1	153
JAK-STAT signaling pathway	1	0.132317	20	0.006	Environmental Information Processing	ko04630	JAK-STAT signaling pathway	0.0920508	0.132317	0	0	1	154
Hepatitis C	1	0.132317	20	0.006	Human Diseases	ko05160	Hepatitis C	0.0954948	0.132317	0	0	1	160
Hepatitis B	1	0.132317	20	0.006	Human Diseases	ko05161	Hepatitis B	0.0966404	0.132317	0	0	1	162
Influenza A	1	0.132317	20	0.006	Human Diseases	ko05164	Influenza A	0.0972128	0.132317	0	0	1	163
Hepatocellular carcinoma	1	0.140037	20	0.006	Human Diseases	ko05225	Hepatocellular carcinoma	0.106899	0.140037	0	0	1	180
Kaposi sarcoma-associated herpesvirus infection	1	0.140037	20	0.005	Human Diseases	ko05167	Kaposi sarcoma-associated herpesvirus infection	0.1086	0.140037	0	0	1	183
Transcriptional misregulation in cancer	1	0.142128	20	0.005	Human Diseases	ko05202	Transcriptional misregulation in cancer	0.113123	0.142128	0	0	1	191
Proteoglycans in cancer	1	0.154992	20	0.004	Human Diseases	ko05205	Proteoglycans in cancer	0.132693	0.154992	0	0	1	226
Human immunodeficiency virus 1 infection	1	0.154992	20	0.004	Human Diseases	ko05170	Human immunodeficiency virus 1 infection	0.133248	0.154992	0	0	1	227
Pathogenic Escherichia coli infection	1	0.154992	20	0.004	Human Diseases	ko05130	Pathogenic Escherichia coli infection	0.134355	0.154992	0	0	1	229
Human cytomegalovirus infection	1	0.154992	20	0.004	Human Diseases	ko05163	Human cytomegalovirus infection	0.136014	0.154992	0	0	1	232
Cytokine-cytokine receptor interaction	1	0.162494	20	0.004	Environmental Information Processing	ko04060	Cytokine-cytokine receptor interaction	0.145913	0.162494	0	0	1	250
MAPK signaling pathway	1	0.190049	20	0.003	Environmental Information Processing	ko04010	MAPK signaling pathway	0.174535	0.190049	0	0	1	303
Alzheimer disease	1	0.204492	20	0.003	Human Diseases	ko05010	Alzheimer disease	0.193011	0.204492	0	0	1	338
Human papillomavirus infection	1	0.204492	20	0.003	Human Diseases	ko05165	Human papillomavirus infection	0.196145	0.204492	0	0	1	344
PI3K-Akt signaling pathway	1	0.21503	20	0.003	Environmental Information Processing	ko04151	PI3K-Akt signaling pathway	0.210642	0.21503	0	0	1	372
Herpes simplex virus 1 infection	1	0.217811	20	0.003	Human Diseases	ko05168	Herpes simplex virus 1 infection	0.217811	0.217811	0	0	1	386

## Sheet: trans
Table S6 KEGG enrichment analysis of differentially expressed lncRNAs trans-target genes between Mock and VSV-infected BHK-21 cells
id	num	qvalue	per	ratio	class	ID	Descrption	Pvalue	Qvalue	Up	Down	fg_num	bg_num
TNF signaling pathway	13	0.0653825	4.101	0.118	Environmental Information Processing	ko04668	TNF signaling pathway	0.000361118	0.0653825	0	0	13	110
Human papillomavirus infection	27	0.0653825	8.517	0.078	Human Diseases	ko05165	Human papillomavirus infection	0.00045722	0.0653825	0	0	27	344
Breast cancer	15	0.0655909	4.732	0.1	Human Diseases	ko05224	Breast cancer	0.000799428	0.0655909	0	0	15	150
Gastric cancer	15	0.0655909	4.732	0.099	Human Diseases	ko05226	Gastric cancer	0.000917355	0.0655909	0	0	15	152
Bladder cancer	6	0.198734	1.893	0.146	Human Diseases	ko05219	Bladder cancer	0.00498205	0.198734	0	0	6	41
Hypertrophic cardiomyopathy	10	0.198734	3.155	0.102	Human Diseases	ko05410	Hypertrophic cardiomyopathy	0.00503652	0.198734	0	0	10	98
Notch signaling pathway	7	0.198734	2.208	0.127	Environmental Information Processing	ko04330	Notch signaling pathway	0.00548183	0.198734	0	0	7	55
p53 signaling pathway	9	0.198734	2.839	0.107	Cellular Processes	ko04115	p53 signaling pathway	0.00555899	0.198734	0	0	9	84
Apoptosis	13	0.235756	4.101	0.084	Cellular Processes	ko04210	Apoptosis	0.00758319	0.235756	0	0	13	154
MAPK signaling pathway	21	0.235756	6.625	0.069	Environmental Information Processing	ko04010	MAPK signaling pathway	0.0082432	0.235756	0	0	21	303
Herpes simplex virus 1 infection	25	0.248296	7.886	0.065	Human Diseases	ko05168	Herpes simplex virus 1 infection	0.00954985	0.248296	0	0	25	386
Pathways in cancer	33	0.254277	10.41	0.06	Human Diseases	ko05200	Pathways in cancer	0.0106689	0.254277	0	0	33	554
Basal cell carcinoma	7	0.272445	2.208	0.109	Human Diseases	ko05217	Basal cell carcinoma	0.0124354	0.272445	0	0	7	64
NF-kappa B signaling pathway	10	0.272445	3.155	0.088	Environmental Information Processing	ko04064	NF-kappa B signaling pathway	0.0133365	0.272445	0	0	10	113
MicroRNAs in cancer	13	0.287462	4.101	0.077	Human Diseases	ko05206	MicroRNAs in cancer	0.0150767	0.287462	0	0	13	168
Proteoglycans in cancer	16	0.294986	5.047	0.071	Human Diseases	ko05205	Proteoglycans in cancer	0.0165027	0.294986	0	0	16	226
Arrhythmogenic right ventricular cardiomyopathy	8	0.328429	2.524	0.093	Human Diseases	ko05412	Arrhythmogenic right ventricular cardiomyopathy	0.019522	0.328429	0	0	8	86
Melanoma	7	0.407308	2.208	0.095	Human Diseases	ko05218	Melanoma	0.025879	0.407308	0	0	7	74
Signaling pathways regulating pluripotency of stem cells	11	0.407308	3.47	0.075	Cellular Processes	ko04550	Signaling pathways regulating pluripotency of stem cells	0.0288683	0.407308	0	0	11	146
C-type lectin receptor signaling pathway	9	0.407308	2.839	0.081	Organismal Systems	ko04625	C-type lectin receptor signaling pathway	0.0305199	0.407308	0	0	9	111
Dilated cardiomyopathy	9	0.407308	2.839	0.081	Human Diseases	ko05414	Dilated cardiomyopathy	0.0305199	0.407308	0	0	9	111
Complement and coagulation cascades	7	0.407308	2.208	0.091	Organismal Systems	ko04610	Complement and coagulation cascades	0.0313314	0.407308	0	0	7	77
Fructose and mannose metabolism	4	0.573474	1.262	0.114	Metabolism	ko00051	Fructose and mannose metabolism	0.047275	0.573474	0	0	4	35
Hepatocellular carcinoma	12	0.573474	3.785	0.067	Human Diseases	ko05225	Hepatocellular carcinoma	0.0515793	0.573474	0	0	12	180
Systemic lupus erythematosus	8	0.573474	2.524	0.077	Human Diseases	ko05322	Systemic lupus erythematosus	0.0520443	0.573474	0	0	8	104
Toll-like receptor signaling pathway	7	0.573474	2.208	0.081	Organismal Systems	ko04620	Toll-like receptor signaling pathway	0.052134	0.573474	0	0	7	86
Kaposi sarcoma-associated herpesvirus infection	12	0.604994	3.785	0.066	Human Diseases	ko05167	Kaposi sarcoma-associated herpesvirus infection	0.0571148	0.604994	0	0	12	183
mTOR signaling pathway	11	0.734133	3.47	0.065	Environmental Information Processing	ko04150	mTOR signaling pathway	0.0718732	0.734133	0	0	11	170
Colorectal cancer	7	0.755123	2.208	0.074	Human Diseases	ko05210	Colorectal cancer	0.0765684	0.755123	0	0	7	94
Cardiac muscle contraction	6	0.797599	1.893	0.077	Organismal Systems	ko04260	Cardiac muscle contraction	0.0860779	0.797599	0	0	6	78
Osteoclast differentiation	8	0.797599	2.524	0.069	Organismal Systems	ko04380	Osteoclast differentiation	0.086453	0.797599	0	0	8	116
Endocrine resistance	7	0.809083	2.208	0.071	Human Diseases	ko01522	Endocrine resistance	0.0947427	0.809083	0	0	7	99
Epstein-Barr virus infection	13	0.809083	4.101	0.059	Human Diseases	ko05169	Epstein-Barr virus infection	0.0961291	0.809083	0	0	13	221
Glioma	6	0.809083	1.893	0.074	Human Diseases	ko05214	Glioma	0.0989056	0.809083	0	0	6	81
Cushing syndrome	10	0.809083	3.155	0.062	Human Diseases	ko04934	Cushing syndrome	0.105802	0.809083	0	0	10	162
Hepatitis B	10	0.809083	3.155	0.062	Human Diseases	ko05161	Hepatitis B	0.105802	0.809083	0	0	10	162
Apelin signaling pathway	9	0.809083	2.839	0.063	Environmental Information Processing	ko04371	Apelin signaling pathway	0.10721	0.809083	0	0	9	142
TGF-beta signaling pathway	7	0.809083	2.208	0.068	Environmental Information Processing	ko04350	TGF-beta signaling pathway	0.110863	0.809083	0	0	7	103
Spinocerebellar ataxia	7	0.809083	2.208	0.068	Human Diseases	ko05017	Spinocerebellar ataxia	0.110863	0.809083	0	0	7	103
Biotin metabolism	1	0.809083	0.315	0.333	Metabolism	ko00780	Biotin metabolism	0.113518	0.809083	0	0	1	3
Alzheimer disease	18	0.809083	5.678	0.053	Human Diseases	ko05010	Alzheimer disease	0.117831	0.809083	0	0	18	338
Oxytocin signaling pathway	10	0.809083	3.155	0.06	Organismal Systems	ko04921	Oxytocin signaling pathway	0.119006	0.809083	0	0	10	166
Transcriptional misregulation in cancer	11	0.809083	3.47	0.058	Human Diseases	ko05202	Transcriptional misregulation in cancer	0.132418	0.809083	0	0	11	191
Cytosolic DNA-sensing pathway	4	0.809083	1.262	0.08	Organismal Systems	ko04623	Cytosolic DNA-sensing pathway	0.132856	0.809083	0	0	4	50
Melanogenesis	7	0.809083	2.208	0.065	Organismal Systems	ko04916	Melanogenesis	0.132919	0.809083	0	0	7	108
ECM-receptor interaction	6	0.809083	1.893	0.067	Environmental Information Processing	ko04512	ECM-receptor interaction	0.137685	0.809083	0	0	6	89
Cellular senescence	10	0.809083	3.155	0.058	Cellular Processes	ko04218	Cellular senescence	0.140447	0.809083	0	0	10	172
GnRH secretion	5	0.809083	1.577	0.071	Organismal Systems	ko04929	GnRH secretion	0.140734	0.809083	0	0	5	70
Non-small cell lung cancer	5	0.809083	1.577	0.071	Human Diseases	ko05223	Non-small cell lung cancer	0.140734	0.809083	0	0	5	70
Th1 and Th2 cell differentiation	6	0.809083	1.893	0.067	Organismal Systems	ko04658	Th1 and Th2 cell differentiation	0.142974	0.809083	0	0	6	90
Pertussis	5	0.809083	1.577	0.069	Human Diseases	ko05133	Pertussis	0.153081	0.809083	0	0	5	72
Amino sugar and nucleotide sugar metabolism	4	0.809083	1.262	0.075	Metabolism	ko00520	Amino sugar and nucleotide sugar metabolism	0.154672	0.809083	0	0	4	53
RIG-I-like receptor signaling pathway	4	0.809083	1.262	0.075	Organismal Systems	ko04622	RIG-I-like receptor signaling pathway	0.154672	0.809083	0	0	4	53
IL-17 signaling pathway	6	0.809083	1.893	0.065	Organismal Systems	ko04657	IL-17 signaling pathway	0.159388	0.809083	0	0	6	93
Renin secretion	5	0.809083	1.577	0.068	Organismal Systems	ko04924	Renin secretion	0.159419	0.809083	0	0	5	73
Ovarian steroidogenesis	4	0.809083	1.262	0.074	Organismal Systems	ko04913	Ovarian steroidogenesis	0.162227	0.809083	0	0	4	54
Circadian rhythm	3	0.809083	0.946	0.083	Organismal Systems	ko04710	Circadian rhythm	0.167389	0.809083	0	0	3	36
Neuroactive ligand-receptor interaction	17	0.809083	5.363	0.051	Environmental Information Processing	ko04080	Neuroactive ligand-receptor interaction	0.169384	0.809083	0	0	17	335
Parathyroid hormone synthesis, secretion and action	7	0.809083	2.208	0.06	Organismal Systems	ko04928	Parathyroid hormone synthesis, secretion and action	0.172303	0.809083	0	0	7	116
GnRH signaling pathway	6	0.809083	1.893	0.062	Organismal Systems	ko04912	GnRH signaling pathway	0.176579	0.809083	0	0	6	96
Protein digestion and absorption	6	0.809083	1.893	0.062	Organismal Systems	ko04974	Protein digestion and absorption	0.176579	0.809083	0	0	6	96
Thyroid cancer	3	0.809083	0.946	0.081	Human Diseases	ko05216	Thyroid cancer	0.177205	0.809083	0	0	3	37
Neomycin, kanamycin and gentamicin biosynthesis	1	0.809083	0.315	0.2	Metabolism	ko00524	Neomycin, kanamycin and gentamicin biosynthesis	0.181965	0.809083	0	0	1	5
Alcoholism	9	0.809083	2.839	0.056	Human Diseases	ko05034	Alcoholism	0.183671	0.809083	0	0	9	161
Human immunodeficiency virus 1 infection	12	0.809083	3.785	0.053	Human Diseases	ko05170	Human immunodeficiency virus 1 infection	0.183883	0.809083	0	0	12	227
Hippo signaling pathway	9	0.84895	2.839	0.055	Environmental Information Processing	ko04390	Hippo signaling pathway	0.197561	0.84895	0	0	9	164
Fatty acid biosynthesis	2	0.84895	0.631	0.095	Metabolism	ko00061	Fatty acid biosynthesis	0.199384	0.84895	0	0	2	21
Endometrial cancer	4	0.84895	1.262	0.068	Human Diseases	ko05213	Endometrial cancer	0.201848	0.84895	0	0	4	59
Measles	8	0.850797	2.524	0.056	Human Diseases	ko05162	Measles	0.206662	0.850797	0	0	8	144
Small cell lung cancer	6	0.850797	1.893	0.059	Human Diseases	ko05222	Small cell lung cancer	0.213047	0.850797	0	0	6	102
Dorso-ventral axis formation	2	0.850797	0.631	0.091	Organismal Systems	ko04320	Dorso-ventral axis formation	0.213973	0.850797	0	0	2	22
Phosphonate and phosphinate metabolism	1	0.850797	0.315	0.167	Metabolism	ko00440	Phosphonate and phosphinate metabolism	0.214187	0.850797	0	0	1	6
Apoptosis - multiple species	3	0.853645	0.946	0.073	Cellular Processes	ko04215	Apoptosis - multiple species	0.217888	0.853645	0	0	3	41
Neurotrophin signaling pathway	7	0.857398	2.208	0.056	Organismal Systems	ko04722	Neurotrophin signaling pathway	0.221844	0.857398	0	0	7	125
B cell receptor signaling pathway	5	0.860471	1.577	0.06	Organismal Systems	ko04662	B cell receptor signaling pathway	0.228005	0.860471	0	0	5	83
Glycosaminoglycan biosynthesis - heparan sulfate / heparin	2	0.860471	0.631	0.087	Metabolism	ko00534	Glycosaminoglycan biosynthesis - heparan sulfate / heparin	0.228657	0.860471	0	0	2	23
Fatty acid metabolism	4	0.870176	1.262	0.063	Metabolism	ko01212	Fatty acid metabolism	0.23539	0.870176	0	0	4	63
Primary immunodeficiency	3	0.870176	0.946	0.07	Human Diseases	ko05340	Primary immunodeficiency	0.238906	0.870176	0	0	3	43
Chronic myeloid leukemia	5	0.870176	1.577	0.059	Human Diseases	ko05220	Chronic myeloid leukemia	0.242667	0.870176	0	0	5	85
Glycosphingolipid biosynthesis - lacto and neolacto series	2	0.870176	0.631	0.083	Metabolism	ko00601	Glycosphingolipid biosynthesis - lacto and neolacto series	0.243406	0.870176	0	0	2	24
Viral myocarditis	5	0.874664	1.577	0.058	Human Diseases	ko05416	Viral myocarditis	0.250092	0.874664	0	0	5	86
AGE-RAGE signaling pathway in diabetic complications	6	0.874664	1.893	0.056	Human Diseases	ko04933	AGE-RAGE signaling pathway in diabetic complications	0.251859	0.874664	0	0	6	108
Rap1 signaling pathway	11	0.874664	3.47	0.05	Environmental Information Processing	ko04015	Rap1 signaling pathway	0.253836	0.874664	0	0	11	221
FoxO signaling pathway	7	0.876267	2.208	0.053	Environmental Information Processing	ko04068	FoxO signaling pathway	0.257365	0.876267	0	0	7	131
EGFR tyrosine kinase inhibitor resistance	5	0.914145	1.577	0.056	Human Diseases	ko01521	EGFR tyrosine kinase inhibitor resistance	0.272694	0.914145	0	0	5	89
Circadian rhythm - fly	1	0.914145	0.315	0.125	Organismal Systems	ko04711	Circadian rhythm - fly	0.274883	0.914145	0	0	1	8
Cytokine-cytokine receptor interaction	12	0.916225	3.785	0.048	Environmental Information Processing	ko04060	Cytokine-cytokine receptor interaction	0.280487	0.916225	0	0	12	250
Relaxin signaling pathway	7	0.916225	2.208	0.052	Organismal Systems	ko04926	Relaxin signaling pathway	0.281915	0.916225	0	0	7	135
Hippo signaling pathway - multiple species	2	0.918573	0.631	0.074	Environmental Information Processing	ko04392	Hippo signaling pathway - multiple species	0.287778	0.918573	0	0	2	27
Ubiquitin mediated proteolysis	8	0.918573	2.524	0.05	Genetic Information Processing	ko04120	Ubiquitin mediated proteolysis	0.289061	0.918573	0	0	8	159
Hepatitis C	8	0.92666	2.524	0.05	Human Diseases	ko05160	Hepatitis C	0.294847	0.92666	0	0	8	160
Gap junction	5	0.931211	1.577	0.054	Cellular Processes	ko04540	Gap junction	0.303453	0.931211	0	0	5	93
Hedgehog signaling pathway	3	0.931211	0.946	0.061	Environmental Information Processing	ko04340	Hedgehog signaling pathway	0.303551	0.931211	0	0	3	49
Human cytomegalovirus infection	11	0.931211	3.47	0.047	Human Diseases	ko05163	Human cytomegalovirus infection	0.306062	0.931211	0	0	11	232
Influenza A	8	0.934442	2.524	0.049	Human Diseases	ko05164	Influenza A	0.312363	0.934442	0	0	8	163
Malaria	3	0.934442	0.946	0.06	Human Diseases	ko05144	Malaria	0.314446	0.934442	0	0	3	50
Legionellosis	4	0.934442	1.262	0.055	Human Diseases	ko05134	Legionellosis	0.323694	0.934442	0	0	4	73
NOD-like receptor signaling pathway	8	0.934442	2.524	0.048	Organismal Systems	ko04621	NOD-like receptor signaling pathway	0.330088	0.934442	0	0	8	166
Taurine and hypotaurine metabolism	1	0.934442	0.315	0.1	Metabolism	ko00430	Taurine and hypotaurine metabolism	0.330904	0.934442	0	0	1	10
Vitamin B6 metabolism	1	0.934442	0.315	0.1	Metabolism	ko00750	Vitamin B6 metabolism	0.330904	0.934442	0	0	1	10
Cholinergic synapse	6	0.934442	1.893	0.05	Organismal Systems	ko04725	Cholinergic synapse	0.33426	0.934442	0	0	6	120
Intestinal immune network for IgA production	3	0.934442	0.946	0.058	Organismal Systems	ko04672	Intestinal immune network for IgA production	0.336254	0.934442	0	0	3	52
Huntington disease	13	0.934442	4.101	0.045	Human Diseases	ko05016	Huntington disease	0.33653	0.934442	0	0	13	286
Prion disease	2	0.945568	0.631	0.065	Human Diseases	ko05020	Prion disease	0.34639	0.945568	0	0	2	31
Mineral absorption	3	0.945568	0.946	0.057	Organismal Systems	ko04978	Mineral absorption	0.347149	0.945568	0	0	3	53
Arachidonic acid metabolism	4	0.972721	1.262	0.051	Metabolism	ko00590	Arachidonic acid metabolism	0.368862	0.972721	0	0	4	78
Pancreatic cancer	4	0.972721	1.262	0.051	Human Diseases	ko05212	Pancreatic cancer	0.368862	0.972721	0	0	4	78
Growth hormone synthesis, secretion and action	6	0.972721	1.893	0.048	Organismal Systems	ko04935	Growth hormone synthesis, secretion and action	0.36962	0.972721	0	0	6	125
Aldosterone synthesis and secretion	5	0.972721	1.577	0.049	Organismal Systems	ko04925	Aldosterone synthesis and secretion	0.374123	0.972721	0	0	5	102
Rheumatoid arthritis	5	0.972721	1.577	0.049	Human Diseases	ko05323	Rheumatoid arthritis	0.374123	0.972721	0	0	5	102
Prostate cancer	5	0.984301	1.577	0.049	Human Diseases	ko05215	Prostate cancer	0.382019	0.984301	0	0	5	103
Starch and sucrose metabolism	2	0.989247	0.631	0.059	Metabolism	ko00500	Starch and sucrose metabolism	0.389311	0.989247	0	0	2	34
Adrenergic signaling in cardiomyocytes	7	0.989247	2.208	0.046	Organismal Systems	ko04261	Adrenergic signaling in cardiomyocytes	0.390856	0.989247	0	0	7	152
Platelet activation	6	0.999363	1.893	0.046	Organismal Systems	ko04611	Platelet activation	0.405125	0.999363	0	0	6	130
Non-homologous end-joining	1	0.999363	0.315	0.077	Genetic Information Processing	ko03450	Non-homologous end-joining	0.40695	0.999363	0	0	1	13
Tuberculosis	8	0.999363	2.524	0.045	Human Diseases	ko05152	Tuberculosis	0.408294	0.999363	0	0	8	179
Pathogenic Escherichia coli infection	10	0.999363	3.155	0.044	Human Diseases	ko05130	Pathogenic Escherichia coli infection	0.414453	0.999363	0	0	10	229
Fluid shear stress and atherosclerosis	7	0.999363	2.208	0.044	Human Diseases	ko05418	Fluid shear stress and atherosclerosis	0.429895	0.999363	0	0	7	158
Glycosphingolipid biosynthesis - globo and isoglobo series	1	0.999363	0.315	0.071	Metabolism	ko00603	Glycosphingolipid biosynthesis - globo and isoglobo series	0.430333	0.999363	0	0	1	14
Toxoplasmosis	5	0.999363	1.577	0.045	Human Diseases	ko05145	Toxoplasmosis	0.437025	0.999363	0	0	5	110
Prolactin signaling pathway	4	0.999363	1.262	0.045	Organismal Systems	ko04917	Prolactin signaling pathway	0.458121	0.999363	0	0	4	88
Lysine degradation	3	0.999363	0.946	0.047	Metabolism	ko00310	Lysine degradation	0.46429	0.999363	0	0	3	64
Amyotrophic lateral sclerosis	3	0.999363	0.946	0.047	Human Diseases	ko05014	Amyotrophic lateral sclerosis	0.46429	0.999363	0	0	3	64
Human T-cell leukemia virus 1 infection	10	0.999363	3.155	0.042	Human Diseases	ko05166	Human T-cell leukemia virus 1 infection	0.467993	0.999363	0	0	10	239
Cell cycle	6	0.999363	1.893	0.043	Cellular Processes	ko04110	Cell cycle	0.468492	0.999363	0	0	6	139
Tyrosine metabolism	2	0.999363	0.631	0.05	Metabolism	ko00350	Tyrosine metabolism	0.471019	0.999363	0	0	2	40
Ras signaling pathway	10	0.999363	3.155	0.042	Environmental Information Processing	ko04014	Ras signaling pathway	0.473312	0.999363	0	0	10	240
Hematopoietic cell lineage	4	0.999363	1.262	0.044	Organismal Systems	ko04640	Hematopoietic cell lineage	0.475522	0.999363	0	0	4	90
Viral carcinogenesis	9	0.999363	2.839	0.042	Human Diseases	ko05203	Viral carcinogenesis	0.479528	0.999363	0	0	9	216
Graft-versus-host disease	2	0.999363	0.631	0.049	Human Diseases	ko05332	Graft-versus-host disease	0.484001	0.999363	0	0	2	41
Longevity regulating pathway	4	0.999363	1.262	0.044	Organismal Systems	ko04211	Longevity regulating pathway	0.484144	0.999363	0	0	4	91
Glutathione metabolism	3	0.999363	0.946	0.045	Metabolism	ko00480	Glutathione metabolism	0.484682	0.999363	0	0	3	66
Hippo signaling pathway - fly	3	0.999363	0.946	0.045	Environmental Information Processing	ko04391	Hippo signaling pathway - fly	0.484682	0.999363	0	0	3	66
Leukocyte transendothelial migration	5	0.999363	1.577	0.043	Organismal Systems	ko04670	Leukocyte transendothelial migration	0.490888	0.999363	0	0	5	117
ErbB signaling pathway	4	0.999363	1.262	0.043	Environmental Information Processing	ko04012	ErbB signaling pathway	0.492709	0.999363	0	0	4	92
Wnt signaling pathway	7	0.999363	2.208	0.042	Environmental Information Processing	ko04310	Wnt signaling pathway	0.494101	0.999363	0	0	7	168
Long-term depression	3	0.999363	0.946	0.045	Organismal Systems	ko04730	Long-term depression	0.494739	0.999363	0	0	3	67
Vascular smooth muscle contraction	6	0.999363	1.893	0.042	Organismal Systems	ko04270	Vascular smooth muscle contraction	0.502948	0.999363	0	0	6	144
Cortisol synthesis and secretion	3	0.999363	0.946	0.044	Organismal Systems	ko04927	Cortisol synthesis and secretion	0.504697	0.999363	0	0	3	68
Primary bile acid biosynthesis	1	0.999363	0.315	0.056	Metabolism	ko00120	Primary bile acid biosynthesis	0.515025	0.999363	0	0	1	18
African trypanosomiasis	2	0.999363	0.631	0.045	Human Diseases	ko05143	African trypanosomiasis	0.521735	0.999363	0	0	2	44
Thyroid hormone signaling pathway	5	0.999363	1.577	0.041	Organismal Systems	ko04919	Thyroid hormone signaling pathway	0.528202	0.999363	0	0	5	122
Necroptosis	6	0.999363	1.893	0.041	Cellular Processes	ko04217	Necroptosis	0.529937	0.999363	0	0	6	148
Renal cell carcinoma	3	0.999363	0.946	0.042	Human Diseases	ko05211	Renal cell carcinoma	0.533949	0.999363	0	0	3	71
RNA degradation	4	0.999363	1.262	0.041	Genetic Information Processing	ko03018	RNA degradation	0.542764	0.999363	0	0	4	98
Axon regeneration	4	0.999363	1.262	0.041	Organismal Systems	ko04361	Axon regeneration	0.542764	0.999363	0	0	4	98
Long-term potentiation	3	0.999363	0.946	0.042	Organismal Systems	ko04720	Long-term potentiation	0.543482	0.999363	0	0	3	72
Toll and Imd signaling pathway	2	0.999363	0.631	0.043	Organismal Systems	ko04624	Toll and Imd signaling pathway	0.545846	0.999363	0	0	2	46
Central carbon metabolism in cancer	3	0.999363	0.946	0.041	Human Diseases	ko05230	Central carbon metabolism in cancer	0.552902	0.999363	0	0	3	73
Shigellosis	10	0.999363	3.155	0.039	Human Diseases	ko05131	Shigellosis	0.561559	0.999363	0	0	10	257
Carbohydrate digestion and absorption	2	0.999363	0.631	0.041	Organismal Systems	ko04973	Carbohydrate digestion and absorption	0.580398	0.999363	0	0	2	49
Thyroid hormone synthesis	3	0.999363	0.946	0.039	Organismal Systems	ko04918	Thyroid hormone synthesis	0.580457	0.999363	0	0	3	76
Cell adhesion molecules	6	0.999363	1.893	0.038	Environmental Information Processing	ko04514	Cell adhesion molecules	0.581987	0.999363	0	0	6	156
Protein processing in endoplasmic reticulum	7	0.999363	2.208	0.038	Genetic Information Processing	ko04141	Protein processing in endoplasmic reticulum	0.585644	0.999363	0	0	7	183
Proximal tubule bicarbonate reclamation	1	0.999363	0.315	0.045	Organismal Systems	ko04964	Proximal tubule bicarbonate reclamation	0.58716	0.999363	0	0	1	22
Bile secretion	3	0.999363	0.946	0.039	Organismal Systems	ko04976	Bile secretion	0.589402	0.999363	0	0	3	77
Other types of O-glycan biosynthesis	2	0.999363	0.631	0.04	Metabolism	ko00514	Other types of O-glycan biosynthesis	0.59148	0.999363	0	0	2	50
Calcium signaling pathway	8	0.999363	2.524	0.038	Environmental Information Processing	ko04020	Calcium signaling pathway	0.594669	0.999363	0	0	8	211
Inositol phosphate metabolism	3	0.999363	0.946	0.038	Metabolism	ko00562	Inositol phosphate metabolism	0.598224	0.999363	0	0	3	78
Antigen processing and presentation	3	0.999363	0.946	0.038	Organismal Systems	ko04612	Antigen processing and presentation	0.598224	0.999363	0	0	3	78
Steroid biosynthesis	1	0.999363	0.315	0.043	Metabolism	ko00100	Steroid biosynthesis	0.603456	0.999363	0	0	1	23
Phenylalanine metabolism	1	0.999363	0.315	0.043	Metabolism	ko00360	Phenylalanine metabolism	0.603456	0.999363	0	0	1	23
Renin-angiotensin system	1	0.999363	0.315	0.043	Organismal Systems	ko04614	Renin-angiotensin system	0.603456	0.999363	0	0	1	23
Leishmaniasis	3	0.999363	0.946	0.038	Human Diseases	ko05140	Leishmaniasis	0.606921	0.999363	0	0	3	79
PI3K-Akt signaling pathway	14	0.999363	4.416	0.038	Environmental Information Processing	ko04151	PI3K-Akt signaling pathway	0.609108	0.999363	0	0	14	372
Fanconi anemia pathway	2	0.999363	0.631	0.038	Genetic Information Processing	ko03460	Fanconi anemia pathway	0.612985	0.999363	0	0	2	52
Type I diabetes mellitus	2	0.999363	0.631	0.038	Human Diseases	ko04940	Type I diabetes mellitus	0.612985	0.999363	0	0	2	52
Cholesterol metabolism	2	0.999363	0.631	0.038	Organismal Systems	ko04979	Cholesterol metabolism	0.62341	0.999363	0	0	2	53
Axon guidance	7	0.999363	2.208	0.037	Organismal Systems	ko04360	Axon guidance	0.625492	0.999363	0	0	7	190
Allograft rejection	2	0.999363	0.631	0.037	Human Diseases	ko05330	Allograft rejection	0.633617	0.999363	0	0	2	54
Regulation of actin cytoskeleton	8	0.999363	2.524	0.036	Cellular Processes	ko04810	Regulation of actin cytoskeleton	0.641906	0.999363	0	0	8	220
Salmonella infection	9	0.999363	2.839	0.036	Human Diseases	ko05132	Salmonella infection	0.647213	0.999363	0	0	9	248
Glycosylphosphatidylinositol (GPI)-anchor biosynthesis	1	0.999363	0.315	0.038	Metabolism	ko00563	Glycosylphosphatidylinositol (GPI)-anchor biosynthesis	0.648595	0.999363	0	0	1	26
Regulation of lipolysis in adipocytes	2	0.999363	0.631	0.036	Organismal Systems	ko04923	Regulation of lipolysis in adipocytes	0.653382	0.999363	0	0	2	56
Pentose phosphate pathway	1	0.999363	0.315	0.037	Metabolism	ko00030	Pentose phosphate pathway	0.662473	0.999363	0	0	1	27
Autoimmune thyroid disease	2	0.999363	0.631	0.035	Human Diseases	ko05320	Autoimmune thyroid disease	0.662942	0.999363	0	0	2	57
PPAR signaling pathway	3	0.999363	0.946	0.034	Organismal Systems	ko03320	PPAR signaling pathway	0.67192	0.999363	0	0	3	87
Taste transduction	2	0.999363	0.631	0.034	Organismal Systems	ko04742	Taste transduction	0.672289	0.999363	0	0	2	58
Estrogen signaling pathway	5	0.999363	1.577	0.035	Organismal Systems	ko04915	Estrogen signaling pathway	0.675323	0.999363	0	0	5	144
Folate biosynthesis	1	0.999363	0.315	0.036	Metabolism	ko00790	Folate biosynthesis	0.675804	0.999363	0	0	1	28
Platinum drug resistance	3	0.999363	0.946	0.034	Human Diseases	ko01524	Platinum drug resistance	0.679466	0.999363	0	0	3	88
Apoptosis - fly	2	0.999363	0.631	0.034	Cellular Processes	ko04214	Apoptosis - fly	0.681426	0.999363	0	0	2	59
Amoebiasis	4	0.999363	1.262	0.034	Human Diseases	ko05146	Amoebiasis	0.682353	0.999363	0	0	4	117
Staphylococcus aureus infection	3	0.999363	0.946	0.034	Human Diseases	ko05150	Staphylococcus aureus infection	0.686883	0.999363	0	0	3	89
Tight junction	6	0.999363	1.893	0.034	Cellular Processes	ko04530	Tight junction	0.697829	0.999363	0	0	6	176
Inflammatory bowel disease	2	0.999363	0.631	0.033	Human Diseases	ko05321	Inflammatory bowel disease	0.699076	0.999363	0	0	2	61
VEGF signaling pathway	2	0.999363	0.631	0.032	Environmental Information Processing	ko04370	VEGF signaling pathway	0.707593	0.999363	0	0	2	62
PD-L1 expression and PD-1 checkpoint pathway in cancer	3	0.999363	0.946	0.033	Human Diseases	ko05235	PD-L1 expression and PD-1 checkpoint pathway in cancer	0.708364	0.999363	0	0	3	92
mRNA surveillance pathway	3	0.999363	0.946	0.032	Genetic Information Processing	ko03015	mRNA surveillance pathway	0.715268	0.999363	0	0	3	93
Serotonergic synapse	4	0.999363	1.262	0.033	Organismal Systems	ko04726	Serotonergic synapse	0.719679	0.999363	0	0	4	123
Autophagy - animal	5	0.999363	1.577	0.033	Cellular Processes	ko04140	Autophagy - animal	0.720597	0.999363	0	0	5	152
beta-Alanine metabolism	1	0.999363	0.315	0.031	Metabolism	ko00410	beta-Alanine metabolism	0.724081	0.999363	0	0	1	32
Non-alcoholic fatty liver disease	5	0.999363	1.577	0.033	Human Diseases	ko04932	Non-alcoholic fatty liver disease	0.725928	0.999363	0	0	5	153
JAK-STAT signaling pathway	5	0.999363	1.577	0.032	Environmental Information Processing	ko04630	JAK-STAT signaling pathway	0.731186	0.999363	0	0	5	154
Metabolism of xenobiotics by cytochrome P450	2	0.999363	0.631	0.031	Metabolism	ko00980	Metabolism of xenobiotics by cytochrome P450	0.731946	0.999363	0	0	2	65
Mucin type O-glycan biosynthesis	1	0.999363	0.315	0.03	Metabolism	ko00512	Mucin type O-glycan biosynthesis	0.734986	0.999363	0	0	1	33
Biosynthesis of unsaturated fatty acids	1	0.999363	0.315	0.03	Metabolism	ko01040	Biosynthesis of unsaturated fatty acids	0.734986	0.999363	0	0	1	33
Autophagy - other	1	0.999363	0.315	0.03	Cellular Processes	ko04136	Autophagy - other	0.734986	0.999363	0	0	1	33
Galactose metabolism	1	0.999363	0.315	0.029	Metabolism	ko00052	Galactose metabolism	0.745461	0.999363	0	0	1	34
RNA polymerase	1	0.999363	0.315	0.029	Genetic Information Processing	ko03020	RNA polymerase	0.745461	0.999363	0	0	1	34
Steroid hormone biosynthesis	2	0.999363	0.631	0.03	Metabolism	ko00140	Steroid hormone biosynthesis	0.747209	0.999363	0	0	2	67
cAMP signaling pathway	7	0.999363	2.208	0.032	Environmental Information Processing	ko04024	cAMP signaling pathway	0.753062	0.999363	0	0	7	216
SNARE interactions in vesicular transport	1	0.999363	0.315	0.029	Genetic Information Processing	ko04130	SNARE interactions in vesicular transport	0.755523	0.999363	0	0	1	35
Acute myeloid leukemia	2	0.999363	0.631	0.029	Human Diseases	ko05221	Acute myeloid leukemia	0.761722	0.999363	0	0	2	69
HIF-1 signaling pathway	4	0.999363	1.262	0.031	Environmental Information Processing	ko04066	HIF-1 signaling pathway	0.764283	0.999363	0	0	4	131
Sphingolipid signaling pathway	4	0.999363	1.262	0.031	Environmental Information Processing	ko04071	Sphingolipid signaling pathway	0.764283	0.999363	0	0	4	131
Yersinia infection	4	0.999363	1.262	0.031	Human Diseases	ko05135	Yersinia infection	0.764283	0.999363	0	0	4	131
Porphyrin metabolism	1	0.999363	0.315	0.028	Metabolism	ko00860	Porphyrin metabolism	0.765189	0.999363	0	0	1	36
Hedgehog signaling pathway - fly	1	0.999363	0.315	0.028	Environmental Information Processing	ko04341	Hedgehog signaling pathway - fly	0.765189	0.999363	0	0	1	36
Progesterone-mediated oocyte maturation	3	0.999363	0.946	0.03	Organismal Systems	ko04914	Progesterone-mediated oocyte maturation	0.766021	0.999363	0	0	3	101
Glycerophospholipid metabolism	3	0.999363	0.946	0.029	Metabolism	ko00564	Glycerophospholipid metabolism	0.777499	0.999363	0	0	3	103
Choline metabolism in cancer	3	0.999363	0.946	0.029	Human Diseases	ko05231	Choline metabolism in cancer	0.777499	0.999363	0	0	3	103
Aldosterone-regulated sodium reabsorption	1	0.999363	0.315	0.026	Organismal Systems	ko04960	Aldosterone-regulated sodium reabsorption	0.783392	0.999363	0	0	1	38
Fat digestion and absorption	1	0.999363	0.315	0.026	Organismal Systems	ko04975	Fat digestion and absorption	0.791959	0.999363	0	0	1	39
Phosphatidylinositol signaling system	3	0.999363	0.946	0.028	Environmental Information Processing	ko04070	Phosphatidylinositol signaling system	0.793847	0.999363	0	0	3	106
Base excision repair	1	0.999363	0.315	0.025	Genetic Information Processing	ko03410	Base excision repair	0.800188	0.999363	0	0	1	40
Adherens junction	2	0.999363	0.631	0.027	Cellular Processes	ko04520	Adherens junction	0.801008	0.999363	0	0	2	75
Amphetamine addiction	2	0.999363	0.631	0.027	Human Diseases	ko05031	Amphetamine addiction	0.801008	0.999363	0	0	2	75
T cell receptor signaling pathway	3	0.999363	0.946	0.028	Organismal Systems	ko04660	T cell receptor signaling pathway	0.804182	0.999363	0	0	3	108
Circadian entrainment	3	0.999363	0.946	0.028	Organismal Systems	ko04713	Circadian entrainment	0.804182	0.999363	0	0	3	108
Pancreatic secretion	3	0.999363	0.946	0.028	Organismal Systems	ko04972	Pancreatic secretion	0.804182	0.999363	0	0	3	108
Fc epsilon RI signaling pathway	2	0.999363	0.631	0.026	Organismal Systems	ko04664	Fc epsilon RI signaling pathway	0.806969	0.999363	0	0	2	76
Thermogenesis	7	0.999363	2.208	0.03	Organismal Systems	ko04714	Thermogenesis	0.807465	0.999363	0	0	7	230
cGMP-PKG signaling pathway	5	0.999363	1.577	0.029	Environmental Information Processing	ko04022	cGMP-PKG signaling pathway	0.813572	0.999363	0	0	5	172
Th17 cell differentiation	3	0.999363	0.946	0.027	Organismal Systems	ko04659	Th17 cell differentiation	0.814079	0.999363	0	0	3	110
Nicotinate and nicotinamide metabolism	1	0.999363	0.315	0.024	Metabolism	ko00760	Nicotinate and nicotinamide metabolism	0.815686	0.999363	0	0	1	42
Chagas disease	3	0.999363	0.946	0.027	Human Diseases	ko05142	Chagas disease	0.823551	0.999363	0	0	3	112
Glycolysis / Gluconeogenesis	2	0.999363	0.631	0.025	Metabolism	ko00010	Glycolysis / Gluconeogenesis	0.829254	0.999363	0	0	2	80
Gastric acid secretion	2	0.999363	0.631	0.025	Organismal Systems	ko04971	Gastric acid secretion	0.829254	0.999363	0	0	2	80
Bacterial invasion of epithelial cells	2	0.999363	0.631	0.025	Human Diseases	ko05100	Bacterial invasion of epithelial cells	0.829254	0.999363	0	0	2	80
Glycine, serine and threonine metabolism	1	0.999363	0.315	0.023	Metabolism	ko00260	Glycine, serine and threonine metabolism	0.829985	0.999363	0	0	1	44
Tryptophan metabolism	1	0.999363	0.315	0.022	Metabolism	ko00380	Tryptophan metabolism	0.836714	0.999363	0	0	1	45
Aminoacyl-tRNA biosynthesis	1	0.999363	0.315	0.022	Genetic Information Processing	ko00970	Aminoacyl-tRNA biosynthesis	0.836714	0.999363	0	0	1	45
Chemical carcinogenesis - DNA adducts	2	0.999363	0.631	0.024	Human Diseases	ko05204	Chemical carcinogenesis - DNA adducts	0.839507	0.999363	0	0	2	82
Focal adhesion	6	0.999363	1.893	0.029	Cellular Processes	ko04510	Focal adhesion	0.840884	0.999363	0	0	6	210
Various types of N-glycan biosynthesis	1	0.999363	0.315	0.022	Metabolism	ko00513	Various types of N-glycan biosynthesis	0.843178	0.999363	0	0	1	46
Fatty acid degradation	1	0.999363	0.315	0.021	Metabolism	ko00071	Fatty acid degradation	0.849387	0.999363	0	0	1	47
Insulin resistance	3	0.999363	0.946	0.025	Human Diseases	ko04931	Insulin resistance	0.849535	0.999363	0	0	3	118
Salivary secretion	2	0.999363	0.631	0.024	Organismal Systems	ko04970	Salivary secretion	0.853846	0.999363	0	0	2	85
Homologous recombination	1	0.999363	0.315	0.021	Genetic Information Processing	ko03440	Homologous recombination	0.85535	0.999363	0	0	1	48
MAPK signaling pathway - fly	2	0.999363	0.631	0.023	Environmental Information Processing	ko04013	MAPK signaling pathway - fly	0.85836	0.999363	0	0	2	86
Ether lipid metabolism	1	0.999363	0.315	0.02	Metabolism	ko00565	Ether lipid metabolism	0.861078	0.999363	0	0	1	49
Sphingolipid metabolism	1	0.999363	0.315	0.02	Metabolism	ko00600	Sphingolipid metabolism	0.861078	0.999363	0	0	1	49
Ferroptosis	1	0.999363	0.315	0.02	Cellular Processes	ko04216	Ferroptosis	0.861078	0.999363	0	0	1	49
Cocaine addiction	1	0.999363	0.315	0.02	Human Diseases	ko05030	Cocaine addiction	0.861078	0.999363	0	0	1	49
Drug metabolism - other enzymes	2	0.999363	0.631	0.023	Metabolism	ko00983	Drug metabolism - other enzymes	0.862747	0.999363	0	0	2	87
Type II diabetes mellitus	1	0.999363	0.315	0.02	Human Diseases	ko04930	Type II diabetes mellitus	0.86658	0.999363	0	0	1	50
Vasopressin-regulated water reabsorption	1	0.999363	0.315	0.02	Organismal Systems	ko04962	Vasopressin-regulated water reabsorption	0.86658	0.999363	0	0	1	50
ABC transporters	1	0.999669	0.315	0.019	Environmental Information Processing	ko02010	ABC transporters	0.876941	0.999669	0	0	1	52
Phospholipase D signaling pathway	4	0.999669	1.262	0.025	Environmental Information Processing	ko04072	Phospholipase D signaling pathway	0.880997	0.999669	0	0	4	160
Ribosome biogenesis in eukaryotes	2	0.999669	0.631	0.022	Genetic Information Processing	ko03008	Ribosome biogenesis in eukaryotes	0.882872	0.999669	0	0	2	92
GABAergic synapse	2	0.999669	0.631	0.022	Organismal Systems	ko04727	GABAergic synapse	0.882872	0.999669	0	0	2	92
Pyrimidine metabolism	1	0.999669	0.315	0.019	Metabolism	ko00240	Pyrimidine metabolism	0.8865	0.999669	0	0	1	54
Longevity regulating pathway - worm	2	0.999669	0.631	0.021	Organismal Systems	ko04212	Longevity regulating pathway - worm	0.890132	0.999669	0	0	2	94
Morphine addiction	2	0.999669	0.631	0.021	Human Diseases	ko05032	Morphine addiction	0.893604	0.999669	0	0	2	95
N-Glycan biosynthesis	1	0.999669	0.315	0.018	Metabolism	ko00510	N-Glycan biosynthesis	0.895318	0.999669	0	0	1	56
Cysteine and methionine metabolism	1	0.999669	0.315	0.018	Metabolism	ko00270	Cysteine and methionine metabolism	0.899468	0.999669	0	0	1	57
Purine metabolism	3	0.999669	0.946	0.022	Metabolism	ko00230	Purine metabolism	0.905891	0.999669	0	0	3	135
Phagosome	4	0.999669	1.262	0.024	Cellular Processes	ko04145	Phagosome	0.9076	0.999669	0	0	4	170
Natural killer cell mediated cytotoxicity	2	0.999669	0.631	0.02	Organismal Systems	ko04650	Natural killer cell mediated cytotoxicity	0.915194	0.999669	0	0	2	102
Fc gamma R-mediated phagocytosis	2	0.999669	0.631	0.02	Organismal Systems	ko04666	Fc gamma R-mediated phagocytosis	0.915194	0.999669	0	0	2	102
Longevity regulating pathway - multiple species	1	0.999669	0.315	0.016	Organismal Systems	ko04213	Longevity regulating pathway - multiple species	0.924268	0.999669	0	0	1	64
Mitophagy - animal	1	0.999669	0.315	0.015	Cellular Processes	ko04137	Mitophagy - animal	0.930159	0.999669	0	0	1	66
Retinol metabolism	1	0.999669	0.315	0.015	Metabolism	ko00830	Retinol metabolism	0.935593	0.999669	0	0	1	68
Retrograde endocannabinoid signaling	3	0.999669	0.946	0.02	Organismal Systems	ko04723	Retrograde endocannabinoid signaling	0.942469	0.999669	0	0	3	152
Glucagon signaling pathway	2	0.999669	0.631	0.018	Organismal Systems	ko04922	Glucagon signaling pathway	0.942946	0.999669	0	0	2	114
Adipocytokine signaling pathway	1	0.999669	0.315	0.013	Organismal Systems	ko04920	Adipocytokine signaling pathway	0.951501	0.999669	0	0	1	75
Inflammatory mediator regulation of TRP channels	2	0.999669	0.631	0.017	Organismal Systems	ko04750	Inflammatory mediator regulation of TRP channels	0.953352	0.999669	0	0	2	120
Viral protein interaction with cytokine and cytokine receptor	1	0.999669	0.315	0.013	Environmental Information Processing	ko04061	Viral protein interaction with cytokine and cytokine receptor	0.957056	0.999669	0	0	1	78
Synaptic vesicle cycle	1	0.999669	0.315	0.012	Organismal Systems	ko04721	Synaptic vesicle cycle	0.961977	0.999669	0	0	1	81
Peroxisome	1	0.999669	0.315	0.012	Cellular Processes	ko04146	Peroxisome	0.966335	0.999669	0	0	1	84
Carbon metabolism	2	0.999669	0.631	0.015	Metabolism	ko01200	Carbon metabolism	0.967909	0.999669	0	0	2	131
AMPK signaling pathway	2	0.999669	0.631	0.015	Environmental Information Processing	ko04152	AMPK signaling pathway	0.968991	0.999669	0	0	2	132
Oocyte meiosis	2	0.999669	0.631	0.015	Cellular Processes	ko04114	Oocyte meiosis	0.97203	0.999669	0	0	2	135
Biosynthesis of amino acids	1	0.999669	0.315	0.011	Metabolism	ko01230	Biosynthesis of amino acids	0.97252	0.999669	0	0	1	89
Insulin secretion	1	0.999669	0.315	0.011	Organismal Systems	ko04911	Insulin secretion	0.97252	0.999669	0	0	1	89
Nucleocytoplasmic transport	3	0.999669	0.946	0.017	Genetic Information Processing	ko03013	Nucleocytoplasmic transport	0.973032	0.999669	0	0	3	177
Lysosome	2	0.999669	0.631	0.014	Cellular Processes	ko04142	Lysosome	0.977271	0.999669	0	0	2	141
Dopaminergic synapse	2	0.999669	0.631	0.014	Organismal Systems	ko04728	Dopaminergic synapse	0.980225	0.999669	0	0	2	145
Endocytosis	5	0.999669	1.577	0.019	Cellular Processes	ko04144	Endocytosis	0.980668	0.999669	0	0	5	264
Insulin signaling pathway	2	0.999669	0.631	0.014	Organismal Systems	ko04910	Insulin signaling pathway	0.982192	0.999669	0	0	2	148
Glutamatergic synapse	1	0.999763	0.315	0.008	Organismal Systems	ko04724	Glutamatergic synapse	0.992827	0.999763	0	0	1	122
Chemokine signaling pathway	2	0.999763	0.631	0.011	Organismal Systems	ko04062	Chemokine signaling pathway	0.994083	0.999763	0	0	2	179
Metabolic pathways	44	0.999763	13.88	0.029	Metabolism	ko01100	Metabolic pathways	0.994556	0.999763	0	0	44	1534
Parkinson disease	1	0.999763	0.315	0.007	Human Diseases	ko05012	Parkinson disease	0.996268	0.999763	0	0	1	138
Olfactory transduction	2	0.999996	0.631	0.005	Organismal Systems	ko04740	Olfactory transduction	0.999996	0.999996	0	0	2	370
